# Supplementary material for: Phytochrome A Regulates Carbon Flux in Dark Grown Tomato Seedlings
Source: Front Plant Sci. 2019 Feb 27;10:152. doi: 10.3389/fpls.2019.00152 (PMC6400891; doi:10.3389/fpls.2019.00152)
Supplement: MATERIAL — Edge files for input to Cytoscape for each of the color modules. [file Data_Sheet_1.zip]

Archive with 27 entries (26 files):
- CytoscapeInput-edge-black.txt
- __MACOSX/
- __MACOSX/._CytoscapeInput-edge-black.txt
- CytoscapeInput-edge-blue.txt
- __MACOSX/._CytoscapeInput-edge-blue.txt
- CytoscapeInput-edge-brown.txt
- __MACOSX/._CytoscapeInput-edge-brown.txt
- CytoscapeInput-edge-green.txt
- __MACOSX/._CytoscapeInput-edge-green.txt
- CytoscapeInput-edge-greenyellow.txt
- __MACOSX/._CytoscapeInput-edge-greenyellow.txt
- CytoscapeInput-edge-grey.txt
- __MACOSX/._CytoscapeInput-edge-grey.txt
- CytoscapeInput-edge-magenta.txt
- __MACOSX/._CytoscapeInput-edge-magenta.txt
- CytoscapeInput-edge-pink.txt
- __MACOSX/._CytoscapeInput-edge-pink.txt
- CytoscapeInput-edge-purple.txt
- __MACOSX/._CytoscapeInput-edge-purple.txt
- CytoscapeInput-edge-red.txt
- __MACOSX/._CytoscapeInput-edge-red.txt
- CytoscapeInput-edge-tan.txt
- __MACOSX/._CytoscapeInput-edge-tan.txt
- CytoscapeInput-edge-turquoise.txt
- __MACOSX/._CytoscapeInput-edge-turquoise.txt
- CytoscapeInput-edge-yellow.txt
- __MACOSX/._CytoscapeInput-edge-yellow.txt
