# Supplementary material for: Phytochrome A Regulates Carbon Flux in Dark Grown Tomato Seedlings
Source: Front Plant Sci. 2019 Feb 27;10:152. doi: 10.3389/fpls.2019.00152 (PMC6400891; doi:10.3389/fpls.2019.00152)
Supplement: MATERIAL — Edge files for input to Cytoscape for each of the color modules. [file Data_Sheet_1.zip › CytoscapeInput-edge-black.txt]

fromNode toNode weight direction fromAltName toAltName
Solyc09g007770.2 Solyc09g007760.2 0.238413587288678 undirected NA NA
Solyc09g007760.2 Solyc06g066600.2 0.233949232776909 undirected NA NA
Solyc10g009110.1 Solyc11g007590.1 0.221138797124922 undirected NA NA
