# Supplementary material for: Phytochrome A Regulates Carbon Flux in Dark Grown Tomato Seedlings
Source: Front Plant Sci. 2019 Feb 27;10:152. doi: 10.3389/fpls.2019.00152 (PMC6400891; doi:10.3389/fpls.2019.00152)
Supplement: MATERIAL — Edge files for input to Cytoscape for each of the color modules. [file Data_Sheet_1.zip › CytoscapeInput-edge-blue.txt]

fromNode toNode weight direction fromAltName toAltName
Solyc07g043130.2 Solyc07g019460.2 0.226255776855104 undirected NA NA
Solyc07g043130.2 Solyc11g072600.1 0.203601857822743 undirected NA NA
Solyc07g043130.2 Solyc08g061130.2 0.228034004006816 undirected NA NA
Solyc07g043130.2 Solyc06g073180.2 0.259228201616842 undirected NA NA
Solyc07g043130.2 Solyc12g013840.1 0.262771298056356 undirected NA NA
Solyc07g043130.2 Solyc09g083390.1 0.218979887527829 undirected NA NA
Solyc07g043130.2 Solyc03g031860.2 0.218645526654858 undirected NA NA
Solyc07g043130.2 Solyc11g012360.1 0.262054506311566 undirected NA NA
Solyc07g043130.2 Solyc09g082980.2 0.200409578473189 undirected NA NA
Solyc07g043130.2 Solyc03g115940.2 0.202929176868539 undirected NA NA
Solyc07g043130.2 Solyc07g005760.2 0.255847352777191 undirected NA NA
Solyc07g043130.2 Solyc06g075510.2 0.211910453678521 undirected NA NA
Solyc07g043130.2 Solyc10g083210.1 0.246503294662458 undirected NA NA
Solyc07g043130.2 Solyc04g010320.1 0.208867755671114 undirected NA NA
Solyc07g043130.2 Solyc03g007370.2 0.264012656873457 undirected NA NA
Solyc07g043130.2 Solyc12g096500.1 0.237981911445497 undirected NA NA
Solyc07g043130.2 Solyc01g097770.2 0.204737060317381 undirected NA NA
Solyc07g043130.2 Solyc06g060620.2 0.202925206125355 undirected NA NA
Solyc07g043130.2 Solyc01g109700.2 0.245782107377859 undirected NA NA
Solyc07g043130.2 Solyc08g016080.2 0.215511269282252 undirected NA NA
Solyc07g043130.2 Solyc11g008250.1 0.248344798132727 undirected NA NA
Solyc07g043130.2 Solyc07g063120.2 0.231381091664297 undirected NA NA
Solyc07g043130.2 Solyc06g073940.2 0.226843197093602 undirected NA NA
Solyc07g043130.2 Solyc10g081340.1 0.255735122479895 undirected NA NA
Solyc07g043130.2 Solyc10g086220.1 0.225933906022676 undirected NA NA
Solyc07g043130.2 Solyc04g054190.2 0.215258669286787 undirected NA NA
Solyc07g043130.2 Solyc09g066470.2 0.201362279333146 undirected NA NA
Solyc07g043130.2 Solyc01g106470.2 0.239552663854169 undirected NA NA
Solyc07g043130.2 Solyc01g109780.2 0.214893033836248 undirected NA NA
Solyc07g043130.2 Solyc12g010320.1 0.236196767181998 undirected NA NA
Solyc07g043130.2 Solyc05g015840.2 0.200346128394545 undirected NA NA
Solyc07g043130.2 Solyc01g109120.2 0.211134908651959 undirected NA NA
Solyc07g043130.2 Solyc06g074260.2 0.264878249228242 undirected NA NA
Solyc07g043130.2 Solyc07g054080.1 0.212345613640771 undirected NA NA
Solyc07g043130.2 Solyc07g043580.2 0.213410651789694 undirected NA NA
Solyc07g043130.2 Solyc06g060090.2 0.228581883131115 undirected NA NA
Solyc07g043130.2 Solyc07g054060.2 0.21111306901981 undirected NA NA
Solyc07g043130.2 Solyc09g059510.2 0.224806726206709 undirected NA NA
Solyc07g043130.2 Solyc06g035490.2 0.211857605148399 undirected NA NA
Solyc07g043130.2 Solyc05g005140.2 0.208914240733313 undirected NA NA
Solyc07g043130.2 Solyc07g007560.2 0.251116443593341 undirected NA NA
Solyc07g043130.2 Solyc04g007430.1 0.202887502753933 undirected NA NA
Solyc07g043130.2 Solyc03g114850.2 0.214376788403922 undirected NA NA
Solyc11g056680.1 Solyc03g031860.2 0.20103193265136 undirected NA NA
Solyc11g056680.1 Solyc08g016080.2 0.204084282924582 undirected NA NA
Solyc11g056680.1 Solyc06g061030.2 0.201259408946487 undirected NA NA
Solyc11g056680.1 Solyc08g083250.2 0.207667131055596 undirected NA NA
Solyc11g056680.1 Solyc02g079590.2 0.208851767550415 undirected NA NA
Solyc11g056680.1 Solyc08g066510.2 0.200942797338599 undirected NA NA
Solyc11g056680.1 Solyc02g073580.1 0.203198213066649 undirected NA NA
Solyc06g073320.2 Solyc08g016080.2 0.205151046737801 undirected NA NA
Solyc07g019460.2 Solyc09g083390.1 0.222109014395639 undirected NA NA
Solyc07g019460.2 Solyc03g007370.2 0.21463380154265 undirected NA NA
Solyc07g019460.2 Solyc08g016080.2 0.204412764359398 undirected NA NA
Solyc11g072600.1 Solyc09g082690.2 0.24155706250891 undirected NA NA
Solyc11g072600.1 Solyc08g061130.2 0.282404182281549 undirected NA NA
Solyc11g072600.1 Solyc12g057060.1 0.206703917536985 undirected NA NA
Solyc11g072600.1 Solyc12g013840.1 0.205386039798327 undirected NA NA
Solyc11g072600.1 Solyc03g031860.2 0.247131225796969 undirected NA NA
Solyc11g072600.1 Solyc05g051460.2 0.326669749355035 undirected NA NA
Solyc11g072600.1 Solyc07g005760.2 0.214872102490776 undirected NA NA
Solyc11g072600.1 Solyc06g075510.2 0.282131458234582 undirected NA NA
Solyc11g072600.1 Solyc11g072110.1 0.325081099025444 undirected NA NA
Solyc11g072600.1 Solyc10g083210.1 0.258926484616673 undirected NA NA
Solyc11g072600.1 Solyc04g010320.1 0.263753699241371 undirected NA NA
Solyc11g072600.1 Solyc12g096500.1 0.229049543420755 undirected NA NA
Solyc11g072600.1 Solyc06g060620.2 0.298508260294059 undirected NA NA
Solyc11g072600.1 Solyc12g006120.1 0.233136351954241 undirected NA NA
Solyc11g072600.1 Solyc08g016080.2 0.238310245371817 undirected NA NA
Solyc11g072600.1 Solyc09g010230.1 0.305975043364972 undirected NA NA
Solyc11g072600.1 Solyc06g073940.2 0.207532727558691 undirected NA NA
Solyc11g072600.1 Solyc10g081340.1 0.219609920092812 undirected NA NA
Solyc11g072600.1 Solyc03g119740.2 0.24943800073333 undirected NA NA
Solyc11g072600.1 Solyc08g083250.2 0.274833982211891 undirected NA NA
Solyc11g072600.1 Solyc02g082350.2 0.220571985001976 undirected NA NA
Solyc11g072600.1 Solyc04g054190.2 0.222888524061705 undirected NA NA
Solyc11g072600.1 Solyc09g066470.2 0.251768752978387 undirected NA NA
Solyc11g072600.1 Solyc04g076690.2 0.213995220637652 undirected NA NA
Solyc11g072600.1 Solyc02g062940.2 0.21845727122009 undirected NA NA
Solyc11g072600.1 Solyc04g079730.1 0.250707678861284 undirected NA NA
Solyc11g072600.1 Solyc12g010320.1 0.229720540193576 undirected NA NA
Solyc11g072600.1 Solyc05g009420.1 0.201824688826397 undirected NA NA
Solyc11g072600.1 Solyc04g080820.2 0.23256731249402 undirected NA NA
Solyc11g072600.1 Solyc03g098300.1 0.203311322936228 undirected NA NA
Solyc11g072600.1 Solyc07g056400.1 0.23163670426083 undirected NA NA
Solyc11g072600.1 Solyc02g066950.2 0.221114139827065 undirected NA NA
Solyc11g072600.1 Solyc09g089650.1 0.239930354046503 undirected NA NA
Solyc11g072600.1 Solyc02g086770.2 0.212522017102435 undirected NA NA
Solyc11g072600.1 Solyc10g086250.1 0.29266589446818 undirected NA NA
Solyc11g072600.1 Solyc08g044260.2 0.200421074633203 undirected NA NA
Solyc11g072600.1 Solyc03g114850.2 0.219005352846214 undirected NA NA
Solyc11g072600.1 Solyc12g098130.1 0.214059876223774 undirected NA NA
Solyc09g091660.2 Solyc01g111980.2 0.20919386485225 undirected NA NA
Solyc09g091660.2 Solyc03g033540.2 0.201108323934738 undirected NA NA
Solyc09g082690.2 Solyc08g061130.2 0.23868514724858 undirected NA NA
Solyc09g082690.2 Solyc03g031860.2 0.216679725274483 undirected NA NA
Solyc09g082690.2 Solyc09g014280.1 0.224035561284629 undirected NA NA
Solyc09g082690.2 Solyc07g006890.1 0.23127583677305 undirected NA NA
Solyc09g082690.2 Solyc05g051460.2 0.210623617321513 undirected NA NA
Solyc09g082690.2 Solyc09g091580.2 0.204915955264354 undirected NA NA
Solyc09g082690.2 Solyc06g075510.2 0.247988605352745 undirected NA NA
Solyc09g082690.2 Solyc09g090510.2 0.234817622997062 undirected NA NA
Solyc09g082690.2 Solyc10g083210.1 0.244529499581661 undirected NA NA
Solyc09g082690.2 Solyc12g096500.1 0.229920805040772 undirected NA NA
Solyc09g082690.2 Solyc06g060620.2 0.225295666610998 undirected NA NA
Solyc09g082690.2 Solyc12g006120.1 0.210688770426331 undirected NA NA
Solyc09g082690.2 Solyc08g016080.2 0.217772436278947 undirected NA NA
Solyc09g082690.2 Solyc09g010230.1 0.201257097710703 undirected NA NA
Solyc09g082690.2 Solyc06g073940.2 0.219102204653856 undirected NA NA
Solyc09g082690.2 Solyc10g081340.1 0.212534639811697 undirected NA NA
Solyc09g082690.2 Solyc06g061030.2 0.221885074946318 undirected NA NA
Solyc09g082690.2 Solyc03g119740.2 0.248941933030262 undirected NA NA
Solyc09g082690.2 Solyc08g083250.2 0.253741295680833 undirected NA NA
Solyc09g082690.2 Solyc02g083860.2 0.2369620921755 undirected NA NA
Solyc09g082690.2 Solyc04g054190.2 0.244056168813183 undirected NA NA
Solyc09g082690.2 Solyc09g066470.2 0.216596260630474 undirected NA NA
Solyc09g082690.2 Solyc04g076690.2 0.226248961194691 undirected NA NA
Solyc09g082690.2 Solyc02g062940.2 0.214120779692181 undirected NA NA
Solyc09g082690.2 Solyc11g006070.1 0.22487270063853 undirected NA NA
Solyc09g082690.2 Solyc12g010320.1 0.220564947540871 undirected NA NA
Solyc09g082690.2 Solyc07g006540.2 0.223991530238833 undirected NA NA
Solyc09g082690.2 Solyc10g083440.1 0.226521036761514 undirected NA NA
Solyc09g082690.2 Solyc02g079590.2 0.214375994942691 undirected NA NA
Solyc09g082690.2 Solyc11g072120.1 0.201687526969426 undirected NA NA
Solyc09g082690.2 Solyc05g050220.2 0.201736666589431 undirected NA NA
Solyc09g082690.2 Solyc02g073580.1 0.265004982833843 undirected NA NA
Solyc09g082690.2 Solyc07g056400.1 0.22563739861647 undirected NA NA
Solyc09g082690.2 Solyc08g079530.2 0.213908763132415 undirected NA NA
Solyc09g082690.2 Solyc07g062080.2 0.215596432190286 undirected NA NA
Solyc09g082690.2 Solyc07g054060.2 0.218372390376736 undirected NA NA
Solyc09g082690.2 Solyc04g007430.1 0.223174394540838 undirected NA NA
Solyc09g082690.2 Solyc10g086250.1 0.232417628770488 undirected NA NA
Solyc09g082690.2 Solyc03g114850.2 0.262533541031601 undirected NA NA
Solyc09g082690.2 Solyc05g005280.2 0.201863885218021 undirected NA NA
Solyc09g082690.2 Solyc12g098130.1 0.218561249588206 undirected NA NA
Solyc03g117590.2 Solyc06g073180.2 0.225108923430052 undirected NA NA
Solyc03g117590.2 Solyc03g007370.2 0.202586875374179 undirected NA NA
Solyc03g117590.2 Solyc11g008250.1 0.217715048654322 undirected NA NA
Solyc03g117590.2 Solyc06g074260.2 0.220566208523115 undirected NA NA
Solyc03g117590.2 Solyc07g007560.2 0.202798097117684 undirected NA NA
Solyc08g061130.2 Solyc12g057060.1 0.207245427836037 undirected NA NA
Solyc08g061130.2 Solyc12g013840.1 0.224342874737518 undirected NA NA
Solyc08g061130.2 Solyc09g083390.1 0.218307356198049 undirected NA NA
Solyc08g061130.2 Solyc03g031860.2 0.241188136644662 undirected NA NA
Solyc08g061130.2 Solyc05g051460.2 0.311294398980735 undirected NA NA
Solyc08g061130.2 Solyc07g005760.2 0.223702490197256 undirected NA NA
Solyc08g061130.2 Solyc06g075510.2 0.261839143698067 undirected NA NA
Solyc08g061130.2 Solyc11g072110.1 0.307745662623887 undirected NA NA
Solyc08g061130.2 Solyc10g083210.1 0.278590895472071 undirected NA NA
Solyc08g061130.2 Solyc04g010320.1 0.272336202444423 undirected NA NA
Solyc08g061130.2 Solyc12g096500.1 0.244992954797468 undirected NA NA
Solyc08g061130.2 Solyc06g060620.2 0.287110487964421 undirected NA NA
Solyc08g061130.2 Solyc12g006120.1 0.224077446172342 undirected NA NA
Solyc08g061130.2 Solyc08g016080.2 0.243061466459504 undirected NA NA
Solyc08g061130.2 Solyc09g010230.1 0.285162725112148 undirected NA NA
Solyc08g061130.2 Solyc06g073940.2 0.21585980663553 undirected NA NA
Solyc08g061130.2 Solyc10g081340.1 0.232547683120755 undirected NA NA
Solyc08g061130.2 Solyc03g119740.2 0.245795929012633 undirected NA NA
Solyc08g061130.2 Solyc08g083250.2 0.26959779959798 undirected NA NA
Solyc08g061130.2 Solyc04g054190.2 0.21006430366893 undirected NA NA
Solyc08g061130.2 Solyc09g066470.2 0.245912132378204 undirected NA NA
Solyc08g061130.2 Solyc02g062940.2 0.221763332101965 undirected NA NA
Solyc08g061130.2 Solyc04g079730.1 0.228532023151873 undirected NA NA
Solyc08g061130.2 Solyc12g010320.1 0.246520769864595 undirected NA NA
Solyc08g061130.2 Solyc04g080820.2 0.204339374206237 undirected NA NA
Solyc08g061130.2 Solyc07g056400.1 0.234227809605769 undirected NA NA
Solyc08g061130.2 Solyc02g066950.2 0.204383369845405 undirected NA NA
Solyc08g061130.2 Solyc09g089650.1 0.23048087586808 undirected NA NA
Solyc08g061130.2 Solyc10g086250.1 0.266934426785312 undirected NA NA
Solyc08g061130.2 Solyc08g044260.2 0.203461261265272 undirected NA NA
Solyc08g061130.2 Solyc03g114850.2 0.211927096172028 undirected NA NA
Solyc01g109460.2 Solyc03g033540.2 0.213580160261809 undirected NA NA
Solyc03g117980.2 Solyc08g081230.1 0.20105728675651 undirected NA NA
Solyc03g117980.2 Solyc04g009430.2 0.211262494532406 undirected NA NA
Solyc03g117980.2 Solyc08g005430.2 0.201592760393843 undirected NA NA
Solyc03g117980.2 Solyc06g066370.2 0.210394624686542 undirected NA NA
Solyc03g117980.2 Solyc02g079570.2 0.219359405740158 undirected NA NA
Solyc03g117980.2 Solyc05g005150.1 0.216224103849458 undirected NA NA
Solyc03g117980.2 Solyc01g107170.2 0.21041838428963 undirected NA NA
Solyc03g117980.2 Solyc02g090110.2 0.20081362783511 undirected NA NA
Solyc03g117980.2 Solyc03g083010.2 0.208699766749964 undirected NA NA
Solyc03g117980.2 Solyc09g090130.2 0.206236296227943 undirected NA NA
Solyc03g117980.2 Solyc11g005840.1 0.217732370740653 undirected NA NA
Solyc03g117980.2 Solyc05g056080.2 0.22960400435155 undirected NA NA
Solyc12g057060.1 Solyc06g075510.2 0.200311072447999 undirected NA NA
Solyc06g073180.2 Solyc09g083390.1 0.253803775413093 undirected NA NA
Solyc06g073180.2 Solyc11g012360.1 0.209044844793453 undirected NA NA
Solyc06g073180.2 Solyc03g115940.2 0.215704739630283 undirected NA NA
Solyc06g073180.2 Solyc03g007370.2 0.255535453821066 undirected NA NA
Solyc06g073180.2 Solyc01g109700.2 0.207062619151079 undirected NA NA
Solyc06g073180.2 Solyc11g008250.1 0.201295007123197 undirected NA NA
Solyc06g073180.2 Solyc07g063120.2 0.205757114351075 undirected NA NA
Solyc06g073180.2 Solyc01g106470.2 0.246412846035932 undirected NA NA
Solyc06g073180.2 Solyc08g067320.1 0.211665844397616 undirected NA NA
Solyc06g073180.2 Solyc05g015840.2 0.230780862078581 undirected NA NA
Solyc06g073180.2 Solyc03g121240.1 0.21717687515197 undirected NA NA
Solyc06g073180.2 Solyc05g005140.2 0.206815878576477 undirected NA NA
Solyc06g073180.2 Solyc07g007560.2 0.215249365242089 undirected NA NA
Solyc12g013840.1 Solyc09g083390.1 0.263231082671179 undirected NA NA
Solyc12g013840.1 Solyc11g012360.1 0.224694919889832 undirected NA NA
Solyc12g013840.1 Solyc07g005760.2 0.239655112089846 undirected NA NA
Solyc12g013840.1 Solyc10g083210.1 0.243426976322482 undirected NA NA
Solyc12g013840.1 Solyc04g010320.1 0.242628342964766 undirected NA NA
Solyc12g013840.1 Solyc03g007370.2 0.267467480527821 undirected NA NA
Solyc12g013840.1 Solyc12g096500.1 0.230926836784944 undirected NA NA
Solyc12g013840.1 Solyc01g097770.2 0.230147788179247 undirected NA NA
Solyc12g013840.1 Solyc08g016080.2 0.232717302735719 undirected NA NA
Solyc12g013840.1 Solyc07g063120.2 0.231593568481476 undirected NA NA
Solyc12g013840.1 Solyc10g081340.1 0.207534674481216 undirected NA NA
Solyc12g013840.1 Solyc01g106470.2 0.213563865766459 undirected NA NA
Solyc12g013840.1 Solyc12g010320.1 0.236543871808891 undirected NA NA
Solyc12g013840.1 Solyc05g015840.2 0.209151256487383 undirected NA NA
Solyc12g013840.1 Solyc01g107180.2 0.216795513962108 undirected NA NA
Solyc09g083390.1 Solyc03g031860.2 0.204719774997358 undirected NA NA
Solyc09g083390.1 Solyc11g012360.1 0.264011747658132 undirected NA NA
Solyc09g083390.1 Solyc09g082980.2 0.204768908739801 undirected NA NA
Solyc09g083390.1 Solyc03g115940.2 0.206390192251177 undirected NA NA
Solyc09g083390.1 Solyc07g005760.2 0.248239998212063 undirected NA NA
Solyc09g083390.1 Solyc10g083210.1 0.230068156828448 undirected NA NA
Solyc09g083390.1 Solyc04g010320.1 0.209277220117394 undirected NA NA
Solyc09g083390.1 Solyc03g007370.2 0.265186587115964 undirected NA NA
Solyc09g083390.1 Solyc12g096500.1 0.219159419008531 undirected NA NA
Solyc09g083390.1 Solyc01g097770.2 0.201768853990131 undirected NA NA
Solyc09g083390.1 Solyc01g109700.2 0.249663287912859 undirected NA NA
Solyc09g083390.1 Solyc08g016080.2 0.2081606302226 undirected NA NA
Solyc09g083390.1 Solyc11g008250.1 0.23968585251525 undirected NA NA
Solyc09g083390.1 Solyc07g063120.2 0.236209206001663 undirected NA NA
Solyc09g083390.1 Solyc06g073940.2 0.206529219617746 undirected NA NA
Solyc09g083390.1 Solyc10g081340.1 0.2498948982834 undirected NA NA
Solyc09g083390.1 Solyc10g086220.1 0.205012981553476 undirected NA NA
Solyc09g083390.1 Solyc04g054190.2 0.204112731205132 undirected NA NA
Solyc09g083390.1 Solyc01g106470.2 0.23991297754093 undirected NA NA
Solyc09g083390.1 Solyc12g010320.1 0.219072561286619 undirected NA NA
Solyc09g083390.1 Solyc01g109120.2 0.209053326191173 undirected NA NA
Solyc09g083390.1 Solyc06g074260.2 0.245102968667212 undirected NA NA
Solyc09g083390.1 Solyc07g054080.1 0.208258147452853 undirected NA NA
Solyc09g083390.1 Solyc07g043580.2 0.224017721523348 undirected NA NA
Solyc09g083390.1 Solyc06g060090.2 0.209535968033282 undirected NA NA
Solyc09g083390.1 Solyc09g059510.2 0.215225062097026 undirected NA NA
Solyc09g083390.1 Solyc05g005140.2 0.203401327775869 undirected NA NA
Solyc09g083390.1 Solyc07g007560.2 0.255865530503852 undirected NA NA
Solyc09g083390.1 Solyc06g083540.2 0.209850765769591 undirected NA NA
Solyc09g083390.1 Solyc03g114850.2 0.203007654677593 undirected NA NA
Solyc03g031860.2 Solyc09g014280.1 0.226189647270098 undirected NA NA
Solyc03g031860.2 Solyc07g006890.1 0.219479781169369 undirected NA NA
Solyc03g031860.2 Solyc05g051460.2 0.21315937936435 undirected NA NA
Solyc03g031860.2 Solyc07g005760.2 0.209841919405774 undirected NA NA
Solyc03g031860.2 Solyc09g091580.2 0.229484087806352 undirected NA NA
Solyc03g031860.2 Solyc06g075510.2 0.254958234634818 undirected NA NA
Solyc03g031860.2 Solyc09g090510.2 0.224081432535917 undirected NA NA
Solyc03g031860.2 Solyc10g083210.1 0.260394745411502 undirected NA NA
Solyc03g031860.2 Solyc12g096500.1 0.259325739044787 undirected NA NA
Solyc03g031860.2 Solyc10g078240.1 0.210968886719924 undirected NA NA
Solyc03g031860.2 Solyc04g078840.2 0.204015726358569 undirected NA NA
Solyc03g031860.2 Solyc06g060620.2 0.226569601330804 undirected NA NA
Solyc03g031860.2 Solyc12g006120.1 0.213208303285992 undirected NA NA
Solyc03g031860.2 Solyc08g041860.1 0.202260430123775 undirected NA NA
Solyc03g031860.2 Solyc08g016080.2 0.248349987126412 undirected NA NA
Solyc03g031860.2 Solyc09g010230.1 0.207270327339229 undirected NA NA
Solyc03g031860.2 Solyc07g063120.2 0.207754299553363 undirected NA NA
Solyc03g031860.2 Solyc06g073940.2 0.248257707677684 undirected NA NA
Solyc03g031860.2 Solyc10g081340.1 0.221834000057405 undirected NA NA
Solyc03g031860.2 Solyc06g061030.2 0.221562536694106 undirected NA NA
Solyc03g031860.2 Solyc03g119740.2 0.255161560313326 undirected NA NA
Solyc03g031860.2 Solyc08g083250.2 0.258642888895081 undirected NA NA
Solyc03g031860.2 Solyc04g007530.2 0.220447387471252 undirected NA NA
Solyc03g031860.2 Solyc02g083860.2 0.211595561506486 undirected NA NA
Solyc03g031860.2 Solyc02g078480.2 0.222834357096184 undirected NA NA
Solyc03g031860.2 Solyc04g054190.2 0.267095669229749 undirected NA NA
Solyc03g031860.2 Solyc09g066470.2 0.230768129478282 undirected NA NA
Solyc03g031860.2 Solyc04g076690.2 0.208096445287152 undirected NA NA
Solyc03g031860.2 Solyc02g062940.2 0.222656721520253 undirected NA NA
Solyc03g031860.2 Solyc01g109780.2 0.219580106169652 undirected NA NA
Solyc03g031860.2 Solyc11g006070.1 0.200315748128385 undirected NA NA
Solyc03g031860.2 Solyc04g079730.1 0.216122488469571 undirected NA NA
Solyc03g031860.2 Solyc12g010320.1 0.248063777024305 undirected NA NA
Solyc03g031860.2 Solyc07g006540.2 0.201641912213879 undirected NA NA
Solyc03g031860.2 Solyc10g083440.1 0.23639027672865 undirected NA NA
Solyc03g031860.2 Solyc02g079590.2 0.226968768875596 undirected NA NA
Solyc03g031860.2 Solyc00g009110.2 0.201731937729216 undirected NA NA
Solyc03g031860.2 Solyc11g072550.1 0.205066810592974 undirected NA NA
Solyc03g031860.2 Solyc11g072120.1 0.215000065248407 undirected NA NA
Solyc03g031860.2 Solyc08g066510.2 0.223727483845054 undirected NA NA
Solyc03g031860.2 Solyc04g056630.2 0.206126719685231 undirected NA NA
Solyc03g031860.2 Solyc05g050220.2 0.223192623524072 undirected NA NA
Solyc03g031860.2 Solyc02g073580.1 0.246886139258845 undirected NA NA
Solyc03g031860.2 Solyc08g079840.1 0.20066468555766 undirected NA NA
Solyc03g031860.2 Solyc07g056400.1 0.200646787044986 undirected NA NA
Solyc03g031860.2 Solyc08g079530.2 0.201525193637191 undirected NA NA
Solyc03g031860.2 Solyc06g072220.1 0.207202865136182 undirected NA NA
Solyc03g031860.2 Solyc07g062080.2 0.244116344972295 undirected NA NA
Solyc03g031860.2 Solyc07g054060.2 0.262493860958077 undirected NA NA
Solyc03g031860.2 Solyc06g035490.2 0.215894375430068 undirected NA NA
Solyc03g031860.2 Solyc04g007430.1 0.243626911752697 undirected NA NA
Solyc03g031860.2 Solyc10g086250.1 0.228680563030883 undirected NA NA
Solyc03g031860.2 Solyc03g114850.2 0.256503054719374 undirected NA NA
Solyc03g031860.2 Solyc05g005280.2 0.203862005750041 undirected NA NA
Solyc03g031860.2 Solyc12g098130.1 0.212360092441103 undirected NA NA
Solyc01g111980.2 Solyc01g087820.2 0.205399901113424 undirected NA NA
Solyc01g111980.2 Solyc05g041910.2 0.206551705854385 undirected NA NA
Solyc01g111980.2 Solyc04g009430.2 0.215893376259112 undirected NA NA
Solyc01g111980.2 Solyc06g083500.2 0.20896107156797 undirected NA NA
Solyc01g111980.2 Solyc06g009140.2 0.216473853203851 undirected NA NA
Solyc01g111980.2 Solyc08g082090.1 0.205714705465086 undirected NA NA
Solyc01g111980.2 Solyc03g006620.2 0.209581145662675 undirected NA NA
Solyc01g111980.2 Solyc09g010850.2 0.208400157929946 undirected NA NA
Solyc01g111980.2 Solyc08g065480.2 0.225054890622354 undirected NA NA
Solyc01g111980.2 Solyc10g086280.1 0.209132938415053 undirected NA NA
Solyc01g111980.2 Solyc03g083010.2 0.204761707936277 undirected NA NA
Solyc01g111980.2 Solyc12g009520.1 0.214190365800083 undirected NA NA
Solyc01g111980.2 Solyc03g119440.2 0.217377558267949 undirected NA NA
Solyc01g111980.2 Solyc05g056080.2 0.211573475306895 undirected NA NA
Solyc09g014280.1 Solyc12g006120.1 0.211656347577107 undirected NA NA
Solyc09g014280.1 Solyc06g061030.2 0.206881364883234 undirected NA NA
Solyc09g014280.1 Solyc03g119740.2 0.206104784175812 undirected NA NA
Solyc09g014280.1 Solyc08g083250.2 0.219739682916683 undirected NA NA
Solyc09g014280.1 Solyc09g066470.2 0.223762537801998 undirected NA NA
Solyc11g012360.1 Solyc03g115940.2 0.204386405975718 undirected NA NA
Solyc11g012360.1 Solyc03g007370.2 0.276994702066535 undirected NA NA
Solyc11g012360.1 Solyc12g096500.1 0.206465173215964 undirected NA NA
Solyc11g012360.1 Solyc01g097770.2 0.222609587618877 undirected NA NA
Solyc11g012360.1 Solyc01g109700.2 0.213441109498893 undirected NA NA
Solyc11g012360.1 Solyc08g016080.2 0.205538759063415 undirected NA NA
Solyc11g012360.1 Solyc07g063120.2 0.224319315237377 undirected NA NA
Solyc11g012360.1 Solyc01g106470.2 0.23901041250492 undirected NA NA
Solyc11g012360.1 Solyc12g010320.1 0.208440105086664 undirected NA NA
Solyc11g012360.1 Solyc05g015840.2 0.224293198480845 undirected NA NA
Solyc11g012360.1 Solyc03g121240.1 0.216069869270713 undirected NA NA
Solyc11g012360.1 Solyc07g007560.2 0.217634117520254 undirected NA NA
Solyc11g012360.1 Solyc11g005710.1 0.20228722684373 undirected NA NA
Solyc07g005210.2 Solyc08g016080.2 0.203240854388198 undirected NA NA
Solyc07g005210.2 Solyc08g083250.2 0.201112508406938 undirected NA NA
Solyc07g006890.1 Solyc12g006120.1 0.228560089706343 undirected NA NA
Solyc07g006890.1 Solyc06g061030.2 0.226135556934051 undirected NA NA
Solyc07g006890.1 Solyc03g119740.2 0.201982445074836 undirected NA NA
Solyc07g006890.1 Solyc08g083250.2 0.207458203094662 undirected NA NA
Solyc07g006890.1 Solyc09g066470.2 0.220312461852687 undirected NA NA
Solyc07g006890.1 Solyc05g005280.2 0.211053271770039 undirected NA NA
Solyc05g051460.2 Solyc06g075510.2 0.296825330114705 undirected NA NA
Solyc05g051460.2 Solyc11g072110.1 0.25633906870506 undirected NA NA
Solyc05g051460.2 Solyc10g083210.1 0.280072313682403 undirected NA NA
Solyc05g051460.2 Solyc04g010320.1 0.222795580675753 undirected NA NA
Solyc05g051460.2 Solyc12g096500.1 0.227047815962586 undirected NA NA
Solyc05g051460.2 Solyc06g060620.2 0.225651433065178 undirected NA NA
Solyc05g051460.2 Solyc12g006120.1 0.210660257665485 undirected NA NA
Solyc05g051460.2 Solyc08g016080.2 0.211956544134946 undirected NA NA
Solyc05g051460.2 Solyc09g010230.1 0.256065283546795 undirected NA NA
Solyc05g051460.2 Solyc06g073940.2 0.213264884067308 undirected NA NA
Solyc05g051460.2 Solyc10g081340.1 0.205708181326939 undirected NA NA
Solyc05g051460.2 Solyc03g119740.2 0.233319097363502 undirected NA NA
Solyc05g051460.2 Solyc08g083250.2 0.269412974531342 undirected NA NA
Solyc05g051460.2 Solyc04g054190.2 0.216276319109994 undirected NA NA
Solyc05g051460.2 Solyc09g066470.2 0.228268930611939 undirected NA NA
Solyc05g051460.2 Solyc02g062940.2 0.228984823382811 undirected NA NA
Solyc05g051460.2 Solyc04g079730.1 0.249841746792069 undirected NA NA
Solyc05g051460.2 Solyc12g010320.1 0.232493805707512 undirected NA NA
Solyc05g051460.2 Solyc10g086250.1 0.301954763196722 undirected NA NA
Solyc03g033540.2 Solyc01g087820.2 0.202722404279951 undirected NA NA
Solyc03g033540.2 Solyc04g005160.1 0.208946436774673 undirected NA NA
Solyc03g033540.2 Solyc06g083500.2 0.210537798144296 undirected NA NA
Solyc03g033540.2 Solyc02g079590.2 0.200490396575313 undirected NA NA
Solyc03g033540.2 Solyc06g009140.2 0.201483393454835 undirected NA NA
Solyc03g033540.2 Solyc08g079840.1 0.200803729024149 undirected NA NA
Solyc03g033540.2 Solyc03g119440.2 0.205131043323792 undirected NA NA
Solyc03g115940.2 Solyc01g109700.2 0.208126430473874 undirected NA NA
Solyc03g115940.2 Solyc01g106470.2 0.21434678719102 undirected NA NA
Solyc08g082610.2 Solyc08g083250.2 0.206063485416744 undirected NA NA
Solyc07g005760.2 Solyc10g083210.1 0.245122548177758 undirected NA NA
Solyc07g005760.2 Solyc03g007370.2 0.251595668986852 undirected NA NA
Solyc07g005760.2 Solyc12g096500.1 0.238206941733343 undirected NA NA
Solyc07g005760.2 Solyc08g016080.2 0.235790141491335 undirected NA NA
Solyc07g005760.2 Solyc07g063120.2 0.221094538496671 undirected NA NA
Solyc07g005760.2 Solyc06g073940.2 0.2008875913181 undirected NA NA
Solyc07g005760.2 Solyc12g010320.1 0.237291115600194 undirected NA NA
Solyc07g005760.2 Solyc05g015840.2 0.200603157634584 undirected NA NA
Solyc01g100200.2 Solyc04g064530.1 0.21972081729872 undirected NA NA
Solyc09g091580.2 Solyc12g096500.1 0.2042072560428 undirected NA NA
Solyc09g091580.2 Solyc12g006120.1 0.20610683024994 undirected NA NA
Solyc09g091580.2 Solyc06g061030.2 0.220517161646175 undirected NA NA
Solyc09g091580.2 Solyc03g119740.2 0.203147464523682 undirected NA NA
Solyc09g091580.2 Solyc09g066470.2 0.204447780007982 undirected NA NA
Solyc09g091580.2 Solyc07g054060.2 0.204069403089785 undirected NA NA
Solyc09g091580.2 Solyc05g005280.2 0.20260913723146 undirected NA NA
Solyc05g052550.1 Solyc01g066430.2 0.210992922686392 undirected NA NA
Solyc04g054690.2 Solyc08g006320.2 0.214842969990422 undirected NA NA
Solyc04g054690.2 Solyc03g112340.1 0.201272009226098 undirected NA NA
Solyc04g054690.2 Solyc06g008030.2 0.20855555255287 undirected NA NA
Solyc04g054690.2 Solyc06g082440.1 0.208974199056483 undirected NA NA
Solyc04g054690.2 Solyc11g005700.1 0.20709419919669 undirected NA NA
Solyc04g054690.2 Solyc02g085010.1 0.20421163247512 undirected NA NA
Solyc06g075510.2 Solyc11g072110.1 0.286481227634771 undirected NA NA
Solyc06g075510.2 Solyc10g083210.1 0.270126937109493 undirected NA NA
Solyc06g075510.2 Solyc04g010320.1 0.226393251335378 undirected NA NA
Solyc06g075510.2 Solyc12g096500.1 0.242410851489941 undirected NA NA
Solyc06g075510.2 Solyc06g060620.2 0.270718257149365 undirected NA NA
Solyc06g075510.2 Solyc12g006120.1 0.249964930377709 undirected NA NA
Solyc06g075510.2 Solyc08g016080.2 0.236212902670966 undirected NA NA
Solyc06g075510.2 Solyc09g010230.1 0.273613898894985 undirected NA NA
Solyc06g075510.2 Solyc06g073940.2 0.217414503206038 undirected NA NA
Solyc06g075510.2 Solyc10g081340.1 0.202239717702592 undirected NA NA
Solyc06g075510.2 Solyc03g119740.2 0.261227609843612 undirected NA NA
Solyc06g075510.2 Solyc08g083250.2 0.279158094348757 undirected NA NA
Solyc06g075510.2 Solyc02g082350.2 0.203134543783121 undirected NA NA
Solyc06g075510.2 Solyc04g054190.2 0.203112941595209 undirected NA NA
Solyc06g075510.2 Solyc09g066470.2 0.257621243057377 undirected NA NA
Solyc06g075510.2 Solyc02g062940.2 0.205814382663563 undirected NA NA
Solyc06g075510.2 Solyc04g079730.1 0.21370959999846 undirected NA NA
Solyc06g075510.2 Solyc12g010320.1 0.238855035946424 undirected NA NA
Solyc06g075510.2 Solyc04g080820.2 0.221498756704543 undirected NA NA
Solyc06g075510.2 Solyc07g056400.1 0.218247258354477 undirected NA NA
Solyc06g075510.2 Solyc10g086250.1 0.261541267330951 undirected NA NA
Solyc06g075510.2 Solyc03g114850.2 0.202574521276148 undirected NA NA
Solyc09g090510.2 Solyc12g006120.1 0.218226426603 undirected NA NA
Solyc09g090510.2 Solyc06g061030.2 0.221763573113657 undirected NA NA
Solyc09g090510.2 Solyc04g083010.2 0.217472161818489 undirected NA NA
Solyc09g090510.2 Solyc08g083250.2 0.212862566908395 undirected NA NA
Solyc09g090510.2 Solyc09g066470.2 0.214825232745275 undirected NA NA
Solyc09g090510.2 Solyc08g079530.2 0.215630272001853 undirected NA NA
Solyc09g090510.2 Solyc05g005280.2 0.212832506181592 undirected NA NA
Solyc11g072110.1 Solyc10g083210.1 0.254615365529407 undirected NA NA
Solyc11g072110.1 Solyc04g010320.1 0.238022608529071 undirected NA NA
Solyc11g072110.1 Solyc06g060620.2 0.213025868799489 undirected NA NA
Solyc11g072110.1 Solyc09g010230.1 0.262845024726574 undirected NA NA
Solyc11g072110.1 Solyc03g119740.2 0.204254048137249 undirected NA NA
Solyc11g072110.1 Solyc08g083250.2 0.243242198349234 undirected NA NA
Solyc11g072110.1 Solyc04g054190.2 0.212626331859569 undirected NA NA
Solyc11g072110.1 Solyc02g062940.2 0.235645438942127 undirected NA NA
Solyc11g072110.1 Solyc04g079730.1 0.262604416691123 undirected NA NA
Solyc11g072110.1 Solyc12g010320.1 0.206554076352717 undirected NA NA
Solyc11g072110.1 Solyc03g098300.1 0.207158560443345 undirected NA NA
Solyc11g072110.1 Solyc10g086250.1 0.304444824946242 undirected NA NA
Solyc10g083210.1 Solyc04g010320.1 0.24665601266863 undirected NA NA
Solyc10g083210.1 Solyc03g007370.2 0.206330985635108 undirected NA NA
Solyc10g083210.1 Solyc12g096500.1 0.254361460782995 undirected NA NA
Solyc10g083210.1 Solyc06g060620.2 0.271782677938801 undirected NA NA
Solyc10g083210.1 Solyc12g006120.1 0.238198558650031 undirected NA NA
Solyc10g083210.1 Solyc08g016080.2 0.248902960362982 undirected NA NA
Solyc10g083210.1 Solyc09g010230.1 0.255566557227929 undirected NA NA
Solyc10g083210.1 Solyc06g073940.2 0.216414249024003 undirected NA NA
Solyc10g083210.1 Solyc10g081340.1 0.2633695171003 undirected NA NA
Solyc10g083210.1 Solyc06g061030.2 0.209090720219513 undirected NA NA
Solyc10g083210.1 Solyc03g119740.2 0.242859190440297 undirected NA NA
Solyc10g083210.1 Solyc08g083250.2 0.246068670173226 undirected NA NA
Solyc10g083210.1 Solyc04g054190.2 0.230131629498328 undirected NA NA
Solyc10g083210.1 Solyc09g066470.2 0.251120750831786 undirected NA NA
Solyc10g083210.1 Solyc04g079730.1 0.213438816108233 undirected NA NA
Solyc10g083210.1 Solyc12g010320.1 0.246103377020427 undirected NA NA
Solyc10g083210.1 Solyc05g015840.2 0.205872376635163 undirected NA NA
Solyc10g083210.1 Solyc07g056400.1 0.238950574825077 undirected NA NA
Solyc10g083210.1 Solyc07g054060.2 0.207725897932636 undirected NA NA
Solyc10g083210.1 Solyc09g059510.2 0.204357805172638 undirected NA NA
Solyc10g083210.1 Solyc09g089650.1 0.20348811174513 undirected NA NA
Solyc10g083210.1 Solyc10g086250.1 0.247662033118889 undirected NA NA
Solyc10g083210.1 Solyc03g114850.2 0.246739770358974 undirected NA NA
Solyc10g083210.1 Solyc12g098130.1 0.203122877147092 undirected NA NA
Solyc08g008370.2 Solyc04g064530.1 0.22083387873966 undirected NA NA
Solyc08g008370.2 Solyc04g074470.1 0.20288198955082 undirected NA NA
Solyc08g008370.2 Solyc10g075040.1 0.215298662252829 undirected NA NA
Solyc04g010320.1 Solyc03g007370.2 0.218947311299482 undirected NA NA
Solyc04g010320.1 Solyc12g096500.1 0.205633952449954 undirected NA NA
Solyc04g010320.1 Solyc08g016080.2 0.204979218029718 undirected NA NA
Solyc04g010320.1 Solyc09g010230.1 0.209067677469343 undirected NA NA
Solyc04g010320.1 Solyc10g081340.1 0.20336307597977 undirected NA NA
Solyc04g010320.1 Solyc08g083250.2 0.208387274434926 undirected NA NA
Solyc04g010320.1 Solyc02g062940.2 0.226445789613594 undirected NA NA
Solyc04g010320.1 Solyc04g079730.1 0.222034565702258 undirected NA NA
Solyc04g010320.1 Solyc12g010320.1 0.216262987733587 undirected NA NA
Solyc04g010320.1 Solyc01g107180.2 0.216854934203916 undirected NA NA
Solyc04g010320.1 Solyc10g086250.1 0.229438845563491 undirected NA NA
Solyc03g007370.2 Solyc12g096500.1 0.217781447503191 undirected NA NA
Solyc03g007370.2 Solyc01g097770.2 0.242571340118951 undirected NA NA
Solyc03g007370.2 Solyc01g109700.2 0.258402954341072 undirected NA NA
Solyc03g007370.2 Solyc08g016080.2 0.229170129352085 undirected NA NA
Solyc03g007370.2 Solyc11g008250.1 0.220852098554617 undirected NA NA
Solyc03g007370.2 Solyc07g063120.2 0.219005049519947 undirected NA NA
Solyc03g007370.2 Solyc10g081340.1 0.221448756011063 undirected NA NA
Solyc03g007370.2 Solyc01g106470.2 0.275281655265992 undirected NA NA
Solyc03g007370.2 Solyc12g010320.1 0.216679661964707 undirected NA NA
Solyc03g007370.2 Solyc05g015840.2 0.225082780137014 undirected NA NA
Solyc03g007370.2 Solyc03g121240.1 0.238002497447779 undirected NA NA
Solyc03g007370.2 Solyc06g074260.2 0.235323399327045 undirected NA NA
Solyc03g007370.2 Solyc07g043580.2 0.214624823829332 undirected NA NA
Solyc03g007370.2 Solyc05g005140.2 0.201157121466623 undirected NA NA
Solyc03g007370.2 Solyc07g007560.2 0.249669878883654 undirected NA NA
Solyc03g007370.2 Solyc06g083540.2 0.213277675234021 undirected NA NA
Solyc03g007370.2 Solyc11g005710.1 0.206589084794997 undirected NA NA
Solyc12g096500.1 Solyc06g060620.2 0.232535576450368 undirected NA NA
Solyc12g096500.1 Solyc12g006120.1 0.225880383464383 undirected NA NA
Solyc12g096500.1 Solyc08g016080.2 0.241431393553846 undirected NA NA
Solyc12g096500.1 Solyc09g010230.1 0.20865063731936 undirected NA NA
Solyc12g096500.1 Solyc06g073940.2 0.223861071018074 undirected NA NA
Solyc12g096500.1 Solyc10g081340.1 0.247523536646923 undirected NA NA
Solyc12g096500.1 Solyc06g061030.2 0.214880254893572 undirected NA NA
Solyc12g096500.1 Solyc03g119740.2 0.221025728016043 undirected NA NA
Solyc12g096500.1 Solyc10g086220.1 0.207447113499213 undirected NA NA
Solyc12g096500.1 Solyc08g083250.2 0.217501736921391 undirected NA NA
Solyc12g096500.1 Solyc06g072710.2 0.202556145728917 undirected NA NA
Solyc12g096500.1 Solyc04g054190.2 0.227205361795678 undirected NA NA
Solyc12g096500.1 Solyc09g066470.2 0.23653272555508 undirected NA NA
Solyc12g096500.1 Solyc12g010320.1 0.230582981752986 undirected NA NA
Solyc12g096500.1 Solyc05g015840.2 0.205585868900438 undirected NA NA
Solyc12g096500.1 Solyc06g074260.2 0.217584337473573 undirected NA NA
Solyc12g096500.1 Solyc07g056400.1 0.202588596490099 undirected NA NA
Solyc12g096500.1 Solyc06g060090.2 0.203578996735585 undirected NA NA
Solyc12g096500.1 Solyc07g054060.2 0.216066102506322 undirected NA NA
Solyc12g096500.1 Solyc09g059510.2 0.20328807869246 undirected NA NA
Solyc12g096500.1 Solyc04g007430.1 0.213049820637807 undirected NA NA
Solyc12g096500.1 Solyc10g086250.1 0.209255806978871 undirected NA NA
Solyc12g096500.1 Solyc03g114850.2 0.238128207857318 undirected NA NA
Solyc07g062500.2 Solyc10g086250.1 0.2015999558792 undirected NA NA
Solyc10g078240.1 Solyc08g016080.2 0.224382297427189 undirected NA NA
Solyc10g078240.1 Solyc05g050220.2 0.205824561681741 undirected NA NA
Solyc05g041910.2 Solyc08g065480.2 0.236570075184816 undirected NA NA
Solyc08g081230.1 Solyc01g006950.2 0.206991702777966 undirected NA NA
Solyc08g081230.1 Solyc09g090130.2 0.214987273037635 undirected NA NA
Solyc05g013750.2 Solyc02g090110.2 0.207102308081225 undirected NA NA
Solyc05g013750.2 Solyc01g112220.2 0.217536384141087 undirected NA NA
Solyc05g013750.2 Solyc11g005840.1 0.206257459338256 undirected NA NA
Solyc04g078840.2 Solyc08g016080.2 0.208551770263047 undirected NA NA
Solyc04g009430.2 Solyc08g068690.1 0.20439216747413 undirected NA NA
Solyc04g009430.2 Solyc08g065480.2 0.233819035074849 undirected NA NA
Solyc06g060620.2 Solyc12g006120.1 0.217390460696775 undirected NA NA
Solyc06g060620.2 Solyc08g016080.2 0.220823224953092 undirected NA NA
Solyc06g060620.2 Solyc09g010230.1 0.219532970526665 undirected NA NA
Solyc06g060620.2 Solyc03g119740.2 0.241685792690986 undirected NA NA
Solyc06g060620.2 Solyc08g083250.2 0.269006365724225 undirected NA NA
Solyc06g060620.2 Solyc04g054190.2 0.208398592745999 undirected NA NA
Solyc06g060620.2 Solyc09g066470.2 0.231351941098475 undirected NA NA
Solyc06g060620.2 Solyc02g062940.2 0.215791566467974 undirected NA NA
Solyc06g060620.2 Solyc04g079730.1 0.226577532206737 undirected NA NA
Solyc06g060620.2 Solyc12g010320.1 0.229734978062071 undirected NA NA
Solyc06g060620.2 Solyc10g086250.1 0.271434334336812 undirected NA NA
Solyc01g109700.2 Solyc07g063120.2 0.205676532886219 undirected NA NA
Solyc01g109700.2 Solyc01g106470.2 0.223043528691135 undirected NA NA
Solyc01g109700.2 Solyc05g015840.2 0.218761127886601 undirected NA NA
Solyc01g109700.2 Solyc07g007560.2 0.21201150788099 undirected NA NA
Solyc12g006120.1 Solyc06g073940.2 0.22244509525536 undirected NA NA
Solyc12g006120.1 Solyc06g061030.2 0.221456817259331 undirected NA NA
Solyc12g006120.1 Solyc03g119740.2 0.242923001302425 undirected NA NA
Solyc12g006120.1 Solyc08g083250.2 0.240367650976873 undirected NA NA
Solyc12g006120.1 Solyc04g007530.2 0.210036919283921 undirected NA NA
Solyc12g006120.1 Solyc02g083860.2 0.214111708368126 undirected NA NA
Solyc12g006120.1 Solyc04g054190.2 0.225320960564339 undirected NA NA
Solyc12g006120.1 Solyc09g066470.2 0.208655545042805 undirected NA NA
Solyc12g006120.1 Solyc04g076690.2 0.207432566747691 undirected NA NA
Solyc12g006120.1 Solyc12g010320.1 0.214917193827957 undirected NA NA
Solyc12g006120.1 Solyc10g083440.1 0.237525362383858 undirected NA NA
Solyc12g006120.1 Solyc02g079590.2 0.205953571690037 undirected NA NA
Solyc12g006120.1 Solyc02g073580.1 0.24313746477983 undirected NA NA
Solyc12g006120.1 Solyc07g056400.1 0.214753848640865 undirected NA NA
Solyc12g006120.1 Solyc07g062080.2 0.212144367587102 undirected NA NA
Solyc12g006120.1 Solyc07g054060.2 0.227328839278821 undirected NA NA
Solyc12g006120.1 Solyc04g007430.1 0.228515697678244 undirected NA NA
Solyc12g006120.1 Solyc10g086250.1 0.224637888761082 undirected NA NA
Solyc12g006120.1 Solyc03g114850.2 0.248002130365451 undirected NA NA
Solyc12g006120.1 Solyc05g005280.2 0.208954673363497 undirected NA NA
Solyc12g006120.1 Solyc12g098130.1 0.223642192876004 undirected NA NA
Solyc08g041860.1 Solyc08g083250.2 0.200144872965496 undirected NA NA
Solyc08g041860.1 Solyc09g066470.2 0.201423042536002 undirected NA NA
Solyc08g006320.2 Solyc09g014990.2 0.203712060325618 undirected NA NA
Solyc08g006320.2 Solyc07g055710.2 0.215946637683915 undirected NA NA
Solyc03g122340.2 Solyc08g065480.2 0.205006973671177 undirected NA NA
Solyc08g016080.2 Solyc11g008250.1 0.204472384259595 undirected NA NA
Solyc08g016080.2 Solyc09g010230.1 0.208759958944185 undirected NA NA
Solyc08g016080.2 Solyc07g063120.2 0.234086044284203 undirected NA NA
Solyc08g016080.2 Solyc06g073940.2 0.234330980340584 undirected NA NA
Solyc08g016080.2 Solyc10g081340.1 0.229493468265646 undirected NA NA
Solyc08g016080.2 Solyc06g061030.2 0.207793339919274 undirected NA NA
Solyc08g016080.2 Solyc03g119740.2 0.218715740554189 undirected NA NA
Solyc08g016080.2 Solyc08g083250.2 0.22837526380907 undirected NA NA
Solyc08g016080.2 Solyc04g007530.2 0.20004498271797 undirected NA NA
Solyc08g016080.2 Solyc02g078480.2 0.208307129094923 undirected NA NA
Solyc08g016080.2 Solyc04g054190.2 0.261822158557122 undirected NA NA
Solyc08g016080.2 Solyc09g066470.2 0.228703333607739 undirected NA NA
Solyc08g016080.2 Solyc02g062940.2 0.227578574121747 undirected NA NA
Solyc08g016080.2 Solyc01g109780.2 0.203698797510127 undirected NA NA
Solyc08g016080.2 Solyc04g079730.1 0.223426997685186 undirected NA NA
Solyc08g016080.2 Solyc12g010320.1 0.239632231165008 undirected NA NA
Solyc08g016080.2 Solyc08g074270.2 0.20938833337601 undirected NA NA
Solyc08g016080.2 Solyc01g109120.2 0.201584462731524 undirected NA NA
Solyc08g016080.2 Solyc05g050220.2 0.229292925118055 undirected NA NA
Solyc08g016080.2 Solyc06g074260.2 0.206691639703097 undirected NA NA
Solyc08g016080.2 Solyc02g073580.1 0.214741916480691 undirected NA NA
Solyc08g016080.2 Solyc06g072220.1 0.208225254369356 undirected NA NA
Solyc08g016080.2 Solyc07g062080.2 0.224948509524077 undirected NA NA
Solyc08g016080.2 Solyc07g054060.2 0.244418769358687 undirected NA NA
Solyc08g016080.2 Solyc06g035490.2 0.226406391146281 undirected NA NA
Solyc08g016080.2 Solyc07g007560.2 0.204435934836668 undirected NA NA
Solyc08g016080.2 Solyc09g089650.1 0.20447226445983 undirected NA NA
Solyc08g016080.2 Solyc04g007430.1 0.209530331796164 undirected NA NA
Solyc08g016080.2 Solyc10g086250.1 0.21685467386552 undirected NA NA
Solyc08g016080.2 Solyc03g114850.2 0.23642190881023 undirected NA NA
Solyc04g078550.2 Solyc04g064530.1 0.203704484781212 undirected NA NA
Solyc08g005430.2 Solyc06g071810.1 0.2055755702728 undirected NA NA
Solyc08g005430.2 Solyc02g090490.2 0.201743776155947 undirected NA NA
Solyc08g005430.2 Solyc01g006950.2 0.200875896740192 undirected NA NA
Solyc08g005430.2 Solyc07g055710.2 0.201667217060149 undirected NA NA
Solyc08g005430.2 Solyc09g010850.2 0.200477157188826 undirected NA NA
Solyc08g005430.2 Solyc03g119990.2 0.203871251176113 undirected NA NA
Solyc08g005430.2 Solyc02g085010.1 0.211859921436508 undirected NA NA
Solyc08g005430.2 Solyc08g068600.2 0.21193144195227 undirected NA NA
Solyc08g005430.2 Solyc04g081510.2 0.203279884521938 undirected NA NA
Solyc08g005430.2 Solyc11g012500.1 0.213673917476592 undirected NA NA
Solyc08g005430.2 Solyc09g005830.1 0.211537907018418 undirected NA NA
Solyc08g005430.2 Solyc12g096710.1 0.207157195796835 undirected NA NA
Solyc08g005430.2 Solyc01g102880.1 0.200133258533782 undirected NA NA
Solyc11g008250.1 Solyc01g106470.2 0.204342155246254 undirected NA NA
Solyc11g008250.1 Solyc05g015840.2 0.223307100984402 undirected NA NA
Solyc06g066370.2 Solyc01g006950.2 0.200620515624769 undirected NA NA
Solyc08g068690.1 Solyc08g068610.2 0.200924636306053 undirected NA NA
Solyc08g068690.1 Solyc09g090130.2 0.200151997770321 undirected NA NA
Solyc09g010230.1 Solyc06g073940.2 0.204599969732703 undirected NA NA
Solyc09g010230.1 Solyc03g119740.2 0.218669127188937 undirected NA NA
Solyc09g010230.1 Solyc08g083250.2 0.255713168740288 undirected NA NA
Solyc09g010230.1 Solyc04g054190.2 0.207043857598801 undirected NA NA
Solyc09g010230.1 Solyc09g066470.2 0.222390996242029 undirected NA NA
Solyc09g010230.1 Solyc02g062940.2 0.230044050264077 undirected NA NA
Solyc09g010230.1 Solyc04g079730.1 0.240623740048057 undirected NA NA
Solyc09g010230.1 Solyc12g010320.1 0.217441330313367 undirected NA NA
Solyc09g010230.1 Solyc10g086250.1 0.280114167236306 undirected NA NA
Solyc07g063120.2 Solyc01g106470.2 0.214216758017309 undirected NA NA
Solyc07g063120.2 Solyc03g121240.1 0.201399937481719 undirected NA NA
Solyc07g063120.2 Solyc07g007560.2 0.211160504238323 undirected NA NA
Solyc06g073940.2 Solyc10g081340.1 0.204045635717302 undirected NA NA
Solyc06g073940.2 Solyc06g061030.2 0.201003813430868 undirected NA NA
Solyc06g073940.2 Solyc03g119740.2 0.212845119579751 undirected NA NA
Solyc06g073940.2 Solyc08g083250.2 0.217675891555949 undirected NA NA
Solyc06g073940.2 Solyc09g066470.2 0.24053773758751 undirected NA NA
Solyc06g073940.2 Solyc12g010320.1 0.219935071386186 undirected NA NA
Solyc06g073940.2 Solyc07g054060.2 0.201813966311362 undirected NA NA
Solyc10g081340.1 Solyc03g119740.2 0.213334633926373 undirected NA NA
Solyc10g081340.1 Solyc08g083250.2 0.223626458613035 undirected NA NA
Solyc10g081340.1 Solyc09g066470.2 0.218778116055988 undirected NA NA
Solyc10g081340.1 Solyc12g010320.1 0.245049565421501 undirected NA NA
Solyc10g081340.1 Solyc05g015840.2 0.20660677907859 undirected NA NA
Solyc06g061030.2 Solyc03g119740.2 0.240407394295113 undirected NA NA
Solyc06g061030.2 Solyc08g083250.2 0.232204692460458 undirected NA NA
Solyc06g061030.2 Solyc02g083860.2 0.215827491795446 undirected NA NA
Solyc06g061030.2 Solyc09g066470.2 0.218273343487671 undirected NA NA
Solyc06g061030.2 Solyc06g083500.2 0.202929887814662 undirected NA NA
Solyc06g061030.2 Solyc06g035720.2 0.205260571073969 undirected NA NA
Solyc06g061030.2 Solyc11g006070.1 0.202110146544504 undirected NA NA
Solyc06g061030.2 Solyc12g010320.1 0.202547172137037 undirected NA NA
Solyc06g061030.2 Solyc07g006540.2 0.209511901960133 undirected NA NA
Solyc06g061030.2 Solyc10g083440.1 0.228339183175704 undirected NA NA
Solyc06g061030.2 Solyc02g079590.2 0.222929548715924 undirected NA NA
Solyc06g061030.2 Solyc08g082090.1 0.212191014327433 undirected NA NA
Solyc06g061030.2 Solyc02g073580.1 0.232759805678472 undirected NA NA
Solyc06g061030.2 Solyc08g079840.1 0.213088595353119 undirected NA NA
Solyc06g061030.2 Solyc08g079530.2 0.217865262694703 undirected NA NA
Solyc06g061030.2 Solyc04g007430.1 0.219525121098766 undirected NA NA
Solyc06g061030.2 Solyc05g010180.2 0.200361316409942 undirected NA NA
Solyc06g061030.2 Solyc03g114850.2 0.223808606800668 undirected NA NA
Solyc04g083010.2 Solyc08g083250.2 0.204426313745662 undirected NA NA
Solyc04g083010.2 Solyc02g083860.2 0.212812359660222 undirected NA NA
Solyc04g083010.2 Solyc07g006540.2 0.201607688755045 undirected NA NA
Solyc04g083010.2 Solyc10g083440.1 0.200723861514676 undirected NA NA
Solyc04g083010.2 Solyc02g079590.2 0.202430291898576 undirected NA NA
Solyc04g083010.2 Solyc02g073580.1 0.214976162284916 undirected NA NA
Solyc04g083010.2 Solyc08g079530.2 0.207579404508777 undirected NA NA
Solyc03g119740.2 Solyc08g083250.2 0.226515944868284 undirected NA NA
Solyc03g119740.2 Solyc04g054190.2 0.236678293101485 undirected NA NA
Solyc03g119740.2 Solyc09g066470.2 0.23895321615526 undirected NA NA
Solyc03g119740.2 Solyc04g076690.2 0.202989510111876 undirected NA NA
Solyc03g119740.2 Solyc12g010320.1 0.213037649606523 undirected NA NA
Solyc03g119740.2 Solyc10g083440.1 0.209053942564878 undirected NA NA
Solyc03g119740.2 Solyc02g073580.1 0.229053090888337 undirected NA NA
Solyc03g119740.2 Solyc07g056400.1 0.212734070488491 undirected NA NA
Solyc03g119740.2 Solyc07g062080.2 0.208186085495828 undirected NA NA
Solyc03g119740.2 Solyc07g054060.2 0.217620468392108 undirected NA NA
Solyc03g119740.2 Solyc04g007430.1 0.21241723890648 undirected NA NA
Solyc03g119740.2 Solyc10g086250.1 0.239877728257081 undirected NA NA
Solyc03g119740.2 Solyc03g114850.2 0.254551960276232 undirected NA NA
Solyc03g119740.2 Solyc05g005280.2 0.208893912170396 undirected NA NA
Solyc03g119740.2 Solyc12g098130.1 0.226102163843725 undirected NA NA
Solyc10g086220.1 Solyc05g015840.2 0.200315248704939 undirected NA NA
Solyc08g083250.2 Solyc02g082350.2 0.212658771839042 undirected NA NA
Solyc08g083250.2 Solyc04g007530.2 0.219274145839464 undirected NA NA
Solyc08g083250.2 Solyc02g083860.2 0.21901592423687 undirected NA NA
Solyc08g083250.2 Solyc02g078480.2 0.21612061634412 undirected NA NA
Solyc08g083250.2 Solyc04g054190.2 0.25962882175746 undirected NA NA
Solyc08g083250.2 Solyc09g066470.2 0.251214146591512 undirected NA NA
Solyc08g083250.2 Solyc04g076690.2 0.23971696164727 undirected NA NA
Solyc08g083250.2 Solyc02g062940.2 0.22890980454756 undirected NA NA
Solyc08g083250.2 Solyc04g079730.1 0.236155616931807 undirected NA NA
Solyc08g083250.2 Solyc12g010320.1 0.214503673605477 undirected NA NA
Solyc08g083250.2 Solyc10g083440.1 0.214319317575505 undirected NA NA
Solyc08g083250.2 Solyc02g073580.1 0.249804469505599 undirected NA NA
Solyc08g083250.2 Solyc07g056400.1 0.238313881547678 undirected NA NA
Solyc08g083250.2 Solyc08g079530.2 0.208770643861469 undirected NA NA
Solyc08g083250.2 Solyc07g062080.2 0.228789680905988 undirected NA NA
Solyc08g083250.2 Solyc07g054060.2 0.230814563203307 undirected NA NA
Solyc08g083250.2 Solyc09g089650.1 0.206330872144401 undirected NA NA
Solyc08g083250.2 Solyc04g007430.1 0.206868567402642 undirected NA NA
Solyc08g083250.2 Solyc10g086250.1 0.275102461150677 undirected NA NA
Solyc08g083250.2 Solyc03g114850.2 0.254902993311855 undirected NA NA
Solyc08g083250.2 Solyc05g005280.2 0.210586141589559 undirected NA NA
Solyc08g083250.2 Solyc12g098130.1 0.236574761425884 undirected NA NA
Solyc06g072710.2 Solyc08g082210.2 0.203327334166264 undirected NA NA
Solyc02g082350.2 Solyc10g086250.1 0.218239466853077 undirected NA NA
Solyc04g007530.2 Solyc09g066470.2 0.229195170274233 undirected NA NA
Solyc12g094520.1 Solyc04g079730.1 0.204956024984763 undirected NA NA
Solyc06g071810.1 Solyc01g102880.1 0.20948903049684 undirected NA NA
Solyc02g083860.2 Solyc09g066470.2 0.210214656310757 undirected NA NA
Solyc02g083860.2 Solyc08g079530.2 0.219469511553739 undirected NA NA
Solyc02g083860.2 Solyc05g005280.2 0.200466201025817 undirected NA NA
Solyc02g078480.2 Solyc09g066470.2 0.215958872315468 undirected NA NA
Solyc07g040960.1 Solyc04g077980.1 0.219635784020332 undirected NA NA
Solyc07g040960.1 Solyc09g011860.2 0.240256612633083 undirected NA NA
Solyc07g040960.1 Solyc01g007030.2 0.218123240826997 undirected NA NA
Solyc04g064530.1 Solyc06g068270.2 0.212468084862702 undirected NA NA
Solyc04g064530.1 Solyc01g081450.2 0.222032605646688 undirected NA NA
Solyc04g064530.1 Solyc03g119250.2 0.202997614846845 undirected NA NA
Solyc04g064530.1 Solyc01g095630.2 0.20231612637361 undirected NA NA
Solyc04g064530.1 Solyc02g093050.2 0.208055113806158 undirected NA NA
Solyc04g064530.1 Solyc02g067660.2 0.209410596810215 undirected NA NA
Solyc04g064530.1 Solyc02g072520.2 0.21853190855137 undirected NA NA
Solyc04g064530.1 Solyc04g074470.1 0.222954275902644 undirected NA NA
Solyc04g064530.1 Solyc11g018800.1 0.204555489259266 undirected NA NA
Solyc04g064530.1 Solyc09g098070.2 0.220778764022092 undirected NA NA
Solyc04g064530.1 Solyc10g075040.1 0.214318236176069 undirected NA NA
Solyc04g064530.1 Solyc02g032950.2 0.222478718676908 undirected NA NA
Solyc04g064530.1 Solyc03g116030.2 0.204882948461537 undirected NA NA
Solyc04g064530.1 Solyc03g005570.2 0.210290817414666 undirected NA NA
Solyc04g064530.1 Solyc04g012050.2 0.22014598142248 undirected NA NA
Solyc04g064530.1 Solyc01g104050.2 0.21700231972594 undirected NA NA
Solyc04g064530.1 Solyc05g009650.2 0.228301505455124 undirected NA NA
Solyc04g054190.2 Solyc09g066470.2 0.25402335930357 undirected NA NA
Solyc04g054190.2 Solyc02g062940.2 0.201546643796747 undirected NA NA
Solyc04g054190.2 Solyc04g079730.1 0.202412672520037 undirected NA NA
Solyc04g054190.2 Solyc12g010320.1 0.220076967847286 undirected NA NA
Solyc04g054190.2 Solyc05g050220.2 0.201204181873315 undirected NA NA
Solyc04g054190.2 Solyc10g086250.1 0.20869696977757 undirected NA NA
Solyc09g066470.2 Solyc04g076690.2 0.222663805391099 undirected NA NA
Solyc09g066470.2 Solyc02g062940.2 0.218825019197813 undirected NA NA
Solyc09g066470.2 Solyc04g079730.1 0.217606807563676 undirected NA NA
Solyc09g066470.2 Solyc12g010320.1 0.235989089854277 undirected NA NA
Solyc09g066470.2 Solyc10g083440.1 0.224485380961212 undirected NA NA
Solyc09g066470.2 Solyc02g079590.2 0.213043901972587 undirected NA NA
Solyc09g066470.2 Solyc11g072120.1 0.203582555226346 undirected NA NA
Solyc09g066470.2 Solyc08g066510.2 0.20702763006442 undirected NA NA
Solyc09g066470.2 Solyc05g050220.2 0.210953888986962 undirected NA NA
Solyc09g066470.2 Solyc02g073580.1 0.24512897722098 undirected NA NA
Solyc09g066470.2 Solyc07g056400.1 0.216128302465466 undirected NA NA
Solyc09g066470.2 Solyc07g062080.2 0.235472614847838 undirected NA NA
Solyc09g066470.2 Solyc07g054060.2 0.251644031651043 undirected NA NA
Solyc09g066470.2 Solyc06g035490.2 0.207498820361967 undirected NA NA
Solyc09g066470.2 Solyc04g007430.1 0.224299730725016 undirected NA NA
Solyc09g066470.2 Solyc10g086250.1 0.239425614559822 undirected NA NA
Solyc09g066470.2 Solyc03g114850.2 0.249410227838047 undirected NA NA
Solyc09g066470.2 Solyc05g005280.2 0.205712374211423 undirected NA NA
Solyc09g066470.2 Solyc12g098130.1 0.216895650378617 undirected NA NA
Solyc04g076690.2 Solyc10g086250.1 0.20176758013377 undirected NA NA
Solyc01g106470.2 Solyc05g015840.2 0.20990184503595 undirected NA NA
Solyc01g106470.2 Solyc07g007560.2 0.22838132657806 undirected NA NA
Solyc02g062940.2 Solyc04g079730.1 0.217900177043328 undirected NA NA
Solyc02g062940.2 Solyc05g050220.2 0.202572639011706 undirected NA NA
Solyc02g062940.2 Solyc09g089650.1 0.219842693290797 undirected NA NA
Solyc02g062940.2 Solyc10g086250.1 0.220921485439346 undirected NA NA
Solyc09g014990.2 Solyc03g112340.1 0.221362222658029 undirected NA NA
Solyc08g068610.2 Solyc08g065480.2 0.214605562759034 undirected NA NA
Solyc04g079730.1 Solyc05g050220.2 0.201047515739718 undirected NA NA
Solyc04g079730.1 Solyc03g098300.1 0.210314107214483 undirected NA NA
Solyc04g079730.1 Solyc09g089650.1 0.22497245360075 undirected NA NA
Solyc04g079730.1 Solyc02g086770.2 0.210421569948021 undirected NA NA
Solyc04g079730.1 Solyc10g086250.1 0.226062895176257 undirected NA NA
Solyc12g010320.1 Solyc05g015840.2 0.203896262554298 undirected NA NA
Solyc12g010320.1 Solyc06g074260.2 0.217031995308301 undirected NA NA
Solyc12g010320.1 Solyc07g056400.1 0.201901555128606 undirected NA NA
Solyc12g010320.1 Solyc06g060090.2 0.212569497375298 undirected NA NA
Solyc12g010320.1 Solyc07g054060.2 0.211813863317693 undirected NA NA
Solyc12g010320.1 Solyc09g059510.2 0.220325877185396 undirected NA NA
Solyc12g010320.1 Solyc10g086250.1 0.210763914267588 undirected NA NA
Solyc12g010320.1 Solyc03g114850.2 0.226255118403987 undirected NA NA
Solyc10g083440.1 Solyc08g079530.2 0.200289178609315 undirected NA NA
Solyc10g083440.1 Solyc05g005280.2 0.221700253386507 undirected NA NA
Solyc01g006950.2 Solyc09g010850.2 0.205160785566132 undirected NA NA
Solyc01g006950.2 Solyc06g062920.2 0.201577083845972 undirected NA NA
Solyc01g006950.2 Solyc02g085010.1 0.211080633428762 undirected NA NA
Solyc01g006950.2 Solyc09g005830.1 0.204352344873401 undirected NA NA
Solyc01g006950.2 Solyc05g056080.2 0.203267120871152 undirected NA NA
Solyc01g006950.2 Solyc11g006030.1 0.206492526564171 undirected NA NA
Solyc02g079590.2 Solyc05g005280.2 0.213689312020097 undirected NA NA
Solyc04g077980.1 Solyc09g011860.2 0.231154139429726 undirected NA NA
Solyc04g077980.1 Solyc01g007030.2 0.204596911188154 undirected NA NA
Solyc04g079940.2 Solyc05g005280.2 0.201222438811002 undirected NA NA
Solyc08g066210.2 Solyc01g102880.1 0.206837494361923 undirected NA NA
Solyc03g119250.2 Solyc02g085140.2 0.202041955464486 undirected NA NA
Solyc06g076100.2 Solyc09g005860.2 0.202302165582027 undirected NA NA
Solyc02g036480.1 Solyc02g085010.1 0.205074621391354 undirected NA NA
Solyc03g112340.1 Solyc07g055710.2 0.221814156146703 undirected NA NA
Solyc06g009140.2 Solyc08g065480.2 0.230383950720758 undirected NA NA
Solyc06g008030.2 Solyc07g055710.2 0.207457437734329 undirected NA NA
Solyc05g015840.2 Solyc06g074260.2 0.238737412363799 undirected NA NA
Solyc05g015840.2 Solyc09g059510.2 0.202538900285579 undirected NA NA
Solyc05g015840.2 Solyc07g007560.2 0.219548289863348 undirected NA NA
Solyc12g049040.1 Solyc12g049160.1 0.33953737000744 undirected NA NA
Solyc12g049040.1 Solyc12g100110.1 0.242633722205536 undirected NA NA
Solyc12g049040.1 Solyc12g049140.1 0.2883698219812 undirected NA NA
Solyc12g049040.1 Solyc12g100090.1 0.328821605574471 undirected NA NA
Solyc12g049040.1 Solyc12g100080.1 0.322907352094788 undirected NA NA
Solyc11g006540.1 Solyc01g058720.2 0.265047989218419 undirected NA NA
Solyc12g049160.1 Solyc12g100110.1 0.325609404287966 undirected NA NA
Solyc12g049160.1 Solyc12g049140.1 0.283514215122531 undirected NA NA
Solyc12g049160.1 Solyc12g100090.1 0.308435976910854 undirected NA NA
Solyc12g049160.1 Solyc12g100080.1 0.308736657753761 undirected NA NA
Solyc01g066430.2 Solyc08g078190.1 0.22867915171763 undirected NA NA
Solyc06g082440.1 Solyc07g055710.2 0.210090218982652 undirected NA NA
Solyc06g082440.1 Solyc10g050880.1 0.201146851547195 undirected NA NA
Solyc06g082440.1 Solyc09g005860.2 0.201808350423646 undirected NA NA
Solyc07g055710.2 Solyc11g005700.1 0.204361199600383 undirected NA NA
Solyc07g055710.2 Solyc09g005830.1 0.201287621248492 undirected NA NA
Solyc12g100110.1 Solyc12g049140.1 0.277404239946005 undirected NA NA
Solyc12g100110.1 Solyc12g100090.1 0.322317876891885 undirected NA NA
Solyc12g100110.1 Solyc12g100080.1 0.311929137699638 undirected NA NA
Solyc04g080820.2 Solyc10g086250.1 0.234489099336108 undirected NA NA
Solyc08g082090.1 Solyc05g005280.2 0.207100520198973 undirected NA NA
Solyc07g063240.2 Solyc08g065480.2 0.203964805677113 undirected NA NA
Solyc02g072520.2 Solyc02g032950.2 0.203353650109002 undirected NA NA
Solyc03g006620.2 Solyc08g065480.2 0.22282683381697 undirected NA NA
Solyc03g006620.2 Solyc03g083010.2 0.205011678730431 undirected NA NA
Solyc03g006620.2 Solyc09g090130.2 0.211428524256623 undirected NA NA
Solyc04g077270.2 Solyc08g065480.2 0.217915595053784 undirected NA NA
Solyc02g073580.1 Solyc08g079530.2 0.220183681090846 undirected NA NA
Solyc02g073580.1 Solyc05g005280.2 0.204846969882236 undirected NA NA
Solyc09g098070.2 Solyc02g032950.2 0.214189438989686 undirected NA NA
Solyc12g049140.1 Solyc12g100090.1 0.307463376073345 undirected NA NA
Solyc12g049140.1 Solyc12g100080.1 0.326665377610566 undirected NA NA
Solyc07g056400.1 Solyc10g086250.1 0.213116222202351 undirected NA NA
Solyc08g079530.2 Solyc05g005280.2 0.212163333636429 undirected NA NA
Solyc10g075040.1 Solyc02g032950.2 0.203773483001724 undirected NA NA
Solyc08g065480.2 Solyc10g086280.1 0.208131726412473 undirected NA NA
Solyc08g065480.2 Solyc03g083010.2 0.230466448334538 undirected NA NA
Solyc08g065480.2 Solyc07g040710.2 0.215386154152802 undirected NA NA
Solyc08g065480.2 Solyc09g090130.2 0.217782269193269 undirected NA NA
Solyc08g065480.2 Solyc07g048040.1 0.21066593072963 undirected NA NA
Solyc08g065480.2 Solyc02g085000.2 0.218851041131309 undirected NA NA
Solyc08g065480.2 Solyc05g056080.2 0.213208200152529 undirected NA NA
Solyc12g100090.1 Solyc12g100080.1 0.343889377494005 undirected NA NA
Solyc02g066950.2 Solyc10g086250.1 0.209856207658381 undirected NA NA
Solyc09g089650.1 Solyc10g086250.1 0.212372752230504 undirected NA NA
Solyc02g086770.2 Solyc10g086250.1 0.21351981405189 undirected NA NA
Solyc09g005860.2 Solyc01g102880.1 0.205327599705529 undirected NA NA
Solyc12g096710.1 Solyc05g056080.2 0.212565057596825 undirected NA NA
