# Supplementary material for: Phytochrome A Regulates Carbon Flux in Dark Grown Tomato Seedlings
Source: Front Plant Sci. 2019 Feb 27;10:152. doi: 10.3389/fpls.2019.00152 (PMC6400891; doi:10.3389/fpls.2019.00152)
Supplement: MATERIAL — Edge files for input to Cytoscape for each of the color modules. [file Data_Sheet_1.zip › CytoscapeInput-edge-brown.txt]

fromNode toNode weight direction fromAltName toAltName
Solyc03g115230.2 Solyc11g071830.1 0.212288149871027 undirected NA NA
Solyc04g076620.2 Solyc02g089260.2 0.22970115079959 undirected NA NA
Solyc04g076620.2 Solyc02g083900.2 0.212736307461962 undirected NA NA
Solyc04g076620.2 Solyc08g021890.2 0.243353129275734 undirected NA NA
Solyc04g076620.2 Solyc01g094050.1 0.208407748049276 undirected NA NA
Solyc04g076620.2 Solyc02g014170.2 0.203902311869533 undirected NA NA
Solyc04g076620.2 Solyc09g009350.2 0.22856313127307 undirected NA NA
Solyc04g076620.2 Solyc01g008120.2 0.21822006351047 undirected NA NA
Solyc04g076620.2 Solyc04g076490.2 0.227374633549277 undirected NA NA
Solyc04g076620.2 Solyc01g006350.2 0.205743970844287 undirected NA NA
Solyc04g076620.2 Solyc11g012770.1 0.234266086719689 undirected NA NA
Solyc04g076620.2 Solyc02g085810.2 0.20000262559844 undirected NA NA
Solyc04g076620.2 Solyc01g109080.2 0.203373462875956 undirected NA NA
Solyc02g089260.2 Solyc02g083900.2 0.207203445872424 undirected NA NA
Solyc02g089260.2 Solyc08g021890.2 0.228739784902554 undirected NA NA
Solyc02g089260.2 Solyc01g094050.1 0.229460366493795 undirected NA NA
Solyc02g089260.2 Solyc08g077490.1 0.205173526110084 undirected NA NA
Solyc02g089260.2 Solyc01g008120.2 0.208985505885314 undirected NA NA
Solyc02g089260.2 Solyc04g076490.2 0.214557547609345 undirected NA NA
Solyc02g089260.2 Solyc11g012770.1 0.215228744060649 undirected NA NA
Solyc02g089260.2 Solyc02g085810.2 0.222605733371888 undirected NA NA
Solyc02g089260.2 Solyc11g013280.1 0.201061107509475 undirected NA NA
Solyc04g011440.2 Solyc06g072430.1 0.211239312870547 undirected NA NA
Solyc03g007890.2 Solyc06g072430.1 0.225918327958078 undirected NA NA
Solyc03g007890.2 Solyc11g071830.1 0.221988217534095 undirected NA NA
Solyc11g062010.1 Solyc01g008120.2 0.202913937676415 undirected NA NA
Solyc06g036290.2 Solyc06g072430.1 0.223684591362294 undirected NA NA
Solyc06g036290.2 Solyc11g071830.1 0.207954137245099 undirected NA NA
Solyc07g065630.2 Solyc02g083900.2 0.230525354961443 undirected NA NA
Solyc07g065630.2 Solyc08g021890.2 0.23729289738429 undirected NA NA
Solyc07g065630.2 Solyc02g014170.2 0.230677853291134 undirected NA NA
Solyc07g065630.2 Solyc04g051550.1 0.235136427731234 undirected NA NA
Solyc07g065630.2 Solyc10g074940.1 0.207061532975434 undirected NA NA
Solyc07g065630.2 Solyc01g109080.2 0.226779721891213 undirected NA NA
Solyc02g083900.2 Solyc08g021890.2 0.220439402652102 undirected NA NA
Solyc02g083900.2 Solyc02g014170.2 0.252398831718573 undirected NA NA
Solyc02g083900.2 Solyc08g077490.1 0.237001959353357 undirected NA NA
Solyc02g083900.2 Solyc07g052930.2 0.210697458426321 undirected NA NA
Solyc02g083900.2 Solyc04g051550.1 0.266453815432632 undirected NA NA
Solyc02g083900.2 Solyc11g065920.1 0.216819562037876 undirected NA NA
Solyc02g083900.2 Solyc01g109080.2 0.204942384657121 undirected NA NA
Solyc08g021890.2 Solyc02g014170.2 0.242837145324318 undirected NA NA
Solyc08g021890.2 Solyc10g055450.1 0.213772312848492 undirected NA NA
Solyc08g021890.2 Solyc09g009350.2 0.223254349179799 undirected NA NA
Solyc08g021890.2 Solyc04g076490.2 0.223737431816655 undirected NA NA
Solyc08g021890.2 Solyc04g051550.1 0.201643923506084 undirected NA NA
Solyc08g021890.2 Solyc10g074940.1 0.202104303969767 undirected NA NA
Solyc08g021890.2 Solyc01g109080.2 0.24522466399261 undirected NA NA
Solyc08g021890.2 Solyc11g045140.1 0.208592570235947 undirected NA NA
Solyc11g066100.1 Solyc06g072430.1 0.217637386477561 undirected NA NA
Solyc01g094050.1 Solyc01g008120.2 0.21561405458304 undirected NA NA
Solyc02g014170.2 Solyc04g051550.1 0.214195939748082 undirected NA NA
Solyc10g055450.1 Solyc01g109080.2 0.212224245614 undirected NA NA
Solyc01g094800.2 Solyc03g112660.2 0.202668996025878 undirected NA NA
Solyc01g094800.2 Solyc03g123980.2 0.218986395573899 undirected NA NA
Solyc08g077490.1 Solyc04g051550.1 0.208579710683505 undirected NA NA
Solyc01g008120.2 Solyc04g076540.2 0.204261602956986 undirected NA NA
Solyc01g008120.2 Solyc11g012770.1 0.212570899550001 undirected NA NA
Solyc01g008120.2 Solyc02g085810.2 0.210618689876399 undirected NA NA
Solyc01g008120.2 Solyc00g140060.2 0.207751900893994 undirected NA NA
Solyc01g008120.2 Solyc09g074670.2 0.200963653317846 undirected NA NA
Solyc01g008120.2 Solyc04g076210.2 0.212753052179128 undirected NA NA
Solyc03g112660.2 Solyc03g123980.2 0.206993880763311 undirected NA NA
Solyc03g097380.2 Solyc01g087170.2 0.240654466516948 undirected NA NA
Solyc01g109080.2 Solyc11g045140.1 0.223079491489166 undirected NA NA
Solyc06g072430.1 Solyc11g071830.1 0.275106072517391 undirected NA NA
