# Supplementary material for: Phytochrome A Regulates Carbon Flux in Dark Grown Tomato Seedlings
Source: Front Plant Sci. 2019 Feb 27;10:152. doi: 10.3389/fpls.2019.00152 (PMC6400891; doi:10.3389/fpls.2019.00152)
Supplement: MATERIAL — Edge files for input to Cytoscape for each of the color modules. [file Data_Sheet_1.zip › CytoscapeInput-edge-green.txt]

fromNode toNode weight direction fromAltName toAltName
Solyc01g095320.2 Solyc04g071990.2 0.229483034638571 undirected NA NA
Solyc01g095320.2 Solyc10g005080.2 0.207837908613769 undirected NA NA
Solyc01g095320.2 Solyc02g090390.2 0.215573470631716 undirected NA NA
Solyc01g095320.2 Solyc01g005300.2 0.225888312524655 undirected NA NA
Solyc03g120850.2 Solyc01g096870.2 0.213605208460831 undirected NA NA
Solyc03g120850.2 Solyc03g111260.2 0.21884084585936 undirected NA NA
Solyc03g120850.2 Solyc11g020300.1 0.207246581595121 undirected NA NA
Solyc03g120850.2 Solyc04g050540.2 0.213133544547198 undirected NA NA
Solyc03g120850.2 Solyc08g075160.2 0.226739978257262 undirected NA NA
Solyc03g120850.2 Solyc07g043600.2 0.213532215734741 undirected NA NA
Solyc03g120850.2 Solyc09g083350.2 0.206523663178749 undirected NA NA
Solyc03g120850.2 Solyc09g005250.2 0.203884982481505 undirected NA NA
Solyc03g120850.2 Solyc02g064950.2 0.205508422631178 undirected NA NA
Solyc03g120850.2 Solyc09g056160.2 0.201152798513378 undirected NA NA
Solyc03g120850.2 Solyc04g071420.2 0.20935781297748 undirected NA NA
Solyc04g071990.2 Solyc02g090390.2 0.201989437907503 undirected NA NA
Solyc06g051200.2 Solyc11g006060.1 0.209929065783193 undirected NA NA
Solyc06g051200.2 Solyc02g068090.2 0.261316633896952 undirected NA NA
Solyc06g051200.2 Solyc10g049710.1 0.239475250884246 undirected NA NA
Solyc06g051200.2 Solyc08g077890.2 0.208993490134126 undirected NA NA
Solyc06g051200.2 Solyc05g052710.2 0.206979182120422 undirected NA NA
Solyc06g051200.2 Solyc03g093240.2 0.218867481712756 undirected NA NA
Solyc06g051200.2 Solyc07g005830.2 0.21915959670514 undirected NA NA
Solyc06g051200.2 Solyc02g093460.2 0.243297572849055 undirected NA NA
Solyc02g068090.2 Solyc10g049710.1 0.233406502730789 undirected NA NA
Solyc02g068090.2 Solyc02g093460.2 0.200716766678317 undirected NA NA
Solyc10g049710.1 Solyc03g093240.2 0.202122311604004 undirected NA NA
Solyc10g049710.1 Solyc02g093460.2 0.217286641694774 undirected NA NA
Solyc04g009540.1 Solyc08g079660.2 0.219960804566826 undirected NA NA
Solyc04g009540.1 Solyc10g075020.1 0.213133582792231 undirected NA NA
Solyc06g071960.2 Solyc05g009370.2 0.21777801950691 undirected NA NA
Solyc06g071960.2 Solyc12g009440.1 0.215016083368263 undirected NA NA
Solyc06g071960.2 Solyc11g011250.1 0.216060398956037 undirected NA NA
Solyc06g071960.2 Solyc02g083500.2 0.23217201998479 undirected NA NA
Solyc06g071960.2 Solyc10g075020.1 0.20850189556018 undirected NA NA
Solyc06g071960.2 Solyc00g009100.2 0.204814995987819 undirected NA NA
Solyc06g071960.2 Solyc11g068680.1 0.213816519895913 undirected NA NA
Solyc10g081240.1 Solyc01g096870.2 0.211786842163123 undirected NA NA
Solyc10g081240.1 Solyc02g065680.2 0.213123176225747 undirected NA NA
Solyc10g081240.1 Solyc03g111260.2 0.21005297327784 undirected NA NA
Solyc10g081240.1 Solyc01g096480.2 0.217434786002097 undirected NA NA
Solyc10g081240.1 Solyc08g075160.2 0.231560637212014 undirected NA NA
Solyc10g081240.1 Solyc06g008220.2 0.215510936369446 undirected NA NA
Solyc10g081240.1 Solyc07g043600.2 0.214557873999428 undirected NA NA
Solyc10g081240.1 Solyc09g083350.2 0.201731299473917 undirected NA NA
Solyc10g081240.1 Solyc09g056160.2 0.202415638972281 undirected NA NA
Solyc10g006750.2 Solyc04g072160.2 0.213199584097825 undirected NA NA
Solyc10g005080.2 Solyc01g005300.2 0.202365462095464 undirected NA NA
Solyc03g111260.2 Solyc04g050540.2 0.205065099042155 undirected NA NA
Solyc03g111260.2 Solyc08g075160.2 0.204677564565258 undirected NA NA
Solyc03g111260.2 Solyc09g083350.2 0.210753466243214 undirected NA NA
Solyc06g076570.1 Solyc11g020040.1 0.214948423720587 undirected NA NA
Solyc03g111050.2 Solyc08g075160.2 0.218079430649581 undirected NA NA
Solyc04g050540.2 Solyc09g083350.2 0.217000286429466 undirected NA NA
Solyc04g050540.2 Solyc02g064950.2 0.206314102311267 undirected NA NA
Solyc08g075160.2 Solyc06g008220.2 0.207244381535124 undirected NA NA
Solyc08g075160.2 Solyc07g043600.2 0.224168736936459 undirected NA NA
Solyc08g075160.2 Solyc09g083350.2 0.202599845514724 undirected NA NA
Solyc08g075160.2 Solyc02g067360.2 0.202412431680021 undirected NA NA
