# Supplementary material for: Phytochrome A Regulates Carbon Flux in Dark Grown Tomato Seedlings
Source: Front Plant Sci. 2019 Feb 27;10:152. doi: 10.3389/fpls.2019.00152 (PMC6400891; doi:10.3389/fpls.2019.00152)
Supplement: MATERIAL — Edge files for input to Cytoscape for each of the color modules. [file Data_Sheet_1.zip › CytoscapeInput-edge-greenyellow.txt]

fromNode toNode weight direction fromAltName toAltName
Solyc04g014330.1 Solyc07g017980.1 0.208806565178383 undirected NA NA
Solyc04g014330.1 Solyc03g005320.2 0.261672384172525 undirected NA NA
Solyc04g014330.1 Solyc06g050530.2 0.243414554629976 undirected NA NA
Solyc04g014330.1 Solyc02g090210.2 0.232629389055154 undirected NA NA
Solyc04g014330.1 Solyc09g065440.2 0.22170874887355 undirected NA NA
Solyc04g014320.1 Solyc07g017980.1 0.225324802690027 undirected NA NA
Solyc04g014320.1 Solyc03g005320.2 0.270067118039821 undirected NA NA
Solyc04g014320.1 Solyc06g050530.2 0.260773440309728 undirected NA NA
Solyc04g014320.1 Solyc02g090210.2 0.243827608483184 undirected NA NA
Solyc04g014320.1 Solyc09g065440.2 0.241681964956832 undirected NA NA
Solyc06g082240.2 Solyc03g005320.2 0.203381906828351 undirected NA NA
Solyc04g014290.1 Solyc07g017980.1 0.214367760430359 undirected NA NA
Solyc04g014290.1 Solyc03g005320.2 0.247332011175976 undirected NA NA
Solyc04g014290.1 Solyc06g050530.2 0.245630082179007 undirected NA NA
Solyc04g014290.1 Solyc02g090210.2 0.220496512123913 undirected NA NA
Solyc04g014290.1 Solyc09g065440.2 0.227553462302968 undirected NA NA
Solyc07g017980.1 Solyc07g066360.1 0.205816183681352 undirected NA NA
Solyc07g017980.1 Solyc06g050530.2 0.204129217014507 undirected NA NA
Solyc07g017980.1 Solyc02g090210.2 0.202000292294857 undirected NA NA
Solyc07g017980.1 Solyc09g065440.2 0.281954201054457 undirected NA NA
Solyc07g066360.1 Solyc03g005320.2 0.206207684252175 undirected NA NA
Solyc07g066360.1 Solyc06g050530.2 0.240562922236987 undirected NA NA
Solyc07g066360.1 Solyc02g090210.2 0.222391217918578 undirected NA NA
Solyc07g066360.1 Solyc09g065440.2 0.269533874082861 undirected NA NA
Solyc09g065430.2 Solyc03g005320.2 0.2222336588396 undirected NA NA
Solyc09g065430.2 Solyc01g007260.2 0.204227578244542 undirected NA NA
Solyc01g095750.2 Solyc03g005320.2 0.212681393888231 undirected NA NA
Solyc01g095750.2 Solyc06g050530.2 0.208551742609612 undirected NA NA
Solyc01g095750.2 Solyc02g090210.2 0.212519105629515 undirected NA NA
Solyc01g095750.2 Solyc09g065440.2 0.212342297699368 undirected NA NA
Solyc03g005320.2 Solyc03g115960.2 0.217215892055052 undirected NA NA
Solyc06g050530.2 Solyc02g090210.2 0.201728063111529 undirected NA NA
Solyc06g050530.2 Solyc09g065440.2 0.272188560240873 undirected NA NA
