# Supplementary material for: Phytochrome A Regulates Carbon Flux in Dark Grown Tomato Seedlings
Source: Front Plant Sci. 2019 Feb 27;10:152. doi: 10.3389/fpls.2019.00152 (PMC6400891; doi:10.3389/fpls.2019.00152)
Supplement: MATERIAL — Edge files for input to Cytoscape for each of the color modules. [file Data_Sheet_1.zip › CytoscapeInput-edge-grey.txt]

fromNode toNode weight direction fromAltName toAltName
Solyc12g098790.1 Solyc12g098780.1 0.534062418732446 undirected NA NA
Solyc03g115900.2 Solyc05g056300.2 0.20186476294565 undirected NA NA
Solyc02g080880.2 Solyc03g093480.2 0.261034786957267 undirected NA NA
