# Supplementary material for: Phytochrome A Regulates Carbon Flux in Dark Grown Tomato Seedlings
Source: Front Plant Sci. 2019 Feb 27;10:152. doi: 10.3389/fpls.2019.00152 (PMC6400891; doi:10.3389/fpls.2019.00152)
Supplement: MATERIAL — Edge files for input to Cytoscape for each of the color modules. [file Data_Sheet_1.zip › CytoscapeInput-edge-magenta.txt]

fromNode toNode weight direction fromAltName toAltName
Solyc04g077190.2 Solyc02g085120.2 0.219690893137046 undirected NA NA
Solyc04g077190.2 Solyc10g074920.1 0.24191549906519 undirected NA NA
