# Supplementary material for: Phytochrome A Regulates Carbon Flux in Dark Grown Tomato Seedlings
Source: Front Plant Sci. 2019 Feb 27;10:152. doi: 10.3389/fpls.2019.00152 (PMC6400891; doi:10.3389/fpls.2019.00152)
Supplement: MATERIAL — Edge files for input to Cytoscape for each of the color modules. [file Data_Sheet_1.zip › CytoscapeInput-edge-purple.txt]

fromNode toNode weight direction fromAltName toAltName
Solyc09g082340.2 Solyc10g078770.1 0.418795866446424 undirected NA NA
Solyc09g082340.2 Solyc06g048840.2 0.372499050642397 undirected NA NA
Solyc09g082340.2 Solyc09g065470.2 0.297246911343267 undirected NA NA
Solyc09g082340.2 Solyc09g090970.2 0.402593454388797 undirected NA NA
Solyc09g082340.2 Solyc11g008260.1 0.298436942197559 undirected NA NA
Solyc09g082340.2 Solyc09g098120.2 0.383381025163133 undirected NA NA
Solyc09g082340.2 Solyc09g082330.1 0.321513597917811 undirected NA NA
Solyc09g082340.2 Solyc11g067250.1 0.348661219925033 undirected NA NA
Solyc09g082340.2 Solyc06g068160.2 0.427815766959754 undirected NA NA
Solyc09g082340.2 Solyc07g053360.2 0.435665307561749 undirected NA NA
Solyc09g082340.2 Solyc03g112440.1 0.444812665503083 undirected NA NA
Solyc09g082340.2 Solyc11g072380.1 0.407833430086256 undirected NA NA
Solyc09g082340.2 Solyc07g005820.2 0.383466596933747 undirected NA NA
Solyc09g082340.2 Solyc03g096040.2 0.220521835710338 undirected NA NA
Solyc09g082340.2 Solyc08g079160.2 0.45804905199106 undirected NA NA
Solyc09g082340.2 Solyc01g098850.2 0.401173458280368 undirected NA NA
Solyc09g082340.2 Solyc01g109920.2 0.386983719896613 undirected NA NA
Solyc09g082340.2 Solyc12g010920.1 0.410856464349898 undirected NA NA
Solyc09g082340.2 Solyc03g019820.2 0.458111815520047 undirected NA NA
Solyc09g082340.2 Solyc03g005940.2 0.373626343339319 undirected NA NA
Solyc09g082340.2 Solyc05g009240.2 0.370578970600089 undirected NA NA
Solyc09g082340.2 Solyc09g082100.2 0.460940349756743 undirected NA NA
Solyc09g082340.2 Solyc01g009470.1 0.371739216839226 undirected NA NA
Solyc09g082340.2 Solyc06g034040.1 0.411638743335168 undirected NA NA
Solyc09g082340.2 Solyc03g025810.2 0.253094963808151 undirected NA NA
Solyc09g082340.2 Solyc02g077970.2 0.383148524107195 undirected NA NA
Solyc09g082340.2 Solyc08g080480.2 0.291092868224427 undirected NA NA
Solyc09g082340.2 Solyc05g053160.2 0.380116896073407 undirected NA NA
Solyc09g082340.2 Solyc09g089820.1 0.243024408192711 undirected NA NA
Solyc09g082340.2 Solyc02g014670.1 0.325813353022069 undirected NA NA
Solyc09g082340.2 Solyc10g078780.1 0.388797222825055 undirected NA NA
Solyc09g082340.2 Solyc06g060840.1 0.276128786634805 undirected NA NA
Solyc09g082340.2 Solyc04g051730.1 0.322517456183189 undirected NA NA
Solyc09g082340.2 Solyc09g025210.2 0.425624456504584 undirected NA NA
Solyc09g082340.2 Solyc02g090370.2 0.340711599546842 undirected NA NA
Solyc09g082340.2 Solyc01g009660.1 0.453068828333925 undirected NA NA
Solyc09g082340.2 Solyc01g112230.2 0.337099680314768 undirected NA NA
Solyc09g082340.2 Solyc08g078160.2 0.348888408186678 undirected NA NA
Solyc09g082340.2 Solyc06g072130.2 0.432820258769931 undirected NA NA
Solyc10g078770.1 Solyc06g048840.2 0.445642973057257 undirected NA NA
Solyc10g078770.1 Solyc09g065470.2 0.344841505820221 undirected NA NA
Solyc10g078770.1 Solyc09g090970.2 0.425011498945641 undirected NA NA
Solyc10g078770.1 Solyc11g008260.1 0.344160846371014 undirected NA NA
Solyc10g078770.1 Solyc09g098120.2 0.434363193212962 undirected NA NA
Solyc10g078770.1 Solyc09g082330.1 0.372742503080823 undirected NA NA
Solyc10g078770.1 Solyc11g067250.1 0.412505356554294 undirected NA NA
Solyc10g078770.1 Solyc06g068160.2 0.456750107840717 undirected NA NA
Solyc10g078770.1 Solyc07g053360.2 0.464362553422006 undirected NA NA
Solyc10g078770.1 Solyc03g112440.1 0.480603115025915 undirected NA NA
Solyc10g078770.1 Solyc11g072380.1 0.442373544865363 undirected NA NA
Solyc10g078770.1 Solyc07g005820.2 0.409079940151807 undirected NA NA
Solyc10g078770.1 Solyc03g096040.2 0.223977248433882 undirected NA NA
Solyc10g078770.1 Solyc08g079160.2 0.506279496322715 undirected NA NA
Solyc10g078770.1 Solyc01g098850.2 0.433071029876051 undirected NA NA
Solyc10g078770.1 Solyc01g109920.2 0.460535561192754 undirected NA NA
Solyc10g078770.1 Solyc12g010920.1 0.438084561595357 undirected NA NA
Solyc10g078770.1 Solyc03g019820.2 0.49059559103457 undirected NA NA
Solyc10g078770.1 Solyc03g005940.2 0.375138850910824 undirected NA NA
Solyc10g078770.1 Solyc05g009240.2 0.434155420576183 undirected NA NA
Solyc10g078770.1 Solyc09g082100.2 0.491353006959283 undirected NA NA
Solyc10g078770.1 Solyc01g009470.1 0.397557659024977 undirected NA NA
Solyc10g078770.1 Solyc06g034040.1 0.434393348866258 undirected NA NA
Solyc10g078770.1 Solyc03g025810.2 0.27500480756149 undirected NA NA
Solyc10g078770.1 Solyc02g077970.2 0.418143319304632 undirected NA NA
Solyc10g078770.1 Solyc08g080480.2 0.296924232362395 undirected NA NA
Solyc10g078770.1 Solyc05g053160.2 0.439033904775046 undirected NA NA
Solyc10g078770.1 Solyc09g089820.1 0.245247247547846 undirected NA NA
Solyc10g078770.1 Solyc02g014670.1 0.33614316340003 undirected NA NA
Solyc10g078770.1 Solyc10g078780.1 0.420391429427128 undirected NA NA
Solyc10g078770.1 Solyc06g060840.1 0.316775610387803 undirected NA NA
Solyc10g078770.1 Solyc04g051730.1 0.346225304121513 undirected NA NA
Solyc10g078770.1 Solyc09g025210.2 0.422912940304291 undirected NA NA
Solyc10g078770.1 Solyc02g090370.2 0.396981175267626 undirected NA NA
Solyc10g078770.1 Solyc01g009660.1 0.496709584074034 undirected NA NA
Solyc10g078770.1 Solyc01g112230.2 0.367077176073499 undirected NA NA
Solyc10g078770.1 Solyc08g078160.2 0.373276170397386 undirected NA NA
Solyc10g078770.1 Solyc06g072130.2 0.458746307304581 undirected NA NA
Solyc06g048840.2 Solyc09g065470.2 0.313375408964152 undirected NA NA
Solyc06g048840.2 Solyc09g090970.2 0.425611615095601 undirected NA NA
Solyc06g048840.2 Solyc11g008260.1 0.329057077597041 undirected NA NA
Solyc06g048840.2 Solyc09g098120.2 0.405715832618625 undirected NA NA
Solyc06g048840.2 Solyc09g082330.1 0.33111735844906 undirected NA NA
Solyc06g048840.2 Solyc11g067250.1 0.348726689480611 undirected NA NA
Solyc06g048840.2 Solyc06g068160.2 0.458609832971283 undirected NA NA
Solyc06g048840.2 Solyc07g053360.2 0.464879022238336 undirected NA NA
Solyc06g048840.2 Solyc03g112440.1 0.477513711592684 undirected NA NA
Solyc06g048840.2 Solyc11g072380.1 0.445042095509108 undirected NA NA
Solyc06g048840.2 Solyc07g005820.2 0.408665527195234 undirected NA NA
Solyc06g048840.2 Solyc03g096040.2 0.24037023602833 undirected NA NA
Solyc06g048840.2 Solyc08g079160.2 0.472066902863307 undirected NA NA
Solyc06g048840.2 Solyc01g098850.2 0.434890236151426 undirected NA NA
Solyc06g048840.2 Solyc01g109920.2 0.401138264909866 undirected NA NA
Solyc06g048840.2 Solyc12g010920.1 0.430353390294611 undirected NA NA
Solyc06g048840.2 Solyc03g019820.2 0.480279273165648 undirected NA NA
Solyc06g048840.2 Solyc03g005940.2 0.384105652389884 undirected NA NA
Solyc06g048840.2 Solyc05g009240.2 0.370064157177316 undirected NA NA
Solyc06g048840.2 Solyc09g082100.2 0.48094794169348 undirected NA NA
Solyc06g048840.2 Solyc01g009470.1 0.408483004520338 undirected NA NA
Solyc06g048840.2 Solyc06g034040.1 0.419496595633218 undirected NA NA
Solyc06g048840.2 Solyc03g025810.2 0.29788336823744 undirected NA NA
Solyc06g048840.2 Solyc02g077970.2 0.440578031567627 undirected NA NA
Solyc06g048840.2 Solyc08g080480.2 0.298567750339052 undirected NA NA
Solyc06g048840.2 Solyc05g053160.2 0.400591300717059 undirected NA NA
Solyc06g048840.2 Solyc09g089820.1 0.243831675028283 undirected NA NA
Solyc06g048840.2 Solyc02g014670.1 0.345438505429811 undirected NA NA
Solyc06g048840.2 Solyc10g078780.1 0.422005489407785 undirected NA NA
Solyc06g048840.2 Solyc06g060840.1 0.283115733223746 undirected NA NA
Solyc06g048840.2 Solyc04g051730.1 0.364389848289313 undirected NA NA
Solyc06g048840.2 Solyc09g025210.2 0.414325526765746 undirected NA NA
Solyc06g048840.2 Solyc02g090370.2 0.327043157891926 undirected NA NA
Solyc06g048840.2 Solyc01g009660.1 0.48925025334008 undirected NA NA
Solyc06g048840.2 Solyc01g112230.2 0.385692625511042 undirected NA NA
Solyc06g048840.2 Solyc08g078160.2 0.380801911879344 undirected NA NA
Solyc06g048840.2 Solyc06g072130.2 0.457168649103223 undirected NA NA
Solyc09g065470.2 Solyc09g090970.2 0.339565711840426 undirected NA NA
Solyc09g065470.2 Solyc11g008260.1 0.255954655955741 undirected NA NA
Solyc09g065470.2 Solyc09g098120.2 0.316017918878975 undirected NA NA
Solyc09g065470.2 Solyc09g082330.1 0.269051219303664 undirected NA NA
Solyc09g065470.2 Solyc11g067250.1 0.288170038758032 undirected NA NA
Solyc09g065470.2 Solyc06g068160.2 0.363645796525409 undirected NA NA
Solyc09g065470.2 Solyc07g053360.2 0.366163304834302 undirected NA NA
Solyc09g065470.2 Solyc03g112440.1 0.374302415850444 undirected NA NA
Solyc09g065470.2 Solyc11g072380.1 0.349781874967618 undirected NA NA
Solyc09g065470.2 Solyc07g005820.2 0.321958732444773 undirected NA NA
Solyc09g065470.2 Solyc08g079160.2 0.361448881672098 undirected NA NA
Solyc09g065470.2 Solyc01g098850.2 0.336572864459679 undirected NA NA
Solyc09g065470.2 Solyc01g109920.2 0.32745144898868 undirected NA NA
Solyc09g065470.2 Solyc12g010920.1 0.332347451903315 undirected NA NA
Solyc09g065470.2 Solyc03g019820.2 0.382948778029361 undirected NA NA
Solyc09g065470.2 Solyc03g005940.2 0.319502129731527 undirected NA NA
Solyc09g065470.2 Solyc05g009240.2 0.300146521074184 undirected NA NA
Solyc09g065470.2 Solyc09g082100.2 0.378807408655372 undirected NA NA
Solyc09g065470.2 Solyc01g009470.1 0.320004239653593 undirected NA NA
Solyc09g065470.2 Solyc06g034040.1 0.321376182607417 undirected NA NA
Solyc09g065470.2 Solyc03g025810.2 0.23536373171162 undirected NA NA
Solyc09g065470.2 Solyc02g077970.2 0.351608346074662 undirected NA NA
Solyc09g065470.2 Solyc08g080480.2 0.240362486707602 undirected NA NA
Solyc09g065470.2 Solyc05g053160.2 0.323347046850889 undirected NA NA
Solyc09g065470.2 Solyc02g014670.1 0.271689935460873 undirected NA NA
Solyc09g065470.2 Solyc10g078780.1 0.328213282134957 undirected NA NA
Solyc09g065470.2 Solyc06g060840.1 0.227832530689726 undirected NA NA
Solyc09g065470.2 Solyc04g051730.1 0.281864657073294 undirected NA NA
Solyc09g065470.2 Solyc09g025210.2 0.341548810534126 undirected NA NA
Solyc09g065470.2 Solyc02g090370.2 0.280466997183706 undirected NA NA
Solyc09g065470.2 Solyc01g009660.1 0.370778271881522 undirected NA NA
Solyc09g065470.2 Solyc01g112230.2 0.304405791406238 undirected NA NA
Solyc09g065470.2 Solyc08g078160.2 0.304169078349422 undirected NA NA
Solyc09g065470.2 Solyc06g072130.2 0.360954582828916 undirected NA NA
Solyc09g090970.2 Solyc11g008260.1 0.3343193939242 undirected NA NA
Solyc09g090970.2 Solyc09g098120.2 0.412728718090692 undirected NA NA
Solyc09g090970.2 Solyc09g082330.1 0.364976821139954 undirected NA NA
Solyc09g090970.2 Solyc11g067250.1 0.397065959111229 undirected NA NA
Solyc09g090970.2 Solyc06g068160.2 0.426620882349739 undirected NA NA
Solyc09g090970.2 Solyc07g053360.2 0.371050918197399 undirected NA NA
Solyc09g090970.2 Solyc03g112440.1 0.43644159848049 undirected NA NA
Solyc09g090970.2 Solyc11g072380.1 0.368200596726022 undirected NA NA
Solyc09g090970.2 Solyc07g005820.2 0.38974300502385 undirected NA NA
Solyc09g090970.2 Solyc08g079160.2 0.323506000189396 undirected NA NA
Solyc09g090970.2 Solyc01g098850.2 0.414530134641874 undirected NA NA
Solyc09g090970.2 Solyc01g109920.2 0.451416485242682 undirected NA NA
Solyc09g090970.2 Solyc12g010920.1 0.329128989452149 undirected NA NA
Solyc09g090970.2 Solyc03g019820.2 0.335432832514876 undirected NA NA
Solyc09g090970.2 Solyc03g005940.2 0.257987732990619 undirected NA NA
Solyc09g090970.2 Solyc05g009240.2 0.414182241973875 undirected NA NA
Solyc09g090970.2 Solyc09g082100.2 0.39392369351001 undirected NA NA
Solyc09g090970.2 Solyc01g009470.1 0.336101291497381 undirected NA NA
Solyc09g090970.2 Solyc06g034040.1 0.272036107310113 undirected NA NA
Solyc09g090970.2 Solyc03g025810.2 0.223946875815596 undirected NA NA
Solyc09g090970.2 Solyc02g077970.2 0.28822323029475 undirected NA NA
Solyc09g090970.2 Solyc08g080480.2 0.272426874159334 undirected NA NA
Solyc09g090970.2 Solyc05g053160.2 0.434384777273601 undirected NA NA
Solyc09g090970.2 Solyc09g089820.1 0.211017851684559 undirected NA NA
Solyc09g090970.2 Solyc02g014670.1 0.282140221425374 undirected NA NA
Solyc09g090970.2 Solyc10g078780.1 0.390692754564793 undirected NA NA
Solyc09g090970.2 Solyc06g060840.1 0.306055820844745 undirected NA NA
Solyc09g090970.2 Solyc04g051730.1 0.288420467381635 undirected NA NA
Solyc09g090970.2 Solyc09g025210.2 0.278476137199277 undirected NA NA
Solyc09g090970.2 Solyc02g090370.2 0.380232913579217 undirected NA NA
Solyc09g090970.2 Solyc01g009660.1 0.345936000433445 undirected NA NA
Solyc09g090970.2 Solyc01g112230.2 0.250169657179532 undirected NA NA
Solyc09g090970.2 Solyc08g078160.2 0.36233354739196 undirected NA NA
Solyc09g090970.2 Solyc06g072130.2 0.370851085808792 undirected NA NA
Solyc11g008260.1 Solyc09g098120.2 0.324552307625527 undirected NA NA
Solyc11g008260.1 Solyc09g082330.1 0.271317993847671 undirected NA NA
Solyc11g008260.1 Solyc11g067250.1 0.324665576057995 undirected NA NA
Solyc11g008260.1 Solyc06g068160.2 0.363476015480365 undirected NA NA
Solyc11g008260.1 Solyc07g053360.2 0.363241267623447 undirected NA NA
Solyc11g008260.1 Solyc03g112440.1 0.381580944531555 undirected NA NA
Solyc11g008260.1 Solyc11g072380.1 0.368180829739991 undirected NA NA
Solyc11g008260.1 Solyc07g005820.2 0.312759059524667 undirected NA NA
Solyc11g008260.1 Solyc03g096040.2 0.213864447245907 undirected NA NA
Solyc11g008260.1 Solyc08g079160.2 0.358105424692018 undirected NA NA
Solyc11g008260.1 Solyc01g098850.2 0.352582642363338 undirected NA NA
Solyc11g008260.1 Solyc01g109920.2 0.351968736105119 undirected NA NA
Solyc11g008260.1 Solyc12g010920.1 0.357269134641658 undirected NA NA
Solyc11g008260.1 Solyc03g019820.2 0.364218560215601 undirected NA NA
Solyc11g008260.1 Solyc03g005940.2 0.283270767242226 undirected NA NA
Solyc11g008260.1 Solyc05g009240.2 0.324692908354644 undirected NA NA
Solyc11g008260.1 Solyc09g082100.2 0.366322821281162 undirected NA NA
Solyc11g008260.1 Solyc01g009470.1 0.318941575216913 undirected NA NA
Solyc11g008260.1 Solyc06g034040.1 0.323281921735802 undirected NA NA
Solyc11g008260.1 Solyc03g025810.2 0.246328581554689 undirected NA NA
Solyc11g008260.1 Solyc02g077970.2 0.356957621915863 undirected NA NA
Solyc11g008260.1 Solyc08g080480.2 0.256331942662385 undirected NA NA
Solyc11g008260.1 Solyc05g053160.2 0.325493064240716 undirected NA NA
Solyc11g008260.1 Solyc09g089820.1 0.200075465336803 undirected NA NA
Solyc11g008260.1 Solyc02g014670.1 0.268292704088425 undirected NA NA
Solyc11g008260.1 Solyc10g078780.1 0.337078776131427 undirected NA NA
Solyc11g008260.1 Solyc06g060840.1 0.258897824627333 undirected NA NA
Solyc11g008260.1 Solyc04g051730.1 0.28531492704487 undirected NA NA
Solyc11g008260.1 Solyc09g025210.2 0.310461605511366 undirected NA NA
Solyc11g008260.1 Solyc02g090370.2 0.30268943919654 undirected NA NA
Solyc11g008260.1 Solyc01g009660.1 0.37449488698939 undirected NA NA
Solyc11g008260.1 Solyc01g112230.2 0.333819899659839 undirected NA NA
Solyc11g008260.1 Solyc08g078160.2 0.317334675231194 undirected NA NA
Solyc11g008260.1 Solyc06g072130.2 0.372602810560323 undirected NA NA
Solyc09g098120.2 Solyc09g082330.1 0.338294036221293 undirected NA NA
Solyc09g098120.2 Solyc11g067250.1 0.386059111053229 undirected NA NA
Solyc09g098120.2 Solyc06g068160.2 0.438942583721406 undirected NA NA
Solyc09g098120.2 Solyc07g053360.2 0.44206670548635 undirected NA NA
Solyc09g098120.2 Solyc03g112440.1 0.467947228419389 undirected NA NA
Solyc09g098120.2 Solyc11g072380.1 0.434026869380575 undirected NA NA
Solyc09g098120.2 Solyc07g005820.2 0.391389960511781 undirected NA NA
Solyc09g098120.2 Solyc03g096040.2 0.227209350470844 undirected NA NA
Solyc09g098120.2 Solyc08g079160.2 0.470204703036237 undirected NA NA
Solyc09g098120.2 Solyc01g098850.2 0.421921483376209 undirected NA NA
Solyc09g098120.2 Solyc01g109920.2 0.426057621912115 undirected NA NA
Solyc09g098120.2 Solyc12g010920.1 0.440885010400694 undirected NA NA
Solyc09g098120.2 Solyc03g019820.2 0.46080236395915 undirected NA NA
Solyc09g098120.2 Solyc03g005940.2 0.354962146873664 undirected NA NA
Solyc09g098120.2 Solyc05g009240.2 0.406207955603946 undirected NA NA
Solyc09g098120.2 Solyc09g082100.2 0.468442184646372 undirected NA NA
Solyc09g098120.2 Solyc01g009470.1 0.378472392399591 undirected NA NA
Solyc09g098120.2 Solyc06g034040.1 0.4276643034886 undirected NA NA
Solyc09g098120.2 Solyc03g025810.2 0.270172527415867 undirected NA NA
Solyc09g098120.2 Solyc02g077970.2 0.400097627481409 undirected NA NA
Solyc09g098120.2 Solyc08g080480.2 0.30711693144549 undirected NA NA
Solyc09g098120.2 Solyc05g053160.2 0.402785105770294 undirected NA NA
Solyc09g098120.2 Solyc09g089820.1 0.241829811965126 undirected NA NA
Solyc09g098120.2 Solyc02g014670.1 0.326733876991452 undirected NA NA
Solyc09g098120.2 Solyc10g078780.1 0.407607893956147 undirected NA NA
Solyc09g098120.2 Solyc06g060840.1 0.30559742284884 undirected NA NA
Solyc09g098120.2 Solyc04g051730.1 0.33231488084561 undirected NA NA
Solyc09g098120.2 Solyc09g025210.2 0.405203312565739 undirected NA NA
Solyc09g098120.2 Solyc02g090370.2 0.368762007712595 undirected NA NA
Solyc09g098120.2 Solyc01g009660.1 0.477634693072656 undirected NA NA
Solyc09g098120.2 Solyc01g112230.2 0.360956476860637 undirected NA NA
Solyc09g098120.2 Solyc08g078160.2 0.371905646199443 undirected NA NA
Solyc09g098120.2 Solyc06g072130.2 0.448689030757212 undirected NA NA
Solyc09g082330.1 Solyc11g067250.1 0.305090767407629 undirected NA NA
Solyc09g082330.1 Solyc06g068160.2 0.388721362833937 undirected NA NA
Solyc09g082330.1 Solyc07g053360.2 0.39193511024174 undirected NA NA
Solyc09g082330.1 Solyc03g112440.1 0.399166513964559 undirected NA NA
Solyc09g082330.1 Solyc11g072380.1 0.366189742071026 undirected NA NA
Solyc09g082330.1 Solyc07g005820.2 0.349587775593438 undirected NA NA
Solyc09g082330.1 Solyc03g096040.2 0.213381242833363 undirected NA NA
Solyc09g082330.1 Solyc08g079160.2 0.400863327511101 undirected NA NA
Solyc09g082330.1 Solyc01g098850.2 0.358603662604066 undirected NA NA
Solyc09g082330.1 Solyc01g109920.2 0.341963070189829 undirected NA NA
Solyc09g082330.1 Solyc12g010920.1 0.358392832111757 undirected NA NA
Solyc09g082330.1 Solyc03g019820.2 0.421639507212481 undirected NA NA
Solyc09g082330.1 Solyc03g005940.2 0.341352859743375 undirected NA NA
Solyc09g082330.1 Solyc05g009240.2 0.321056869630441 undirected NA NA
Solyc09g082330.1 Solyc09g082100.2 0.412141808525128 undirected NA NA
Solyc09g082330.1 Solyc01g009470.1 0.342897040989852 undirected NA NA
Solyc09g082330.1 Solyc06g034040.1 0.35806273973483 undirected NA NA
Solyc09g082330.1 Solyc03g025810.2 0.244060923770461 undirected NA NA
Solyc09g082330.1 Solyc02g077970.2 0.358976810553644 undirected NA NA
Solyc09g082330.1 Solyc08g080480.2 0.258354135362584 undirected NA NA
Solyc09g082330.1 Solyc05g053160.2 0.345018926058854 undirected NA NA
Solyc09g082330.1 Solyc09g089820.1 0.215017581197186 undirected NA NA
Solyc09g082330.1 Solyc02g014670.1 0.299957635351821 undirected NA NA
Solyc09g082330.1 Solyc10g078780.1 0.350503886383014 undirected NA NA
Solyc09g082330.1 Solyc06g060840.1 0.242101127889415 undirected NA NA
Solyc09g082330.1 Solyc04g051730.1 0.304185226137525 undirected NA NA
Solyc09g082330.1 Solyc09g025210.2 0.364570431015271 undirected NA NA
Solyc09g082330.1 Solyc02g090370.2 0.298713660091671 undirected NA NA
Solyc09g082330.1 Solyc01g009660.1 0.402434615046743 undirected NA NA
Solyc09g082330.1 Solyc01g112230.2 0.323142049266753 undirected NA NA
Solyc09g082330.1 Solyc08g078160.2 0.320032430045586 undirected NA NA
Solyc09g082330.1 Solyc06g072130.2 0.388706212224482 undirected NA NA
Solyc11g067250.1 Solyc06g068160.2 0.432055184923297 undirected NA NA
Solyc11g067250.1 Solyc07g053360.2 0.435225215614066 undirected NA NA
Solyc11g067250.1 Solyc03g112440.1 0.453630170270864 undirected NA NA
Solyc11g067250.1 Solyc11g072380.1 0.433077611610506 undirected NA NA
Solyc11g067250.1 Solyc07g005820.2 0.374244259517032 undirected NA NA
Solyc11g067250.1 Solyc03g096040.2 0.238133501460651 undirected NA NA
Solyc11g067250.1 Solyc08g079160.2 0.448224651192939 undirected NA NA
Solyc11g067250.1 Solyc01g098850.2 0.416807840200865 undirected NA NA
Solyc11g067250.1 Solyc01g109920.2 0.384557484518739 undirected NA NA
Solyc11g067250.1 Solyc12g010920.1 0.425977569728794 undirected NA NA
Solyc11g067250.1 Solyc03g019820.2 0.442241911594244 undirected NA NA
Solyc11g067250.1 Solyc03g005940.2 0.340030498064583 undirected NA NA
Solyc11g067250.1 Solyc05g009240.2 0.357293262173897 undirected NA NA
Solyc11g067250.1 Solyc09g082100.2 0.445503947181726 undirected NA NA
Solyc11g067250.1 Solyc01g009470.1 0.374292513231889 undirected NA NA
Solyc11g067250.1 Solyc06g034040.1 0.393052617247161 undirected NA NA
Solyc11g067250.1 Solyc03g025810.2 0.272723444946627 undirected NA NA
Solyc11g067250.1 Solyc02g077970.2 0.405308120561611 undirected NA NA
Solyc11g067250.1 Solyc08g080480.2 0.303306151397525 undirected NA NA
Solyc11g067250.1 Solyc05g053160.2 0.378489938511492 undirected NA NA
Solyc11g067250.1 Solyc09g089820.1 0.2431858583792 undirected NA NA
Solyc11g067250.1 Solyc02g014670.1 0.31450487979899 undirected NA NA
Solyc11g067250.1 Solyc10g078780.1 0.398067217713907 undirected NA NA
Solyc11g067250.1 Solyc06g060840.1 0.288866135709471 undirected NA NA
Solyc11g067250.1 Solyc04g051730.1 0.326624739958693 undirected NA NA
Solyc11g067250.1 Solyc09g025210.2 0.387686886342124 undirected NA NA
Solyc11g067250.1 Solyc02g090370.2 0.32552107264387 undirected NA NA
Solyc11g067250.1 Solyc01g009660.1 0.446062991910948 undirected NA NA
Solyc11g067250.1 Solyc01g112230.2 0.376943096375162 undirected NA NA
Solyc11g067250.1 Solyc08g078160.2 0.368970996816568 undirected NA NA
Solyc11g067250.1 Solyc06g072130.2 0.445119991683136 undirected NA NA
Solyc06g068160.2 Solyc07g053360.2 0.476077060342579 undirected NA NA
Solyc06g068160.2 Solyc03g112440.1 0.480733438879349 undirected NA NA
Solyc06g068160.2 Solyc11g072380.1 0.452112163541565 undirected NA NA
Solyc06g068160.2 Solyc07g005820.2 0.418043909601971 undirected NA NA
Solyc06g068160.2 Solyc03g096040.2 0.241608853621692 undirected NA NA
Solyc06g068160.2 Solyc08g079160.2 0.49839697764674 undirected NA NA
Solyc06g068160.2 Solyc01g098850.2 0.457464946455223 undirected NA NA
Solyc06g068160.2 Solyc01g109920.2 0.488794090223636 undirected NA NA
Solyc06g068160.2 Solyc12g010920.1 0.420918351370223 undirected NA NA
Solyc06g068160.2 Solyc03g019820.2 0.507818738291181 undirected NA NA
Solyc06g068160.2 Solyc03g005940.2 0.39219651896069 undirected NA NA
Solyc06g068160.2 Solyc05g009240.2 0.439976889151059 undirected NA NA
Solyc06g068160.2 Solyc09g082100.2 0.486054411355437 undirected NA NA
Solyc06g068160.2 Solyc01g009470.1 0.40663384867348 undirected NA NA
Solyc06g068160.2 Solyc06g034040.1 0.395911792127342 undirected NA NA
Solyc06g068160.2 Solyc03g025810.2 0.284986933992659 undirected NA NA
Solyc06g068160.2 Solyc02g077970.2 0.470953530829797 undirected NA NA
Solyc06g068160.2 Solyc08g080480.2 0.289340226306059 undirected NA NA
Solyc06g068160.2 Solyc05g053160.2 0.467292964073056 undirected NA NA
Solyc06g068160.2 Solyc09g089820.1 0.237799410423802 undirected NA NA
Solyc06g068160.2 Solyc02g014670.1 0.329831716706308 undirected NA NA
Solyc06g068160.2 Solyc10g078780.1 0.433732485646561 undirected NA NA
Solyc06g068160.2 Solyc06g060840.1 0.331458864108722 undirected NA NA
Solyc06g068160.2 Solyc04g051730.1 0.347265312702938 undirected NA NA
Solyc06g068160.2 Solyc02g086370.2 0.207626944632761 undirected NA NA
Solyc06g068160.2 Solyc09g025210.2 0.427426777399673 undirected NA NA
Solyc06g068160.2 Solyc02g090370.2 0.407203975927796 undirected NA NA
Solyc06g068160.2 Solyc01g009660.1 0.47079812515818 undirected NA NA
Solyc06g068160.2 Solyc01g112230.2 0.398440353168343 undirected NA NA
Solyc06g068160.2 Solyc08g078160.2 0.393577169576853 undirected NA NA
Solyc06g068160.2 Solyc06g072130.2 0.47149096158863 undirected NA NA
Solyc07g053360.2 Solyc03g112440.1 0.475648494181442 undirected NA NA
Solyc07g053360.2 Solyc11g072380.1 0.408812522968264 undirected NA NA
Solyc07g053360.2 Solyc07g005820.2 0.42312859474583 undirected NA NA
Solyc07g053360.2 Solyc03g096040.2 0.204500506767699 undirected NA NA
Solyc07g053360.2 Solyc08g079160.2 0.441721461068373 undirected NA NA
Solyc07g053360.2 Solyc01g098850.2 0.464875554247117 undirected NA NA
Solyc07g053360.2 Solyc01g109920.2 0.490821352431724 undirected NA NA
Solyc07g053360.2 Solyc12g010920.1 0.362306293404638 undirected NA NA
Solyc07g053360.2 Solyc03g019820.2 0.441045281037737 undirected NA NA
Solyc07g053360.2 Solyc03g005940.2 0.349461628027445 undirected NA NA
Solyc07g053360.2 Solyc05g009240.2 0.440563885356072 undirected NA NA
Solyc07g053360.2 Solyc09g082100.2 0.434512960294649 undirected NA NA
Solyc07g053360.2 Solyc01g009470.1 0.381909580646024 undirected NA NA
Solyc07g053360.2 Solyc06g034040.1 0.345248429447568 undirected NA NA
Solyc07g053360.2 Solyc03g025810.2 0.246443816221158 undirected NA NA
Solyc07g053360.2 Solyc02g077970.2 0.411475681653908 undirected NA NA
Solyc07g053360.2 Solyc08g080480.2 0.279326414103412 undirected NA NA
Solyc07g053360.2 Solyc05g053160.2 0.469459320606251 undirected NA NA
Solyc07g053360.2 Solyc09g089820.1 0.233629133922978 undirected NA NA
Solyc07g053360.2 Solyc02g014670.1 0.298763105616574 undirected NA NA
Solyc07g053360.2 Solyc10g078780.1 0.438083513937025 undirected NA NA
Solyc07g053360.2 Solyc06g060840.1 0.328263366184426 undirected NA NA
Solyc07g053360.2 Solyc04g051730.1 0.314041799237981 undirected NA NA
Solyc07g053360.2 Solyc09g025210.2 0.387026310248755 undirected NA NA
Solyc07g053360.2 Solyc02g090370.2 0.411911065490302 undirected NA NA
Solyc07g053360.2 Solyc01g009660.1 0.413104185285079 undirected NA NA
Solyc07g053360.2 Solyc01g112230.2 0.339624964848211 undirected NA NA
Solyc07g053360.2 Solyc08g078160.2 0.38823595383537 undirected NA NA
Solyc07g053360.2 Solyc06g072130.2 0.410622441893604 undirected NA NA
Solyc03g112440.1 Solyc11g072380.1 0.464364490271858 undirected NA NA
Solyc03g112440.1 Solyc07g005820.2 0.434099360796336 undirected NA NA
Solyc03g112440.1 Solyc03g096040.2 0.239826710287121 undirected NA NA
Solyc03g112440.1 Solyc08g079160.2 0.513667288258396 undirected NA NA
Solyc03g112440.1 Solyc01g098850.2 0.476025962982114 undirected NA NA
Solyc03g112440.1 Solyc01g109920.2 0.510923624787475 undirected NA NA
Solyc03g112440.1 Solyc12g010920.1 0.447986347575399 undirected NA NA
Solyc03g112440.1 Solyc03g019820.2 0.510449783684054 undirected NA NA
Solyc03g112440.1 Solyc03g005940.2 0.379324595751883 undirected NA NA
Solyc03g112440.1 Solyc05g009240.2 0.46818111447594 undirected NA NA
Solyc03g112440.1 Solyc09g082100.2 0.495446846189477 undirected NA NA
Solyc03g112440.1 Solyc01g009470.1 0.404386792037861 undirected NA NA
Solyc03g112440.1 Solyc06g034040.1 0.422805615517934 undirected NA NA
Solyc03g112440.1 Solyc03g025810.2 0.287363227323056 undirected NA NA
Solyc03g112440.1 Solyc02g077970.2 0.458013935228103 undirected NA NA
Solyc03g112440.1 Solyc08g080480.2 0.306763881301474 undirected NA NA
Solyc03g112440.1 Solyc05g053160.2 0.483195897061128 undirected NA NA
Solyc03g112440.1 Solyc09g089820.1 0.241160863667536 undirected NA NA
Solyc03g112440.1 Solyc02g014670.1 0.332590104814693 undirected NA NA
Solyc03g112440.1 Solyc10g078780.1 0.4519487905077 undirected NA NA
Solyc03g112440.1 Solyc06g060840.1 0.351148227543532 undirected NA NA
Solyc03g112440.1 Solyc04g051730.1 0.348311619819578 undirected NA NA
Solyc03g112440.1 Solyc02g086370.2 0.202687618914051 undirected NA NA
Solyc03g112440.1 Solyc09g025210.2 0.421665492408957 undirected NA NA
Solyc03g112440.1 Solyc02g090370.2 0.426689707221481 undirected NA NA
Solyc03g112440.1 Solyc01g009660.1 0.492538807093787 undirected NA NA
Solyc03g112440.1 Solyc01g112230.2 0.39900793375237 undirected NA NA
Solyc03g112440.1 Solyc08g078160.2 0.414483862925713 undirected NA NA
Solyc03g112440.1 Solyc06g072130.2 0.479882340142796 undirected NA NA
Solyc11g072380.1 Solyc07g005820.2 0.398190496995802 undirected NA NA
Solyc11g072380.1 Solyc03g096040.2 0.209904748378126 undirected NA NA
Solyc11g072380.1 Solyc08g079160.2 0.42457171622515 undirected NA NA
Solyc11g072380.1 Solyc01g098850.2 0.451931986943223 undirected NA NA
Solyc11g072380.1 Solyc01g109920.2 0.483575521724722 undirected NA NA
Solyc11g072380.1 Solyc12g010920.1 0.377821003139367 undirected NA NA
Solyc11g072380.1 Solyc03g019820.2 0.422214054210098 undirected NA NA
Solyc11g072380.1 Solyc03g005940.2 0.318652143500482 undirected NA NA
Solyc11g072380.1 Solyc05g009240.2 0.432183600773572 undirected NA NA
Solyc11g072380.1 Solyc09g082100.2 0.411685346328187 undirected NA NA
Solyc11g072380.1 Solyc01g009470.1 0.357449313564888 undirected NA NA
Solyc11g072380.1 Solyc06g034040.1 0.342086799417089 undirected NA NA
Solyc11g072380.1 Solyc03g025810.2 0.251887012971719 undirected NA NA
Solyc11g072380.1 Solyc02g077970.2 0.408571995215347 undirected NA NA
Solyc11g072380.1 Solyc08g080480.2 0.286167722032137 undirected NA NA
Solyc11g072380.1 Solyc05g053160.2 0.450138533197099 undirected NA NA
Solyc11g072380.1 Solyc09g089820.1 0.221653054646367 undirected NA NA
Solyc11g072380.1 Solyc02g014670.1 0.278869170637087 undirected NA NA
Solyc11g072380.1 Solyc10g078780.1 0.423460683222747 undirected NA NA
Solyc11g072380.1 Solyc06g060840.1 0.332886340000754 undirected NA NA
Solyc11g072380.1 Solyc04g051730.1 0.298917385387107 undirected NA NA
Solyc11g072380.1 Solyc09g025210.2 0.355017205319179 undirected NA NA
Solyc11g072380.1 Solyc02g090370.2 0.401560452609296 undirected NA NA
Solyc11g072380.1 Solyc01g009660.1 0.408849602207577 undirected NA NA
Solyc11g072380.1 Solyc01g112230.2 0.35174901305578 undirected NA NA
Solyc11g072380.1 Solyc08g078160.2 0.392211390429679 undirected NA NA
Solyc11g072380.1 Solyc06g072130.2 0.410426438084771 undirected NA NA
Solyc07g005820.2 Solyc03g096040.2 0.211992329423275 undirected NA NA
Solyc07g005820.2 Solyc08g079160.2 0.454328858175084 undirected NA NA
Solyc07g005820.2 Solyc01g098850.2 0.391908014994909 undirected NA NA
Solyc07g005820.2 Solyc01g109920.2 0.42150926999425 undirected NA NA
Solyc07g005820.2 Solyc12g010920.1 0.387299714152289 undirected NA NA
Solyc07g005820.2 Solyc03g019820.2 0.4560917574358 undirected NA NA
Solyc07g005820.2 Solyc03g005940.2 0.35189952725256 undirected NA NA
Solyc07g005820.2 Solyc05g009240.2 0.393144288854438 undirected NA NA
Solyc07g005820.2 Solyc09g082100.2 0.447784000863966 undirected NA NA
Solyc07g005820.2 Solyc01g009470.1 0.365487704629228 undirected NA NA
Solyc07g005820.2 Solyc06g034040.1 0.386116793269307 undirected NA NA
Solyc07g005820.2 Solyc03g025810.2 0.255823527333022 undirected NA NA
Solyc07g005820.2 Solyc02g077970.2 0.385012821374685 undirected NA NA
Solyc07g005820.2 Solyc08g080480.2 0.266907568277868 undirected NA NA
Solyc07g005820.2 Solyc05g053160.2 0.406684373710892 undirected NA NA
Solyc07g005820.2 Solyc09g089820.1 0.225374685566929 undirected NA NA
Solyc07g005820.2 Solyc02g014670.1 0.309431181382255 undirected NA NA
Solyc07g005820.2 Solyc10g078780.1 0.38068442610506 undirected NA NA
Solyc07g005820.2 Solyc06g060840.1 0.287470812780423 undirected NA NA
Solyc07g005820.2 Solyc04g051730.1 0.320229563785526 undirected NA NA
Solyc07g005820.2 Solyc09g025210.2 0.383452799448823 undirected NA NA
Solyc07g005820.2 Solyc02g090370.2 0.364173121691835 undirected NA NA
Solyc07g005820.2 Solyc01g009660.1 0.444355613027255 undirected NA NA
Solyc07g005820.2 Solyc01g112230.2 0.341807669074285 undirected NA NA
Solyc07g005820.2 Solyc08g078160.2 0.34116437536998 undirected NA NA
Solyc07g005820.2 Solyc06g072130.2 0.416247146959879 undirected NA NA
Solyc03g096040.2 Solyc01g098850.2 0.232502656240336 undirected NA NA
Solyc03g096040.2 Solyc01g109920.2 0.264065635900712 undirected NA NA
Solyc03g096040.2 Solyc05g009240.2 0.238569067397864 undirected NA NA
Solyc03g096040.2 Solyc09g082100.2 0.207276575081196 undirected NA NA
Solyc03g096040.2 Solyc05g053160.2 0.251414493801861 undirected NA NA
Solyc03g096040.2 Solyc10g078780.1 0.221672684360717 undirected NA NA
Solyc03g096040.2 Solyc02g090370.2 0.222067124073044 undirected NA NA
Solyc03g096040.2 Solyc08g078160.2 0.224136767732981 undirected NA NA
Solyc03g096040.2 Solyc06g072130.2 0.213223371858492 undirected NA NA
Solyc08g079160.2 Solyc01g098850.2 0.485723467743877 undirected NA NA
Solyc08g079160.2 Solyc01g109920.2 0.501594232765288 undirected NA NA
Solyc08g079160.2 Solyc12g010920.1 0.38522933579895 undirected NA NA
Solyc08g079160.2 Solyc03g019820.2 0.310451971705038 undirected NA NA
Solyc08g079160.2 Solyc03g005940.2 0.260861169136945 undirected NA NA
Solyc08g079160.2 Solyc05g009240.2 0.466044138604209 undirected NA NA
Solyc08g079160.2 Solyc09g082100.2 0.486720236847297 undirected NA NA
Solyc08g079160.2 Solyc01g009470.1 0.377681423561234 undirected NA NA
Solyc08g079160.2 Solyc06g034040.1 0.307580314863737 undirected NA NA
Solyc08g079160.2 Solyc03g025810.2 0.225251204827405 undirected NA NA
Solyc08g079160.2 Solyc08g080480.2 0.289244192700874 undirected NA NA
Solyc08g079160.2 Solyc05g053160.2 0.482962180972049 undirected NA NA
Solyc08g079160.2 Solyc09g089820.1 0.241496782687023 undirected NA NA
Solyc08g079160.2 Solyc02g014670.1 0.293721526919536 undirected NA NA
Solyc08g079160.2 Solyc10g078780.1 0.459499527126637 undirected NA NA
Solyc08g079160.2 Solyc06g060840.1 0.33196805802717 undirected NA NA
Solyc08g079160.2 Solyc04g051730.1 0.301466216360861 undirected NA NA
Solyc08g079160.2 Solyc09g025210.2 0.23751925357866 undirected NA NA
Solyc08g079160.2 Solyc02g090370.2 0.427980877226089 undirected NA NA
Solyc08g079160.2 Solyc01g009660.1 0.41792831912076 undirected NA NA
Solyc08g079160.2 Solyc01g112230.2 0.236023406591793 undirected NA NA
Solyc08g079160.2 Solyc08g078160.2 0.394663821378254 undirected NA NA
Solyc08g079160.2 Solyc06g072130.2 0.438253196646146 undirected NA NA
Solyc01g098850.2 Solyc01g109920.2 0.461301894617289 undirected NA NA
Solyc01g098850.2 Solyc12g010920.1 0.430512418147271 undirected NA NA
Solyc01g098850.2 Solyc03g019820.2 0.475757024783562 undirected NA NA
Solyc01g098850.2 Solyc03g005940.2 0.365222060658044 undirected NA NA
Solyc01g098850.2 Solyc05g009240.2 0.421880100639632 undirected NA NA
Solyc01g098850.2 Solyc09g082100.2 0.472734497926015 undirected NA NA
Solyc01g098850.2 Solyc01g009470.1 0.398787565085219 undirected NA NA
Solyc01g098850.2 Solyc06g034040.1 0.400723221136298 undirected NA NA
Solyc01g098850.2 Solyc03g025810.2 0.282995765967104 undirected NA NA
Solyc01g098850.2 Solyc02g077970.2 0.447147523505719 undirected NA NA
Solyc01g098850.2 Solyc08g080480.2 0.294623798218932 undirected NA NA
Solyc01g098850.2 Solyc05g053160.2 0.4322344015864 undirected NA NA
Solyc01g098850.2 Solyc09g089820.1 0.239615834486987 undirected NA NA
Solyc01g098850.2 Solyc02g014670.1 0.323803886287298 undirected NA NA
Solyc01g098850.2 Solyc10g078780.1 0.416158554109109 undirected NA NA
Solyc01g098850.2 Solyc06g060840.1 0.321037578878353 undirected NA NA
Solyc01g098850.2 Solyc04g051730.1 0.343903423589405 undirected NA NA
Solyc01g098850.2 Solyc09g025210.2 0.410724828233891 undirected NA NA
Solyc01g098850.2 Solyc02g090370.2 0.390491380605419 undirected NA NA
Solyc01g098850.2 Solyc01g009660.1 0.473077195297554 undirected NA NA
Solyc01g098850.2 Solyc01g112230.2 0.388681241731692 undirected NA NA
Solyc01g098850.2 Solyc08g078160.2 0.375672975327067 undirected NA NA
Solyc01g098850.2 Solyc06g072130.2 0.463358917460746 undirected NA NA
Solyc01g109920.2 Solyc12g010920.1 0.463481806620663 undirected NA NA
Solyc01g109920.2 Solyc03g019820.2 0.512762417128032 undirected NA NA
Solyc01g109920.2 Solyc03g005940.2 0.396481101588525 undirected NA NA
Solyc01g109920.2 Solyc05g009240.2 0.392924123007834 undirected NA NA
Solyc01g109920.2 Solyc09g082100.2 0.503463981777846 undirected NA NA
Solyc01g109920.2 Solyc01g009470.1 0.423114592762004 undirected NA NA
Solyc01g109920.2 Solyc06g034040.1 0.431649178030179 undirected NA NA
Solyc01g109920.2 Solyc03g025810.2 0.309969146688484 undirected NA NA
Solyc01g109920.2 Solyc02g077970.2 0.475979897345218 undirected NA NA
Solyc01g109920.2 Solyc08g080480.2 0.326786955904321 undirected NA NA
Solyc01g109920.2 Solyc05g053160.2 0.426311845120923 undirected NA NA
Solyc01g109920.2 Solyc09g089820.1 0.257820486342848 undirected NA NA
Solyc01g109920.2 Solyc02g014670.1 0.35137145829036 undirected NA NA
Solyc01g109920.2 Solyc10g078780.1 0.44267858347687 undirected NA NA
Solyc01g109920.2 Solyc06g060840.1 0.308622364335649 undirected NA NA
Solyc01g109920.2 Solyc04g051730.1 0.369053513807255 undirected NA NA
Solyc01g109920.2 Solyc09g025210.2 0.435951884331624 undirected NA NA
Solyc01g109920.2 Solyc02g090370.2 0.362581602748236 undirected NA NA
Solyc01g109920.2 Solyc01g009660.1 0.500667009859019 undirected NA NA
Solyc01g109920.2 Solyc01g112230.2 0.423376857226793 undirected NA NA
Solyc01g109920.2 Solyc08g078160.2 0.411978312665649 undirected NA NA
Solyc01g109920.2 Solyc06g072130.2 0.495799532765495 undirected NA NA
Solyc12g010920.1 Solyc03g019820.2 0.370717128839992 undirected NA NA
Solyc12g010920.1 Solyc03g005940.2 0.269451115814112 undirected NA NA
Solyc12g010920.1 Solyc05g009240.2 0.450004877212276 undirected NA NA
Solyc12g010920.1 Solyc09g082100.2 0.397191225379853 undirected NA NA
Solyc12g010920.1 Solyc01g009470.1 0.322211191294274 undirected NA NA
Solyc12g010920.1 Solyc06g034040.1 0.351616580575005 undirected NA NA
Solyc12g010920.1 Solyc03g025810.2 0.224706680157874 undirected NA NA
Solyc12g010920.1 Solyc02g077970.2 0.315922008256287 undirected NA NA
Solyc12g010920.1 Solyc08g080480.2 0.307574072698139 undirected NA NA
Solyc12g010920.1 Solyc05g053160.2 0.435120983666343 undirected NA NA
Solyc12g010920.1 Solyc09g089820.1 0.222706474726975 undirected NA NA
Solyc12g010920.1 Solyc02g014670.1 0.271850983005365 undirected NA NA
Solyc12g010920.1 Solyc10g078780.1 0.410563584258398 undirected NA NA
Solyc12g010920.1 Solyc06g060840.1 0.346988074526953 undirected NA NA
Solyc12g010920.1 Solyc04g051730.1 0.274386548927973 undirected NA NA
Solyc12g010920.1 Solyc09g025210.2 0.317112912543267 undirected NA NA
Solyc12g010920.1 Solyc02g090370.2 0.400217942800311 undirected NA NA
Solyc12g010920.1 Solyc01g009660.1 0.384503205569603 undirected NA NA
Solyc12g010920.1 Solyc01g112230.2 0.299890299187742 undirected NA NA
Solyc12g010920.1 Solyc08g078160.2 0.382384111160403 undirected NA NA
Solyc12g010920.1 Solyc06g072130.2 0.384460317573043 undirected NA NA
Solyc03g019820.2 Solyc03g005940.2 0.285796191087037 undirected NA NA
Solyc03g019820.2 Solyc05g009240.2 0.46342816995446 undirected NA NA
Solyc03g019820.2 Solyc09g082100.2 0.476629885682862 undirected NA NA
Solyc03g019820.2 Solyc01g009470.1 0.390584377522281 undirected NA NA
Solyc03g019820.2 Solyc06g034040.1 0.294711563339942 undirected NA NA
Solyc03g019820.2 Solyc03g025810.2 0.251606436023755 undirected NA NA
Solyc03g019820.2 Solyc02g077970.2 0.259365674302965 undirected NA NA
Solyc03g019820.2 Solyc08g080480.2 0.29564980984848 undirected NA NA
Solyc03g019820.2 Solyc05g053160.2 0.502347390432915 undirected NA NA
Solyc03g019820.2 Solyc09g089820.1 0.233059109410857 undirected NA NA
Solyc03g019820.2 Solyc02g014670.1 0.314487851962956 undirected NA NA
Solyc03g019820.2 Solyc10g078780.1 0.453886163433405 undirected NA NA
Solyc03g019820.2 Solyc06g060840.1 0.335156001192386 undirected NA NA
Solyc03g019820.2 Solyc04g051730.1 0.323723682398023 undirected NA NA
Solyc03g019820.2 Solyc09g025210.2 0.246049228592881 undirected NA NA
Solyc03g019820.2 Solyc02g090370.2 0.422402705335706 undirected NA NA
Solyc03g019820.2 Solyc01g009660.1 0.402114012309743 undirected NA NA
Solyc03g019820.2 Solyc01g112230.2 0.258443561174447 undirected NA NA
Solyc03g019820.2 Solyc08g078160.2 0.411149647625547 undirected NA NA
Solyc03g019820.2 Solyc06g072130.2 0.439710425145183 undirected NA NA
Solyc03g005940.2 Solyc05g009240.2 0.357559811476562 undirected NA NA
Solyc03g005940.2 Solyc09g082100.2 0.359958411662264 undirected NA NA
Solyc03g005940.2 Solyc01g009470.1 0.320388937991702 undirected NA NA
Solyc03g005940.2 Solyc06g034040.1 0.220483490495419 undirected NA NA
Solyc03g005940.2 Solyc03g025810.2 0.203166921721536 undirected NA NA
Solyc03g005940.2 Solyc02g077970.2 0.261293095646241 undirected NA NA
Solyc03g005940.2 Solyc08g080480.2 0.226948713384638 undirected NA NA
Solyc03g005940.2 Solyc05g053160.2 0.397350235161915 undirected NA NA
Solyc03g005940.2 Solyc02g014670.1 0.267309163296643 undirected NA NA
Solyc03g005940.2 Solyc10g078780.1 0.346993999591016 undirected NA NA
Solyc03g005940.2 Solyc06g060840.1 0.260909641455995 undirected NA NA
Solyc03g005940.2 Solyc04g051730.1 0.266799805601837 undirected NA NA
Solyc03g005940.2 Solyc09g025210.2 0.266834432776284 undirected NA NA
Solyc03g005940.2 Solyc02g090370.2 0.332205659465368 undirected NA NA
Solyc03g005940.2 Solyc01g009660.1 0.299106473249628 undirected NA NA
Solyc03g005940.2 Solyc01g112230.2 0.205587675273464 undirected NA NA
Solyc03g005940.2 Solyc08g078160.2 0.309062869426682 undirected NA NA
Solyc03g005940.2 Solyc06g072130.2 0.330785701998063 undirected NA NA
Solyc05g009240.2 Solyc09g082100.2 0.470549963920556 undirected NA NA
Solyc05g009240.2 Solyc01g009470.1 0.377038998312355 undirected NA NA
Solyc05g009240.2 Solyc06g034040.1 0.435760284581066 undirected NA NA
Solyc05g009240.2 Solyc03g025810.2 0.272694369257886 undirected NA NA
Solyc05g009240.2 Solyc02g077970.2 0.392156576457217 undirected NA NA
Solyc05g009240.2 Solyc08g080480.2 0.320414941498143 undirected NA NA
Solyc05g009240.2 Solyc05g053160.2 0.393428583063222 undirected NA NA
Solyc05g009240.2 Solyc09g089820.1 0.249500857721542 undirected NA NA
Solyc05g009240.2 Solyc02g014670.1 0.33263942527924 undirected NA NA
Solyc05g009240.2 Solyc10g078780.1 0.408493732571217 undirected NA NA
Solyc05g009240.2 Solyc06g060840.1 0.29733678949442 undirected NA NA
Solyc05g009240.2 Solyc04g051730.1 0.333386105052868 undirected NA NA
Solyc05g009240.2 Solyc09g025210.2 0.409278404916049 undirected NA NA
Solyc05g009240.2 Solyc02g090370.2 0.342519773633391 undirected NA NA
Solyc05g009240.2 Solyc01g009660.1 0.474700011070893 undirected NA NA
Solyc05g009240.2 Solyc01g112230.2 0.36803243438083 undirected NA NA
Solyc05g009240.2 Solyc08g078160.2 0.37716157037669 undirected NA NA
Solyc05g009240.2 Solyc06g072130.2 0.455784952264986 undirected NA NA
Solyc09g082100.2 Solyc01g009470.1 0.38052126855808 undirected NA NA
Solyc09g082100.2 Solyc06g034040.1 0.392821527232806 undirected NA NA
Solyc09g082100.2 Solyc03g025810.2 0.246792940403637 undirected NA NA
Solyc09g082100.2 Solyc02g077970.2 0.396347979307179 undirected NA NA
Solyc09g082100.2 Solyc08g080480.2 0.300094771201473 undirected NA NA
Solyc09g082100.2 Solyc05g053160.2 0.48876866536324 undirected NA NA
Solyc09g082100.2 Solyc09g089820.1 0.243138054273113 undirected NA NA
Solyc09g082100.2 Solyc02g014670.1 0.309115497370135 undirected NA NA
Solyc09g082100.2 Solyc10g078780.1 0.454186987179974 undirected NA NA
Solyc09g082100.2 Solyc06g060840.1 0.343402990040898 undirected NA NA
Solyc09g082100.2 Solyc04g051730.1 0.314800652298899 undirected NA NA
Solyc09g082100.2 Solyc02g086370.2 0.203077188609337 undirected NA NA
Solyc09g082100.2 Solyc09g025210.2 0.404525395857515 undirected NA NA
Solyc09g082100.2 Solyc02g090370.2 0.42911453657702 undirected NA NA
Solyc09g082100.2 Solyc01g009660.1 0.449932413896211 undirected NA NA
Solyc09g082100.2 Solyc01g112230.2 0.341948411933952 undirected NA NA
Solyc09g082100.2 Solyc08g078160.2 0.403173512201411 undirected NA NA
Solyc09g082100.2 Solyc06g072130.2 0.431265970305538 undirected NA NA
Solyc01g009470.1 Solyc06g034040.1 0.307950377432887 undirected NA NA
Solyc01g009470.1 Solyc03g025810.2 0.236825880338603 undirected NA NA
Solyc01g009470.1 Solyc02g077970.2 0.382153697129394 undirected NA NA
Solyc01g009470.1 Solyc08g080480.2 0.237890513502421 undirected NA NA
Solyc01g009470.1 Solyc05g053160.2 0.402813137325373 undirected NA NA
Solyc01g009470.1 Solyc02g014670.1 0.272634715269612 undirected NA NA
Solyc01g009470.1 Solyc10g078780.1 0.377160200207555 undirected NA NA
Solyc01g009470.1 Solyc06g060840.1 0.281060146610427 undirected NA NA
Solyc01g009470.1 Solyc04g051730.1 0.291461797731633 undirected NA NA
Solyc01g009470.1 Solyc09g025210.2 0.338745120843252 undirected NA NA
Solyc01g009470.1 Solyc02g090370.2 0.354709604330502 undirected NA NA
Solyc01g009470.1 Solyc01g009660.1 0.374607813237715 undirected NA NA
Solyc01g009470.1 Solyc01g112230.2 0.315029812002312 undirected NA NA
Solyc01g009470.1 Solyc08g078160.2 0.336530729738381 undirected NA NA
Solyc01g009470.1 Solyc06g072130.2 0.366408307270321 undirected NA NA
Solyc06g034040.1 Solyc03g025810.2 0.203068189660134 undirected NA NA
Solyc06g034040.1 Solyc02g077970.2 0.22254160707136 undirected NA NA
Solyc06g034040.1 Solyc08g080480.2 0.286771613930017 undirected NA NA
Solyc06g034040.1 Solyc05g053160.2 0.415966028097203 undirected NA NA
Solyc06g034040.1 Solyc09g089820.1 0.216837710880458 undirected NA NA
Solyc06g034040.1 Solyc02g014670.1 0.276799487333262 undirected NA NA
Solyc06g034040.1 Solyc10g078780.1 0.387310902521071 undirected NA NA
Solyc06g034040.1 Solyc06g060840.1 0.316088918003127 undirected NA NA
Solyc06g034040.1 Solyc04g051730.1 0.266663952528094 undirected NA NA
Solyc06g034040.1 Solyc09g025210.2 0.257517245456093 undirected NA NA
Solyc06g034040.1 Solyc02g090370.2 0.384279756058201 undirected NA NA
Solyc06g034040.1 Solyc01g009660.1 0.360638813975085 undirected NA NA
Solyc06g034040.1 Solyc01g112230.2 0.209775613076419 undirected NA NA
Solyc06g034040.1 Solyc08g078160.2 0.348481432310273 undirected NA NA
Solyc06g034040.1 Solyc06g072130.2 0.355456856606002 undirected NA NA
Solyc03g025810.2 Solyc02g077970.2 0.272575863295593 undirected NA NA
Solyc03g025810.2 Solyc05g053160.2 0.28706223276231 undirected NA NA
Solyc03g025810.2 Solyc10g078780.1 0.272512857137834 undirected NA NA
Solyc03g025810.2 Solyc06g060840.1 0.214724858267929 undirected NA NA
Solyc03g025810.2 Solyc04g051730.1 0.215456043746192 undirected NA NA
Solyc03g025810.2 Solyc02g090370.2 0.252853599462979 undirected NA NA
Solyc03g025810.2 Solyc01g009660.1 0.251178042533583 undirected NA NA
Solyc03g025810.2 Solyc01g112230.2 0.246655844350592 undirected NA NA
Solyc03g025810.2 Solyc08g078160.2 0.26108691038166 undirected NA NA
Solyc03g025810.2 Solyc06g072130.2 0.246916719581769 undirected NA NA
Solyc02g077970.2 Solyc08g080480.2 0.250976525600598 undirected NA NA
Solyc02g077970.2 Solyc05g053160.2 0.447091884114736 undirected NA NA
Solyc02g077970.2 Solyc02g014670.1 0.278231326314649 undirected NA NA
Solyc02g077970.2 Solyc10g078780.1 0.417651492565692 undirected NA NA
Solyc02g077970.2 Solyc06g060840.1 0.301234735150808 undirected NA NA
Solyc02g077970.2 Solyc04g051730.1 0.316827292902265 undirected NA NA
Solyc02g077970.2 Solyc02g090370.2 0.364725803561243 undirected NA NA
Solyc02g077970.2 Solyc01g009660.1 0.342852341249683 undirected NA NA
Solyc02g077970.2 Solyc01g112230.2 0.266638852203758 undirected NA NA
Solyc02g077970.2 Solyc08g078160.2 0.38496710031755 undirected NA NA
Solyc02g077970.2 Solyc06g072130.2 0.397018769435839 undirected NA NA
Solyc08g080480.2 Solyc05g053160.2 0.309468695526199 undirected NA NA
Solyc08g080480.2 Solyc02g014670.1 0.217060989190967 undirected NA NA
Solyc08g080480.2 Solyc10g078780.1 0.279886785332811 undirected NA NA
Solyc08g080480.2 Solyc06g060840.1 0.257795723376889 undirected NA NA
Solyc08g080480.2 Solyc04g051730.1 0.212597884659231 undirected NA NA
Solyc08g080480.2 Solyc09g025210.2 0.262536601842217 undirected NA NA
Solyc08g080480.2 Solyc02g090370.2 0.288706368427905 undirected NA NA
Solyc08g080480.2 Solyc01g009660.1 0.299622636200678 undirected NA NA
Solyc08g080480.2 Solyc01g112230.2 0.250041984003904 undirected NA NA
Solyc08g080480.2 Solyc08g078160.2 0.27301376673274 undirected NA NA
Solyc08g080480.2 Solyc06g072130.2 0.304090231212335 undirected NA NA
Solyc05g053160.2 Solyc09g089820.1 0.249321556738371 undirected NA NA
Solyc05g053160.2 Solyc02g014670.1 0.341200779274529 undirected NA NA
Solyc05g053160.2 Solyc10g078780.1 0.418432336147743 undirected NA NA
Solyc05g053160.2 Solyc06g060840.1 0.298883388627695 undirected NA NA
Solyc05g053160.2 Solyc04g051730.1 0.348900161260401 undirected NA NA
Solyc05g053160.2 Solyc09g025210.2 0.433609545023363 undirected NA NA
Solyc05g053160.2 Solyc02g090370.2 0.362697154114896 undirected NA NA
Solyc05g053160.2 Solyc01g009660.1 0.474691912526493 undirected NA NA
Solyc05g053160.2 Solyc01g112230.2 0.393110643772798 undirected NA NA
Solyc05g053160.2 Solyc08g078160.2 0.386712872427776 undirected NA NA
Solyc05g053160.2 Solyc06g072130.2 0.471958744328511 undirected NA NA
Solyc09g089820.1 Solyc10g078780.1 0.229040057178172 undirected NA NA
Solyc09g089820.1 Solyc09g025210.2 0.231097812454626 undirected NA NA
Solyc09g089820.1 Solyc02g090370.2 0.242649838282625 undirected NA NA
Solyc09g089820.1 Solyc01g009660.1 0.233104424413148 undirected NA NA
Solyc09g089820.1 Solyc08g078160.2 0.207287144777764 undirected NA NA
Solyc09g089820.1 Solyc06g072130.2 0.233189926077214 undirected NA NA
Solyc02g014670.1 Solyc10g078780.1 0.308383336552597 undirected NA NA
Solyc02g014670.1 Solyc06g060840.1 0.246279622468629 undirected NA NA
Solyc02g014670.1 Solyc04g051730.1 0.239780387157944 undirected NA NA
Solyc02g014670.1 Solyc09g025210.2 0.281294069593393 undirected NA NA
Solyc02g014670.1 Solyc02g090370.2 0.305152650875058 undirected NA NA
Solyc02g014670.1 Solyc01g009660.1 0.30864968119514 undirected NA NA
Solyc02g014670.1 Solyc01g112230.2 0.244985626334869 undirected NA NA
Solyc02g014670.1 Solyc08g078160.2 0.280263919223645 undirected NA NA
Solyc02g014670.1 Solyc06g072130.2 0.292532455834208 undirected NA NA
Solyc10g078780.1 Solyc06g060840.1 0.308803926244993 undirected NA NA
Solyc10g078780.1 Solyc04g051730.1 0.327505395567548 undirected NA NA
Solyc10g078780.1 Solyc09g025210.2 0.384650294036695 undirected NA NA
Solyc10g078780.1 Solyc02g090370.2 0.376520827624254 undirected NA NA
Solyc10g078780.1 Solyc01g009660.1 0.455959104210639 undirected NA NA
Solyc10g078780.1 Solyc01g112230.2 0.36968226040995 undirected NA NA
Solyc10g078780.1 Solyc08g078160.2 0.360243623601696 undirected NA NA
Solyc10g078780.1 Solyc06g072130.2 0.438036927675537 undirected NA NA
Solyc06g060840.1 Solyc04g051730.1 0.24801437763463 undirected NA NA
Solyc06g060840.1 Solyc09g025210.2 0.30202055750655 undirected NA NA
Solyc06g060840.1 Solyc02g090370.2 0.27352335761922 undirected NA NA
Solyc06g060840.1 Solyc01g009660.1 0.340762398228621 undirected NA NA
Solyc06g060840.1 Solyc01g112230.2 0.296416852420248 undirected NA NA
Solyc06g060840.1 Solyc08g078160.2 0.295509004599866 undirected NA NA
Solyc06g060840.1 Solyc06g072130.2 0.350853121221691 undirected NA NA
Solyc04g051730.1 Solyc09g025210.2 0.270001843716179 undirected NA NA
Solyc04g051730.1 Solyc02g090370.2 0.310674933826817 undirected NA NA
Solyc04g051730.1 Solyc01g009660.1 0.320920976792575 undirected NA NA
Solyc04g051730.1 Solyc01g112230.2 0.275375717356693 undirected NA NA
Solyc04g051730.1 Solyc08g078160.2 0.298264839248912 undirected NA NA
Solyc04g051730.1 Solyc06g072130.2 0.304255126487757 undirected NA NA
Solyc09g025210.2 Solyc02g090370.2 0.380841934283835 undirected NA NA
Solyc09g025210.2 Solyc01g009660.1 0.334038633426593 undirected NA NA
Solyc09g025210.2 Solyc08g078160.2 0.333595427118676 undirected NA NA
Solyc09g025210.2 Solyc06g072130.2 0.371196656735558 undirected NA NA
Solyc02g090370.2 Solyc01g009660.1 0.426085318159481 undirected NA NA
Solyc02g090370.2 Solyc01g112230.2 0.342500152376626 undirected NA NA
Solyc02g090370.2 Solyc08g078160.2 0.345879753052705 undirected NA NA
Solyc02g090370.2 Solyc06g072130.2 0.416216129596421 undirected NA NA
Solyc01g009660.1 Solyc01g112230.2 0.301418481830185 undirected NA NA
Solyc01g009660.1 Solyc08g078160.2 0.403348709703885 undirected NA NA
Solyc01g009660.1 Solyc06g072130.2 0.410308932661522 undirected NA NA
Solyc01g112230.2 Solyc08g078160.2 0.357939880339796 undirected NA NA
Solyc01g112230.2 Solyc06g072130.2 0.350094563226691 undirected NA NA
Solyc08g078160.2 Solyc06g072130.2 0.402804416231304 undirected NA NA
