# Supplementary material for: Phytochrome A Regulates Carbon Flux in Dark Grown Tomato Seedlings
Source: Front Plant Sci. 2019 Feb 27;10:152. doi: 10.3389/fpls.2019.00152 (PMC6400891; doi:10.3389/fpls.2019.00152)
Supplement: MATERIAL — Edge files for input to Cytoscape for each of the color modules. [file Data_Sheet_1.zip › CytoscapeInput-edge-red.txt]

fromNode toNode weight direction fromAltName toAltName
Solyc07g065840.2 Solyc09g065190.1 0.22221238724727 undirected NA NA
Solyc07g065840.2 Solyc06g011560.2 0.200797019680959 undirected NA NA
Solyc00g323130.2 Solyc09g091550.2 0.203815416437855 undirected NA NA
Solyc00g323130.2 Solyc09g082210.2 0.224346558377466 undirected NA NA
Solyc00g323130.2 Solyc11g045130.1 0.209737441931658 undirected NA NA
Solyc00g323130.2 Solyc03g097590.2 0.209584804536524 undirected NA NA
Solyc00g323130.2 Solyc03g013440.2 0.219052150226893 undirected NA NA
Solyc00g323130.2 Solyc06g076320.1 0.20595779405318 undirected NA NA
Solyc00g323130.2 Solyc01g088660.2 0.207253184091696 undirected NA NA
Solyc00g323130.2 Solyc05g013240.2 0.222824442281671 undirected NA NA
Solyc00g323130.2 Solyc09g065190.1 0.226396522569105 undirected NA NA
Solyc00g323130.2 Solyc09g009580.2 0.216490237046965 undirected NA NA
Solyc00g323130.2 Solyc04g080730.2 0.201715427772805 undirected NA NA
Solyc00g323130.2 Solyc04g079060.2 0.226704729466264 undirected NA NA
Solyc00g323130.2 Solyc01g086660.2 0.220994574476372 undirected NA NA
Solyc00g323130.2 Solyc09g009540.2 0.209160567016468 undirected NA NA
Solyc00g323130.2 Solyc11g021300.1 0.201078475661648 undirected NA NA
Solyc00g323130.2 Solyc10g007670.2 0.202609090388138 undirected NA NA
Solyc00g323130.2 Solyc12g005010.1 0.21407296351587 undirected NA NA
Solyc00g323130.2 Solyc11g066320.1 0.207409709946402 undirected NA NA
Solyc00g323130.2 Solyc01g107730.2 0.216309512224026 undirected NA NA
Solyc00g323130.2 Solyc06g067870.2 0.203071031769472 undirected NA NA
Solyc00g323130.2 Solyc06g011560.2 0.226809379534143 undirected NA NA
Solyc00g323130.2 Solyc09g075850.2 0.211260222017376 undirected NA NA
Solyc00g323130.2 Solyc10g081180.1 0.221932728354286 undirected NA NA
Solyc00g323130.2 Solyc11g006650.1 0.207510055898062 undirected NA NA
Solyc00g323130.2 Solyc08g082910.1 0.206592590178077 undirected NA NA
Solyc00g323130.2 Solyc09g011640.2 0.211961250638093 undirected NA NA
Solyc00g323130.2 Solyc02g081600.2 0.212301405724172 undirected NA NA
Solyc00g323130.2 Solyc10g044910.1 0.206459781762064 undirected NA NA
Solyc12g089110.1 Solyc01g088660.2 0.206336053456096 undirected NA NA
Solyc12g089110.1 Solyc01g086660.2 0.230206786728285 undirected NA NA
Solyc12g089110.1 Solyc06g011560.2 0.202731885837767 undirected NA NA
Solyc08g074460.1 Solyc05g009210.1 0.21352066610521 undirected NA NA
Solyc01g081010.2 Solyc09g065190.1 0.2266581560348 undirected NA NA
Solyc01g081010.2 Solyc01g086660.2 0.215750185822964 undirected NA NA
Solyc01g081010.2 Solyc06g011560.2 0.221979617481438 undirected NA NA
Solyc10g086410.2 Solyc09g065190.1 0.212625733298284 undirected NA NA
Solyc10g086410.2 Solyc06g011560.2 0.207218856023876 undirected NA NA
Solyc03g097870.2 Solyc06g076320.1 0.205211536117868 undirected NA NA
Solyc03g097870.2 Solyc01g088660.2 0.201128994920284 undirected NA NA
Solyc03g097870.2 Solyc09g065190.1 0.229189711512118 undirected NA NA
Solyc03g097870.2 Solyc04g079060.2 0.227961248534907 undirected NA NA
Solyc03g097870.2 Solyc01g086660.2 0.221548709255168 undirected NA NA
Solyc03g097870.2 Solyc10g007670.2 0.204134397171627 undirected NA NA
Solyc03g097870.2 Solyc06g011560.2 0.21971698891838 undirected NA NA
Solyc03g097610.2 Solyc09g082210.2 0.23811178360204 undirected NA NA
Solyc03g097610.2 Solyc11g066950.1 0.219835239247601 undirected NA NA
Solyc03g097610.2 Solyc03g097590.2 0.221597558928998 undirected NA NA
Solyc03g097610.2 Solyc04g078510.2 0.202866459785856 undirected NA NA
Solyc03g097610.2 Solyc03g013440.2 0.241400412897665 undirected NA NA
Solyc03g097610.2 Solyc06g076320.1 0.221365300786336 undirected NA NA
Solyc03g097610.2 Solyc01g088660.2 0.207878331725246 undirected NA NA
Solyc03g097610.2 Solyc05g013240.2 0.239002060715612 undirected NA NA
Solyc03g097610.2 Solyc09g065190.1 0.2233194204379 undirected NA NA
Solyc03g097610.2 Solyc09g009580.2 0.210689830450294 undirected NA NA
Solyc03g097610.2 Solyc04g079060.2 0.225400621488412 undirected NA NA
Solyc03g097610.2 Solyc01g086660.2 0.219596777749708 undirected NA NA
Solyc03g097610.2 Solyc06g049070.2 0.200118954681765 undirected NA NA
Solyc03g097610.2 Solyc10g007030.1 0.224985261898671 undirected NA NA
Solyc03g097610.2 Solyc10g007670.2 0.221256619653469 undirected NA NA
Solyc03g097610.2 Solyc11g066320.1 0.231296805870259 undirected NA NA
Solyc03g097610.2 Solyc01g107730.2 0.226149426715118 undirected NA NA
Solyc03g097610.2 Solyc01g066990.1 0.205476108155063 undirected NA NA
Solyc03g097610.2 Solyc06g011560.2 0.218305449085289 undirected NA NA
Solyc03g097610.2 Solyc09g075850.2 0.233471021481173 undirected NA NA
Solyc03g097610.2 Solyc05g009210.1 0.213845051655785 undirected NA NA
Solyc03g097610.2 Solyc10g081180.1 0.250501160932278 undirected NA NA
Solyc03g097610.2 Solyc04g009010.1 0.230100100055986 undirected NA NA
Solyc03g097610.2 Solyc12g036500.1 0.2085849356578 undirected NA NA
Solyc03g097610.2 Solyc08g082910.1 0.204351683592663 undirected NA NA
Solyc03g097610.2 Solyc09g011640.2 0.212190445835261 undirected NA NA
Solyc03g097610.2 Solyc07g056160.2 0.209801546116022 undirected NA NA
Solyc03g097610.2 Solyc02g081600.2 0.211377145223391 undirected NA NA
Solyc03g097610.2 Solyc10g044910.1 0.218814562795181 undirected NA NA
Solyc02g080630.2 Solyc01g086660.2 0.215011833144466 undirected NA NA
Solyc02g080630.2 Solyc06g011560.2 0.210068844783897 undirected NA NA
Solyc07g016220.2 Solyc09g065190.1 0.210729332417431 undirected NA NA
Solyc07g016220.2 Solyc06g011560.2 0.210531859637268 undirected NA NA
Solyc07g052210.2 Solyc05g009210.1 0.204048074755687 undirected NA NA
Solyc07g052210.2 Solyc01g104900.2 0.204616325448099 undirected NA NA
Solyc12g098230.1 Solyc06g068320.2 0.20188071609336 undirected NA NA
Solyc12g098230.1 Solyc04g078510.2 0.204099862774339 undirected NA NA
Solyc12g098230.1 Solyc01g088660.2 0.201325731790369 undirected NA NA
Solyc12g098230.1 Solyc09g065190.1 0.214111327165003 undirected NA NA
Solyc12g098230.1 Solyc04g079060.2 0.209461998960499 undirected NA NA
Solyc12g098230.1 Solyc01g086660.2 0.234621716623717 undirected NA NA
Solyc12g098230.1 Solyc06g011560.2 0.230081659261987 undirected NA NA
Solyc12g098230.1 Solyc09g011640.2 0.200654002046982 undirected NA NA
Solyc05g018810.2 Solyc01g086660.2 0.20861424112501 undirected NA NA
Solyc05g018810.2 Solyc06g011560.2 0.204352925530404 undirected NA NA
Solyc09g090700.1 Solyc09g065190.1 0.208970124382656 undirected NA NA
Solyc09g090700.1 Solyc01g086660.2 0.206592695505733 undirected NA NA
Solyc09g090700.1 Solyc06g011560.2 0.213094279506146 undirected NA NA
Solyc04g054910.2 Solyc06g076320.1 0.21471798984548 undirected NA NA
Solyc04g054910.2 Solyc10g007670.2 0.203511796654861 undirected NA NA
Solyc09g091550.2 Solyc06g076320.1 0.214840202495026 undirected NA NA
Solyc09g091550.2 Solyc10g007670.2 0.201114970644671 undirected NA NA
Solyc09g082210.2 Solyc03g097590.2 0.231367547814158 undirected NA NA
Solyc09g082210.2 Solyc06g076320.1 0.230440730811511 undirected NA NA
Solyc09g082210.2 Solyc06g049070.2 0.201883148345365 undirected NA NA
Solyc09g082210.2 Solyc01g098760.2 0.218038454144324 undirected NA NA
Solyc09g082210.2 Solyc10g007670.2 0.243924035515883 undirected NA NA
Solyc09g082210.2 Solyc05g009210.1 0.215491467052815 undirected NA NA
Solyc06g068320.2 Solyc01g088660.2 0.231552819094466 undirected NA NA
Solyc06g068320.2 Solyc09g065190.1 0.200845895033813 undirected NA NA
Solyc06g068320.2 Solyc04g079060.2 0.212813429181908 undirected NA NA
Solyc06g068320.2 Solyc01g086660.2 0.21990721016914 undirected NA NA
Solyc06g068320.2 Solyc01g066990.1 0.207659952022166 undirected NA NA
Solyc06g068320.2 Solyc06g011560.2 0.206525558951673 undirected NA NA
Solyc06g068320.2 Solyc05g009210.1 0.213596115841327 undirected NA NA
Solyc06g068320.2 Solyc01g104900.2 0.209162787936424 undirected NA NA
Solyc06g068320.2 Solyc12g036500.1 0.204759565163211 undirected NA NA
Solyc06g068320.2 Solyc08g082910.1 0.210580998326985 undirected NA NA
Solyc11g066950.1 Solyc06g076320.1 0.219217183551086 undirected NA NA
Solyc11g066950.1 Solyc10g007670.2 0.220836750444638 undirected NA NA
Solyc11g066950.1 Solyc05g009210.1 0.211490812684966 undirected NA NA
Solyc03g097590.2 Solyc03g013440.2 0.228228097313614 undirected NA NA
Solyc03g097590.2 Solyc06g076320.1 0.226481996877058 undirected NA NA
Solyc03g097590.2 Solyc01g088660.2 0.206228292012915 undirected NA NA
Solyc03g097590.2 Solyc05g013240.2 0.222467960163419 undirected NA NA
Solyc03g097590.2 Solyc09g065190.1 0.213133113876595 undirected NA NA
Solyc03g097590.2 Solyc04g079060.2 0.216184255602202 undirected NA NA
Solyc03g097590.2 Solyc06g049070.2 0.216563067817334 undirected NA NA
Solyc03g097590.2 Solyc10g007030.1 0.212103148161734 undirected NA NA
Solyc03g097590.2 Solyc01g098760.2 0.204575477500661 undirected NA NA
Solyc03g097590.2 Solyc10g007670.2 0.235161066412304 undirected NA NA
Solyc03g097590.2 Solyc11g066320.1 0.204913200113073 undirected NA NA
Solyc03g097590.2 Solyc01g107730.2 0.224973556236449 undirected NA NA
Solyc03g097590.2 Solyc01g066990.1 0.209099549327085 undirected NA NA
Solyc03g097590.2 Solyc09g075850.2 0.212033867589851 undirected NA NA
Solyc03g097590.2 Solyc05g009210.1 0.214926800477012 undirected NA NA
Solyc03g097590.2 Solyc10g081180.1 0.228705078891904 undirected NA NA
Solyc03g097590.2 Solyc12g044860.1 0.206248117271503 undirected NA NA
Solyc03g097590.2 Solyc08g082910.1 0.207625203338375 undirected NA NA
Solyc03g007670.2 Solyc06g076320.1 0.208746760684694 undirected NA NA
Solyc03g007670.2 Solyc01g088660.2 0.207983588613213 undirected NA NA
Solyc03g007670.2 Solyc09g065190.1 0.20084524838788 undirected NA NA
Solyc03g007670.2 Solyc04g079060.2 0.210122685036503 undirected NA NA
Solyc03g007670.2 Solyc10g007670.2 0.218943976225819 undirected NA NA
Solyc03g007670.2 Solyc01g066990.1 0.214122415327724 undirected NA NA
Solyc03g007670.2 Solyc05g009210.1 0.22456074473 undirected NA NA
Solyc03g007670.2 Solyc01g104900.2 0.206238622569082 undirected NA NA
Solyc03g007670.2 Solyc08g082910.1 0.212713050876585 undirected NA NA
Solyc08g074910.2 Solyc01g088660.2 0.208882788105801 undirected NA NA
Solyc08g074910.2 Solyc04g079060.2 0.202524407602426 undirected NA NA
Solyc08g074910.2 Solyc01g086660.2 0.231456765885723 undirected NA NA
Solyc08g074910.2 Solyc06g011560.2 0.213945830608878 undirected NA NA
Solyc04g078510.2 Solyc06g076320.1 0.208388500332065 undirected NA NA
Solyc04g078510.2 Solyc01g088660.2 0.225635453663568 undirected NA NA
Solyc04g078510.2 Solyc04g079060.2 0.208745164471612 undirected NA NA
Solyc04g078510.2 Solyc10g007670.2 0.223426350497365 undirected NA NA
Solyc04g078510.2 Solyc01g066990.1 0.216584374704131 undirected NA NA
Solyc04g078510.2 Solyc05g009210.1 0.236972988530935 undirected NA NA
Solyc04g078510.2 Solyc01g104900.2 0.220679110802392 undirected NA NA
Solyc04g078510.2 Solyc08g082910.1 0.206149768938662 undirected NA NA
Solyc03g013440.2 Solyc06g076320.1 0.238446973137547 undirected NA NA
Solyc03g013440.2 Solyc11g012640.1 0.20282512987886 undirected NA NA
Solyc03g013440.2 Solyc01g098760.2 0.209733957726021 undirected NA NA
Solyc03g013440.2 Solyc10g007670.2 0.244856043454284 undirected NA NA
Solyc03g013440.2 Solyc01g066990.1 0.209966286490545 undirected NA NA
Solyc03g013440.2 Solyc05g009210.1 0.221207140027322 undirected NA NA
Solyc06g076320.1 Solyc01g088660.2 0.201238006662025 undirected NA NA
Solyc06g076320.1 Solyc05g013240.2 0.225766817858118 undirected NA NA
Solyc06g076320.1 Solyc09g065190.1 0.232078102730285 undirected NA NA
Solyc06g076320.1 Solyc11g012640.1 0.203827433173145 undirected NA NA
Solyc06g076320.1 Solyc09g009580.2 0.207858310316908 undirected NA NA
Solyc06g076320.1 Solyc04g080730.2 0.204131587309611 undirected NA NA
Solyc06g076320.1 Solyc04g079060.2 0.226658462708803 undirected NA NA
Solyc06g076320.1 Solyc01g086660.2 0.226950976171876 undirected NA NA
Solyc06g076320.1 Solyc07g005470.2 0.208849372423089 undirected NA NA
Solyc06g076320.1 Solyc10g079600.1 0.206018725900291 undirected NA NA
Solyc06g076320.1 Solyc01g098760.2 0.203912665797592 undirected NA NA
Solyc06g076320.1 Solyc10g007670.2 0.20491352065244 undirected NA NA
Solyc06g076320.1 Solyc12g005010.1 0.201240137091045 undirected NA NA
Solyc06g076320.1 Solyc11g066320.1 0.227072619256494 undirected NA NA
Solyc06g076320.1 Solyc01g107730.2 0.222630288332263 undirected NA NA
Solyc06g076320.1 Solyc09g018670.2 0.20447714816983 undirected NA NA
Solyc06g076320.1 Solyc02g070880.1 0.210570614725755 undirected NA NA
Solyc06g076320.1 Solyc06g011560.2 0.229615427943187 undirected NA NA
Solyc06g076320.1 Solyc09g075850.2 0.225925558030257 undirected NA NA
Solyc06g076320.1 Solyc10g081180.1 0.238838130275302 undirected NA NA
Solyc06g076320.1 Solyc11g006650.1 0.215510222026463 undirected NA NA
Solyc06g076320.1 Solyc04g009010.1 0.216799189819437 undirected NA NA
Solyc06g076320.1 Solyc12g036500.1 0.200843724605649 undirected NA NA
Solyc06g076320.1 Solyc08g082910.1 0.201265646074039 undirected NA NA
Solyc06g076320.1 Solyc09g011640.2 0.225442603800507 undirected NA NA
Solyc06g076320.1 Solyc07g056160.2 0.211933749801821 undirected NA NA
Solyc06g076320.1 Solyc02g081600.2 0.222223921916695 undirected NA NA
Solyc06g076320.1 Solyc10g044910.1 0.211932665744372 undirected NA NA
Solyc11g071850.1 Solyc01g088660.2 0.204205754980437 undirected NA NA
Solyc11g071850.1 Solyc09g065190.1 0.217504901173627 undirected NA NA
Solyc11g071850.1 Solyc04g079060.2 0.213178156733025 undirected NA NA
Solyc11g071850.1 Solyc01g086660.2 0.230388756766415 undirected NA NA
Solyc11g071850.1 Solyc06g011560.2 0.222480936247194 undirected NA NA
Solyc11g071850.1 Solyc12g036500.1 0.209184668655792 undirected NA NA
Solyc11g071850.1 Solyc08g082910.1 0.208995689483664 undirected NA NA
Solyc01g088660.2 Solyc05g013240.2 0.204997446209447 undirected NA NA
Solyc01g088660.2 Solyc09g065190.1 0.223394682515912 undirected NA NA
Solyc01g088660.2 Solyc09g009580.2 0.22053418618388 undirected NA NA
Solyc01g088660.2 Solyc04g080730.2 0.211942996370363 undirected NA NA
Solyc01g088660.2 Solyc04g079060.2 0.216684797537168 undirected NA NA
Solyc01g088660.2 Solyc01g086660.2 0.242125795345818 undirected NA NA
Solyc01g088660.2 Solyc07g005470.2 0.215843160479134 undirected NA NA
Solyc01g088660.2 Solyc08g066890.2 0.218922394076145 undirected NA NA
Solyc01g088660.2 Solyc10g079600.1 0.210909194521866 undirected NA NA
Solyc01g088660.2 Solyc09g009540.2 0.203373571750105 undirected NA NA
Solyc01g088660.2 Solyc11g007860.1 0.220028380518059 undirected NA NA
Solyc01g088660.2 Solyc09g097870.2 0.226882874514405 undirected NA NA
Solyc01g088660.2 Solyc01g098760.2 0.207276526773103 undirected NA NA
Solyc01g088660.2 Solyc03g062940.2 0.211420785152343 undirected NA NA
Solyc01g088660.2 Solyc10g007670.2 0.212288928244077 undirected NA NA
Solyc01g088660.2 Solyc09g016950.2 0.216070349710313 undirected NA NA
Solyc01g088660.2 Solyc01g066990.1 0.211581101870585 undirected NA NA
Solyc01g088660.2 Solyc09g018670.2 0.223623256449641 undirected NA NA
Solyc01g088660.2 Solyc02g070880.1 0.216405214921172 undirected NA NA
Solyc01g088660.2 Solyc06g011560.2 0.232918170942824 undirected NA NA
Solyc01g088660.2 Solyc10g080980.1 0.220115071605582 undirected NA NA
Solyc01g088660.2 Solyc05g026500.1 0.206794976842539 undirected NA NA
Solyc01g088660.2 Solyc08g016000.1 0.220161590193045 undirected NA NA
Solyc01g088660.2 Solyc11g069910.1 0.20840569540361 undirected NA NA
Solyc01g088660.2 Solyc05g009210.1 0.213638898237165 undirected NA NA
Solyc01g088660.2 Solyc01g104900.2 0.217336711265738 undirected NA NA
Solyc01g088660.2 Solyc08g080320.2 0.203233186844774 undirected NA NA
Solyc01g088660.2 Solyc11g006650.1 0.218674619396554 undirected NA NA
Solyc01g088660.2 Solyc09g011640.2 0.208264839593187 undirected NA NA
Solyc01g088660.2 Solyc10g044910.1 0.227668939338894 undirected NA NA
Solyc05g013240.2 Solyc04g079060.2 0.202978617242867 undirected NA NA
Solyc05g013240.2 Solyc01g098760.2 0.214006789884761 undirected NA NA
Solyc05g013240.2 Solyc10g007670.2 0.242956589448755 undirected NA NA
Solyc05g013240.2 Solyc01g066990.1 0.211251090707677 undirected NA NA
Solyc05g013240.2 Solyc09g018670.2 0.204178978938842 undirected NA NA
Solyc05g013240.2 Solyc05g009210.1 0.217765420705383 undirected NA NA
Solyc09g065190.1 Solyc11g012640.1 0.233707028493068 undirected NA NA
Solyc09g065190.1 Solyc03g097600.2 0.221735684166436 undirected NA NA
Solyc09g065190.1 Solyc05g017980.2 0.204050546319907 undirected NA NA
Solyc09g065190.1 Solyc02g088300.2 0.203760826815881 undirected NA NA
Solyc09g065190.1 Solyc05g055060.2 0.229118877228296 undirected NA NA
Solyc09g065190.1 Solyc06g007360.2 0.216244926450042 undirected NA NA
Solyc09g065190.1 Solyc02g078610.2 0.219845927667577 undirected NA NA
Solyc09g065190.1 Solyc09g009700.2 0.207708376727354 undirected NA NA
Solyc09g065190.1 Solyc04g080730.2 0.205780540135252 undirected NA NA
Solyc09g065190.1 Solyc06g084200.1 0.201570787339868 undirected NA NA
Solyc09g065190.1 Solyc08g081900.2 0.200231137072339 undirected NA NA
Solyc09g065190.1 Solyc07g052520.1 0.221938572004566 undirected NA NA
Solyc09g065190.1 Solyc01g109090.2 0.213597558631701 undirected NA NA
Solyc09g065190.1 Solyc04g079060.2 0.226613288428748 undirected NA NA
Solyc09g065190.1 Solyc01g086660.2 0.23874836800549 undirected NA NA
Solyc09g065190.1 Solyc07g005470.2 0.215872315070398 undirected NA NA
Solyc09g065190.1 Solyc08g066890.2 0.223306722926616 undirected NA NA
Solyc09g065190.1 Solyc09g009540.2 0.205261816651244 undirected NA NA
Solyc09g065190.1 Solyc11g007860.1 0.200854005509022 undirected NA NA
Solyc09g065190.1 Solyc09g097870.2 0.218853124800562 undirected NA NA
Solyc09g065190.1 Solyc11g021300.1 0.240667647337565 undirected NA NA
Solyc09g065190.1 Solyc07g007950.1 0.224913497050292 undirected NA NA
Solyc09g065190.1 Solyc01g111840.2 0.2186898919923 undirected NA NA
Solyc09g065190.1 Solyc04g079190.2 0.20431150716806 undirected NA NA
Solyc09g065190.1 Solyc01g098760.2 0.220158894898159 undirected NA NA
Solyc09g065190.1 Solyc12g005780.1 0.204401340898275 undirected NA NA
Solyc09g065190.1 Solyc10g007670.2 0.223526812501528 undirected NA NA
Solyc09g065190.1 Solyc04g008500.2 0.200525351379884 undirected NA NA
Solyc09g065190.1 Solyc02g079760.2 0.224942498049556 undirected NA NA
Solyc09g065190.1 Solyc12g005010.1 0.201186529864165 undirected NA NA
Solyc09g065190.1 Solyc06g082520.2 0.235932229195484 undirected NA NA
Solyc09g065190.1 Solyc03g078380.1 0.216010661140629 undirected NA NA
Solyc09g065190.1 Solyc09g016950.2 0.218638749578411 undirected NA NA
Solyc09g065190.1 Solyc01g007370.2 0.206179890051289 undirected NA NA
Solyc09g065190.1 Solyc01g066990.1 0.219251043006732 undirected NA NA
Solyc09g065190.1 Solyc09g018670.2 0.231780276754845 undirected NA NA
Solyc09g065190.1 Solyc01g097190.2 0.205278601157379 undirected NA NA
Solyc09g065190.1 Solyc01g006800.2 0.210460845951 undirected NA NA
Solyc09g065190.1 Solyc09g010020.2 0.200600759910409 undirected NA NA
Solyc09g065190.1 Solyc02g070880.1 0.216434467510529 undirected NA NA
Solyc09g065190.1 Solyc06g011560.2 0.23892077736817 undirected NA NA
Solyc09g065190.1 Solyc05g050930.1 0.213786736275994 undirected NA NA
Solyc09g065190.1 Solyc08g016000.1 0.230337936523225 undirected NA NA
Solyc09g065190.1 Solyc11g069910.1 0.206742380661909 undirected NA NA
Solyc09g065190.1 Solyc05g009210.1 0.220664298591281 undirected NA NA
Solyc09g065190.1 Solyc08g078060.2 0.221133097480784 undirected NA NA
Solyc09g065190.1 Solyc01g104900.2 0.212117364562477 undirected NA NA
Solyc09g065190.1 Solyc08g080320.2 0.203751150495952 undirected NA NA
Solyc09g065190.1 Solyc05g006340.2 0.209377653900516 undirected NA NA
Solyc09g065190.1 Solyc11g006650.1 0.202061273307362 undirected NA NA
Solyc09g065190.1 Solyc01g100920.2 0.20462698223177 undirected NA NA
Solyc09g065190.1 Solyc12g036500.1 0.212346259912358 undirected NA NA
Solyc09g065190.1 Solyc08g082910.1 0.223167602387379 undirected NA NA
Solyc09g065190.1 Solyc07g042710.2 0.208571061684756 undirected NA NA
Solyc09g065190.1 Solyc09g011640.2 0.207496788902345 undirected NA NA
Solyc09g065190.1 Solyc11g068740.1 0.203569600607788 undirected NA NA
Solyc09g065190.1 Solyc06g083080.2 0.205272791146339 undirected NA NA
Solyc09g065190.1 Solyc05g054530.1 0.220498254681039 undirected NA NA
Solyc09g065190.1 Solyc02g081600.2 0.20425171543109 undirected NA NA
Solyc08g074890.2 Solyc01g086660.2 0.227205432734465 undirected NA NA
Solyc08g074890.2 Solyc06g011560.2 0.203154750620728 undirected NA NA
Solyc01g103590.2 Solyc01g086660.2 0.206231905170193 undirected NA NA
Solyc01g103590.2 Solyc06g011560.2 0.204227197426121 undirected NA NA
Solyc01g103590.2 Solyc05g009210.1 0.205659555297699 undirected NA NA
Solyc01g103590.2 Solyc12g036500.1 0.203533274370167 undirected NA NA
Solyc09g011840.1 Solyc05g009210.1 0.216414372916427 undirected NA NA
Solyc11g012640.1 Solyc04g079060.2 0.217116362625966 undirected NA NA
Solyc11g012640.1 Solyc01g086660.2 0.205199953063264 undirected NA NA
Solyc11g012640.1 Solyc11g021300.1 0.200089725127567 undirected NA NA
Solyc11g012640.1 Solyc01g107730.2 0.205513449865704 undirected NA NA
Solyc11g012640.1 Solyc06g011560.2 0.209878579746899 undirected NA NA
Solyc11g012640.1 Solyc08g082910.1 0.200488657155068 undirected NA NA
Solyc02g081400.2 Solyc11g030550.1 0.21057970383271 undirected NA NA
Solyc03g097600.2 Solyc04g079060.2 0.205886622816143 undirected NA NA
Solyc03g097600.2 Solyc01g086660.2 0.220704583111979 undirected NA NA
Solyc03g097600.2 Solyc06g011560.2 0.217136253506721 undirected NA NA
Solyc05g017980.2 Solyc06g011560.2 0.204970069346822 undirected NA NA
Solyc05g018130.2 Solyc06g011560.2 0.202672511132256 undirected NA NA
Solyc08g006730.1 Solyc04g050020.1 0.203332750434579 undirected NA NA
Solyc02g088300.2 Solyc01g086660.2 0.231344781747655 undirected NA NA
Solyc02g088300.2 Solyc06g011560.2 0.231897326306682 undirected NA NA
Solyc05g055060.2 Solyc04g079060.2 0.201850740753722 undirected NA NA
Solyc05g055060.2 Solyc01g086660.2 0.220762960023933 undirected NA NA
Solyc05g055060.2 Solyc06g011560.2 0.224742627606563 undirected NA NA
Solyc06g007360.2 Solyc01g086660.2 0.210063509602923 undirected NA NA
Solyc06g007360.2 Solyc06g011560.2 0.216873191288767 undirected NA NA
Solyc02g078610.2 Solyc01g086660.2 0.24004301864105 undirected NA NA
Solyc02g078610.2 Solyc06g011560.2 0.241670194754336 undirected NA NA
Solyc09g009700.2 Solyc06g011560.2 0.205286046912422 undirected NA NA
Solyc09g009580.2 Solyc01g098760.2 0.206127820552934 undirected NA NA
Solyc09g009580.2 Solyc10g007670.2 0.230054959848022 undirected NA NA
Solyc09g009580.2 Solyc09g016950.2 0.202923727170402 undirected NA NA
Solyc09g009580.2 Solyc01g066990.1 0.225802846687337 undirected NA NA
Solyc09g009580.2 Solyc05g009210.1 0.216251478530023 undirected NA NA
Solyc09g009580.2 Solyc01g104900.2 0.207881281096984 undirected NA NA
Solyc09g009580.2 Solyc08g082910.1 0.211719876084144 undirected NA NA
Solyc04g080730.2 Solyc04g079060.2 0.21104874353141 undirected NA NA
Solyc04g080730.2 Solyc11g021300.1 0.202020971296152 undirected NA NA
Solyc04g080730.2 Solyc10g007670.2 0.205113087613452 undirected NA NA
Solyc04g080730.2 Solyc01g066990.1 0.200935177409464 undirected NA NA
Solyc04g080730.2 Solyc05g009210.1 0.20708697274872 undirected NA NA
Solyc04g080730.2 Solyc08g082910.1 0.21777116423417 undirected NA NA
Solyc12g096340.1 Solyc01g086660.2 0.20527623284953 undirected NA NA
Solyc06g084200.1 Solyc01g086660.2 0.248709659934711 undirected NA NA
Solyc06g084200.1 Solyc06g011560.2 0.239805842559478 undirected NA NA
Solyc08g081900.2 Solyc01g086660.2 0.244412614837647 undirected NA NA
Solyc08g081900.2 Solyc06g011560.2 0.223479675181233 undirected NA NA
Solyc07g052520.1 Solyc04g079060.2 0.21207953408821 undirected NA NA
Solyc07g052520.1 Solyc01g086660.2 0.215672642492301 undirected NA NA
Solyc07g052520.1 Solyc06g011560.2 0.213974347260453 undirected NA NA
Solyc07g052520.1 Solyc12g036500.1 0.20253948751987 undirected NA NA
Solyc07g052520.1 Solyc08g082910.1 0.200912751571803 undirected NA NA
Solyc07g062900.2 Solyc01g086660.2 0.205708838003803 undirected NA NA
Solyc04g017610.2 Solyc07g055020.2 0.202668979375635 undirected NA NA
Solyc11g030550.1 Solyc01g086660.2 0.229004105309739 undirected NA NA
Solyc11g030550.1 Solyc06g011560.2 0.210664461526037 undirected NA NA
Solyc11g030550.1 Solyc12g036340.1 0.202026250824081 undirected NA NA
Solyc01g109090.2 Solyc04g079060.2 0.216087203731789 undirected NA NA
Solyc01g109090.2 Solyc01g086660.2 0.234554308475584 undirected NA NA
Solyc01g109090.2 Solyc06g011560.2 0.231148750384139 undirected NA NA
Solyc01g109090.2 Solyc10g081180.1 0.206108111784936 undirected NA NA
Solyc01g109090.2 Solyc04g009010.1 0.205819581033493 undirected NA NA
Solyc01g109090.2 Solyc12g036500.1 0.208003419063126 undirected NA NA
Solyc01g109090.2 Solyc09g011640.2 0.201273086253036 undirected NA NA
Solyc04g079060.2 Solyc01g086660.2 0.243019750381881 undirected NA NA
Solyc04g079060.2 Solyc07g005470.2 0.213365292842333 undirected NA NA
Solyc04g079060.2 Solyc08g066890.2 0.227951596643514 undirected NA NA
Solyc04g079060.2 Solyc09g009540.2 0.20817787160067 undirected NA NA
Solyc04g079060.2 Solyc11g007860.1 0.216569929337152 undirected NA NA
Solyc04g079060.2 Solyc09g097870.2 0.213660866132087 undirected NA NA
Solyc04g079060.2 Solyc11g021300.1 0.22398213394943 undirected NA NA
Solyc04g079060.2 Solyc07g007950.1 0.210900602623195 undirected NA NA
Solyc04g079060.2 Solyc04g079190.2 0.201949446143081 undirected NA NA
Solyc04g079060.2 Solyc01g098760.2 0.222721305465126 undirected NA NA
Solyc04g079060.2 Solyc10g007670.2 0.224232167859022 undirected NA NA
Solyc04g079060.2 Solyc02g079760.2 0.212621901611639 undirected NA NA
Solyc04g079060.2 Solyc12g005010.1 0.209617043629063 undirected NA NA
Solyc04g079060.2 Solyc06g082520.2 0.205642200418991 undirected NA NA
Solyc04g079060.2 Solyc09g016950.2 0.214596812895806 undirected NA NA
Solyc04g079060.2 Solyc01g007370.2 0.211370981265748 undirected NA NA
Solyc04g079060.2 Solyc01g066990.1 0.219151447415664 undirected NA NA
Solyc04g079060.2 Solyc09g018670.2 0.231902846559344 undirected NA NA
Solyc04g079060.2 Solyc01g097190.2 0.200060312770119 undirected NA NA
Solyc04g079060.2 Solyc01g006800.2 0.200291614214411 undirected NA NA
Solyc04g079060.2 Solyc02g070880.1 0.221399283210172 undirected NA NA
Solyc04g079060.2 Solyc06g011560.2 0.239744439619982 undirected NA NA
Solyc04g079060.2 Solyc10g080980.1 0.205099927063664 undirected NA NA
Solyc04g079060.2 Solyc05g026500.1 0.202898082150302 undirected NA NA
Solyc04g079060.2 Solyc05g050930.1 0.202982878588939 undirected NA NA
Solyc04g079060.2 Solyc08g016000.1 0.228096666519643 undirected NA NA
Solyc04g079060.2 Solyc11g069910.1 0.209977161057839 undirected NA NA
Solyc04g079060.2 Solyc05g009210.1 0.220779605084028 undirected NA NA
Solyc04g079060.2 Solyc01g104900.2 0.215964443264949 undirected NA NA
Solyc04g079060.2 Solyc08g080320.2 0.208405048447177 undirected NA NA
Solyc04g079060.2 Solyc11g006650.1 0.217784312654688 undirected NA NA
Solyc04g079060.2 Solyc08g082910.1 0.209898624624748 undirected NA NA
Solyc04g079060.2 Solyc09g011640.2 0.217096210752264 undirected NA NA
Solyc04g079060.2 Solyc03g118880.2 0.202109067924177 undirected NA NA
Solyc04g079060.2 Solyc02g081600.2 0.209466958584489 undirected NA NA
Solyc04g079060.2 Solyc10g044910.1 0.204714100537194 undirected NA NA
Solyc01g086660.2 Solyc08g066890.2 0.234887793276769 undirected NA NA
Solyc01g086660.2 Solyc11g007860.1 0.223448473231926 undirected NA NA
Solyc01g086660.2 Solyc09g097870.2 0.22518163984482 undirected NA NA
Solyc01g086660.2 Solyc11g021300.1 0.236187275455825 undirected NA NA
Solyc01g086660.2 Solyc05g015710.2 0.21030349936259 undirected NA NA
Solyc01g086660.2 Solyc08g062190.2 0.217616134241916 undirected NA NA
Solyc01g086660.2 Solyc07g007950.1 0.230809750012067 undirected NA NA
Solyc01g086660.2 Solyc07g055020.2 0.213439977828216 undirected NA NA
Solyc01g086660.2 Solyc01g111840.2 0.210848962154275 undirected NA NA
Solyc01g086660.2 Solyc04g079190.2 0.238392572299579 undirected NA NA
Solyc01g086660.2 Solyc01g098760.2 0.221927553992027 undirected NA NA
Solyc01g086660.2 Solyc04g050020.1 0.225725180544704 undirected NA NA
Solyc01g086660.2 Solyc12g005780.1 0.23577980861128 undirected NA NA
Solyc01g086660.2 Solyc10g007670.2 0.222228712712063 undirected NA NA
Solyc01g086660.2 Solyc02g079760.2 0.238807878382634 undirected NA NA
Solyc01g086660.2 Solyc10g074750.1 0.211450010511515 undirected NA NA
Solyc01g086660.2 Solyc06g082520.2 0.212489479506398 undirected NA NA
Solyc01g086660.2 Solyc03g078380.1 0.235546013954546 undirected NA NA
Solyc01g086660.2 Solyc09g016950.2 0.235559983684571 undirected NA NA
Solyc01g086660.2 Solyc01g007370.2 0.230983005419773 undirected NA NA
Solyc01g086660.2 Solyc01g066990.1 0.236460719041289 undirected NA NA
Solyc01g086660.2 Solyc09g018670.2 0.232703219742194 undirected NA NA
Solyc01g086660.2 Solyc01g007790.2 0.22630643791106 undirected NA NA
Solyc01g086660.2 Solyc01g097190.2 0.226765597898952 undirected NA NA
Solyc01g086660.2 Solyc09g010020.2 0.211363844425308 undirected NA NA
Solyc01g086660.2 Solyc02g070880.1 0.224281850457252 undirected NA NA
Solyc01g086660.2 Solyc06g011560.2 0.239690723253697 undirected NA NA
Solyc01g086660.2 Solyc05g026500.1 0.22152631705422 undirected NA NA
Solyc01g086660.2 Solyc05g050930.1 0.213323710023931 undirected NA NA
Solyc01g086660.2 Solyc08g016000.1 0.219920266422581 undirected NA NA
Solyc01g086660.2 Solyc11g069910.1 0.223253120616982 undirected NA NA
Solyc01g086660.2 Solyc05g009210.1 0.225414823697754 undirected NA NA
Solyc01g086660.2 Solyc04g049630.2 0.23064605156738 undirected NA NA
Solyc01g086660.2 Solyc08g078060.2 0.213813208671992 undirected NA NA
Solyc01g086660.2 Solyc01g104900.2 0.229244025874648 undirected NA NA
Solyc01g086660.2 Solyc08g080320.2 0.228241835719247 undirected NA NA
Solyc01g086660.2 Solyc05g006340.2 0.216849636754859 undirected NA NA
Solyc01g086660.2 Solyc01g100920.2 0.206497904703792 undirected NA NA
Solyc01g086660.2 Solyc12g036500.1 0.239270763081943 undirected NA NA
Solyc01g086660.2 Solyc08g082910.1 0.236899762700968 undirected NA NA
Solyc01g086660.2 Solyc07g042710.2 0.230688838865087 undirected NA NA
Solyc01g086660.2 Solyc09g011640.2 0.200641786339537 undirected NA NA
Solyc01g086660.2 Solyc03g118880.2 0.221800948720871 undirected NA NA
Solyc01g086660.2 Solyc05g054530.1 0.225516789316971 undirected NA NA
Solyc01g086660.2 Solyc01g005270.2 0.204822610968825 undirected NA NA
Solyc06g049070.2 Solyc10g007670.2 0.203488727741432 undirected NA NA
Solyc10g007030.1 Solyc01g098760.2 0.207208696983711 undirected NA NA
Solyc10g007030.1 Solyc10g007670.2 0.225365358283845 undirected NA NA
Solyc07g005470.2 Solyc11g021300.1 0.200534290638607 undirected NA NA
Solyc07g005470.2 Solyc10g007670.2 0.21737762038515 undirected NA NA
Solyc07g005470.2 Solyc01g066990.1 0.204433831093697 undirected NA NA
Solyc07g005470.2 Solyc05g009210.1 0.20679700627678 undirected NA NA
Solyc07g005470.2 Solyc08g082910.1 0.21329401030506 undirected NA NA
Solyc08g066890.2 Solyc06g011560.2 0.23343143552972 undirected NA NA
Solyc08g066890.2 Solyc05g009210.1 0.201946398914645 undirected NA NA
Solyc08g066890.2 Solyc12g036500.1 0.209253202009895 undirected NA NA
Solyc08g066890.2 Solyc08g082910.1 0.206000342031522 undirected NA NA
Solyc10g079600.1 Solyc10g007670.2 0.225926863865178 undirected NA NA
Solyc10g079600.1 Solyc01g066990.1 0.205825356790025 undirected NA NA
Solyc10g079600.1 Solyc05g009210.1 0.226827697373025 undirected NA NA
Solyc10g079600.1 Solyc01g104900.2 0.201173445302808 undirected NA NA
Solyc10g079600.1 Solyc08g082910.1 0.208960440189572 undirected NA NA
Solyc09g009540.2 Solyc06g011560.2 0.209147559792262 undirected NA NA
Solyc11g007860.1 Solyc06g011560.2 0.20724680323308 undirected NA NA
Solyc09g097870.2 Solyc06g011560.2 0.214084183180179 undirected NA NA
Solyc09g097870.2 Solyc12g036500.1 0.203527632942874 undirected NA NA
Solyc09g097870.2 Solyc08g082910.1 0.211171657069604 undirected NA NA
Solyc11g021300.1 Solyc01g006800.2 0.202980908265646 undirected NA NA
Solyc11g021300.1 Solyc06g011560.2 0.238990355856111 undirected NA NA
Solyc11g021300.1 Solyc11g006650.1 0.200511231439249 undirected NA NA
Solyc08g062190.2 Solyc06g011560.2 0.200078356864686 undirected NA NA
Solyc07g007950.1 Solyc06g011560.2 0.231431988712998 undirected NA NA
Solyc01g111840.2 Solyc06g011560.2 0.217898392075623 undirected NA NA
Solyc04g079190.2 Solyc06g011560.2 0.22815278464434 undirected NA NA
Solyc01g098760.2 Solyc10g007670.2 0.208067967154098 undirected NA NA
Solyc01g098760.2 Solyc12g005010.1 0.205811149078948 undirected NA NA
Solyc01g098760.2 Solyc11g066320.1 0.21084496540822 undirected NA NA
Solyc01g098760.2 Solyc06g011560.2 0.224996368409362 undirected NA NA
Solyc01g098760.2 Solyc09g075850.2 0.20271158820373 undirected NA NA
Solyc01g098760.2 Solyc05g009210.1 0.205521236155536 undirected NA NA
Solyc01g098760.2 Solyc10g081180.1 0.2247762066036 undirected NA NA
Solyc01g098760.2 Solyc11g006650.1 0.203985594274523 undirected NA NA
Solyc01g098760.2 Solyc04g009010.1 0.206834626669648 undirected NA NA
Solyc01g098760.2 Solyc12g036500.1 0.206471988236138 undirected NA NA
Solyc01g098760.2 Solyc08g082910.1 0.208618839786712 undirected NA NA
Solyc01g098760.2 Solyc09g011640.2 0.209025792005475 undirected NA NA
Solyc01g098760.2 Solyc02g081600.2 0.205064122775023 undirected NA NA
Solyc01g098760.2 Solyc10g044910.1 0.206821581973601 undirected NA NA
Solyc04g050020.1 Solyc08g023460.2 0.201146368028637 undirected NA NA
Solyc04g050020.1 Solyc06g011560.2 0.204709868878639 undirected NA NA
Solyc03g062940.2 Solyc10g007670.2 0.211152360022431 undirected NA NA
Solyc03g062940.2 Solyc01g066990.1 0.208661303236571 undirected NA NA
Solyc03g062940.2 Solyc05g009210.1 0.211418025023225 undirected NA NA
Solyc03g062940.2 Solyc01g104900.2 0.209805574349821 undirected NA NA
Solyc03g062940.2 Solyc12g036500.1 0.20501070359305 undirected NA NA
Solyc03g062940.2 Solyc08g082910.1 0.217363808944905 undirected NA NA
Solyc12g005780.1 Solyc02g079760.2 0.200394956591733 undirected NA NA
Solyc12g005780.1 Solyc06g011560.2 0.234165546810221 undirected NA NA
Solyc10g007670.2 Solyc12g005010.1 0.209971298435877 undirected NA NA
Solyc10g007670.2 Solyc11g066320.1 0.239174246489825 undirected NA NA
Solyc10g007670.2 Solyc01g107730.2 0.223298939920972 undirected NA NA
Solyc10g007670.2 Solyc01g066990.1 0.204843969437538 undirected NA NA
Solyc10g007670.2 Solyc09g018670.2 0.208802981271696 undirected NA NA
Solyc10g007670.2 Solyc06g067870.2 0.205641038848248 undirected NA NA
Solyc10g007670.2 Solyc02g070880.1 0.209159483351965 undirected NA NA
Solyc10g007670.2 Solyc06g011560.2 0.222157236847316 undirected NA NA
Solyc10g007670.2 Solyc10g080980.1 0.213137706189843 undirected NA NA
Solyc10g007670.2 Solyc09g075850.2 0.230346657535606 undirected NA NA
Solyc10g007670.2 Solyc01g106360.2 0.200960062910242 undirected NA NA
Solyc10g007670.2 Solyc08g016000.1 0.203110816380728 undirected NA NA
Solyc10g007670.2 Solyc11g013310.1 0.208337900453873 undirected NA NA
Solyc10g007670.2 Solyc05g009210.1 0.209877464869648 undirected NA NA
Solyc10g007670.2 Solyc10g081180.1 0.256161732153067 undirected NA NA
Solyc10g007670.2 Solyc08g061490.2 0.201134569245502 undirected NA NA
Solyc10g007670.2 Solyc11g006650.1 0.226752395739481 undirected NA NA
Solyc10g007670.2 Solyc04g009010.1 0.237763402344275 undirected NA NA
Solyc10g007670.2 Solyc12g036500.1 0.210793041047364 undirected NA NA
Solyc10g007670.2 Solyc08g082910.1 0.210053979543531 undirected NA NA
Solyc10g007670.2 Solyc09g011640.2 0.221926174703871 undirected NA NA
Solyc10g007670.2 Solyc07g056160.2 0.215278570533708 undirected NA NA
Solyc10g007670.2 Solyc02g081600.2 0.224080753878734 undirected NA NA
Solyc10g007670.2 Solyc10g044910.1 0.240559327617762 undirected NA NA
Solyc04g008500.2 Solyc12g036500.1 0.200652767225045 undirected NA NA
Solyc02g079760.2 Solyc06g011560.2 0.233093887246803 undirected NA NA
Solyc12g005010.1 Solyc06g011560.2 0.201795327793606 undirected NA NA
Solyc06g082520.2 Solyc06g011560.2 0.217629871619894 undirected NA NA
Solyc03g078380.1 Solyc06g011560.2 0.230678399769681 undirected NA NA
Solyc11g066320.1 Solyc05g009210.1 0.231878838863918 undirected NA NA
Solyc09g016950.2 Solyc06g011560.2 0.225767454129463 undirected NA NA
Solyc09g016950.2 Solyc12g036500.1 0.207205983906184 undirected NA NA
Solyc09g016950.2 Solyc08g082910.1 0.207221421311543 undirected NA NA
Solyc01g007370.2 Solyc06g011560.2 0.228358488128758 undirected NA NA
Solyc01g066990.1 Solyc09g018670.2 0.205562790536432 undirected NA NA
Solyc01g066990.1 Solyc02g070880.1 0.203283091562287 undirected NA NA
Solyc01g066990.1 Solyc06g011560.2 0.226631577280723 undirected NA NA
Solyc01g066990.1 Solyc10g080980.1 0.213743754668882 undirected NA NA
Solyc01g066990.1 Solyc10g081180.1 0.212794952745002 undirected NA NA
Solyc01g066990.1 Solyc01g104900.2 0.201141074927506 undirected NA NA
Solyc01g066990.1 Solyc11g006650.1 0.224370910005331 undirected NA NA
Solyc01g066990.1 Solyc04g009010.1 0.208951778636016 undirected NA NA
Solyc01g066990.1 Solyc12g036500.1 0.204944962130241 undirected NA NA
Solyc01g066990.1 Solyc08g082910.1 0.203331732940962 undirected NA NA
Solyc01g066990.1 Solyc10g044910.1 0.22102248717093 undirected NA NA
Solyc09g018670.2 Solyc06g011560.2 0.22625498699347 undirected NA NA
Solyc09g018670.2 Solyc05g009210.1 0.207658756259479 undirected NA NA
Solyc09g018670.2 Solyc12g036500.1 0.207821200510604 undirected NA NA
Solyc09g018670.2 Solyc08g082910.1 0.210318287832486 undirected NA NA
Solyc09g018670.2 Solyc10g044910.1 0.204495979775462 undirected NA NA
Solyc01g007790.2 Solyc06g011560.2 0.210527297282181 undirected NA NA
Solyc01g097190.2 Solyc06g011560.2 0.212483543731723 undirected NA NA
Solyc09g010020.2 Solyc06g011560.2 0.222579898623338 undirected NA NA
Solyc02g070880.1 Solyc06g011560.2 0.21598423948285 undirected NA NA
Solyc02g070880.1 Solyc05g009210.1 0.207821065756573 undirected NA NA
Solyc02g070880.1 Solyc12g036500.1 0.200757395394786 undirected NA NA
Solyc02g070880.1 Solyc08g082910.1 0.213856742522663 undirected NA NA
Solyc06g011560.2 Solyc05g026500.1 0.208253580535324 undirected NA NA
Solyc06g011560.2 Solyc05g050930.1 0.212964127684297 undirected NA NA
Solyc06g011560.2 Solyc08g016000.1 0.223167609976013 undirected NA NA
Solyc06g011560.2 Solyc11g069910.1 0.225957879889829 undirected NA NA
Solyc06g011560.2 Solyc05g009210.1 0.225810803518477 undirected NA NA
Solyc06g011560.2 Solyc04g049630.2 0.203855823119037 undirected NA NA
Solyc06g011560.2 Solyc12g038430.1 0.203442678217693 undirected NA NA
Solyc06g011560.2 Solyc08g078060.2 0.222033373572272 undirected NA NA
Solyc06g011560.2 Solyc01g104900.2 0.219213956647062 undirected NA NA
Solyc06g011560.2 Solyc08g080320.2 0.225852219846809 undirected NA NA
Solyc06g011560.2 Solyc05g006340.2 0.218098295591939 undirected NA NA
Solyc06g011560.2 Solyc01g100920.2 0.207729260351628 undirected NA NA
Solyc06g011560.2 Solyc12g036500.1 0.234813865423228 undirected NA NA
Solyc06g011560.2 Solyc08g082910.1 0.231415848155429 undirected NA NA
Solyc06g011560.2 Solyc07g042710.2 0.208505074016589 undirected NA NA
Solyc06g011560.2 Solyc09g011640.2 0.204598931234776 undirected NA NA
Solyc06g011560.2 Solyc03g118880.2 0.225276481228908 undirected NA NA
Solyc06g011560.2 Solyc05g054530.1 0.224688298689434 undirected NA NA
Solyc06g011560.2 Solyc02g081600.2 0.203581740917323 undirected NA NA
Solyc10g080980.1 Solyc05g009210.1 0.218983588401203 undirected NA NA
Solyc10g080980.1 Solyc01g104900.2 0.206996732355827 undirected NA NA
Solyc09g075850.2 Solyc05g009210.1 0.204325018829066 undirected NA NA
Solyc01g106360.2 Solyc05g009210.1 0.204136354888691 undirected NA NA
Solyc01g106360.2 Solyc01g104900.2 0.204184132483787 undirected NA NA
Solyc08g016000.1 Solyc05g009210.1 0.202637896893423 undirected NA NA
Solyc08g016000.1 Solyc12g036500.1 0.206573079595187 undirected NA NA
Solyc08g016000.1 Solyc08g082910.1 0.213984259276485 undirected NA NA
Solyc11g013310.1 Solyc05g009210.1 0.205885952033333 undirected NA NA
Solyc11g069910.1 Solyc08g082910.1 0.20384746853503 undirected NA NA
Solyc05g009210.1 Solyc10g081180.1 0.229437201605608 undirected NA NA
Solyc05g009210.1 Solyc08g061490.2 0.21122256374497 undirected NA NA
Solyc05g009210.1 Solyc01g104900.2 0.20422409359338 undirected NA NA
Solyc05g009210.1 Solyc11g006650.1 0.211180605093348 undirected NA NA
Solyc05g009210.1 Solyc04g009010.1 0.218645093286775 undirected NA NA
Solyc05g009210.1 Solyc12g036500.1 0.21231300017112 undirected NA NA
Solyc05g009210.1 Solyc08g082910.1 0.204786211722496 undirected NA NA
Solyc05g009210.1 Solyc09g011640.2 0.225458359574401 undirected NA NA
Solyc05g009210.1 Solyc07g056160.2 0.217383327104791 undirected NA NA
Solyc05g009210.1 Solyc02g081600.2 0.212837388525512 undirected NA NA
Solyc05g009210.1 Solyc10g044910.1 0.238124242323517 undirected NA NA
Solyc10g081180.1 Solyc01g104900.2 0.201264797344166 undirected NA NA
Solyc01g104900.2 Solyc09g020010.1 0.205045569934527 undirected NA NA
Solyc01g104900.2 Solyc12g036500.1 0.213352359347098 undirected NA NA
Solyc01g104900.2 Solyc08g082910.1 0.20525338857143 undirected NA NA
Solyc01g104900.2 Solyc10g044910.1 0.222199184737916 undirected NA NA
Solyc08g080320.2 Solyc12g036500.1 0.213147049904161 undirected NA NA
Solyc11g006650.1 Solyc08g082910.1 0.220280352798725 undirected NA NA
Solyc12g036500.1 Solyc07g042710.2 0.203266229230791 undirected NA NA
Solyc12g036500.1 Solyc09g011640.2 0.20325599975107 undirected NA NA
Solyc12g036500.1 Solyc03g118880.2 0.200399524080956 undirected NA NA
Solyc12g036500.1 Solyc11g068740.1 0.203267651007923 undirected NA NA
Solyc08g082910.1 Solyc09g011640.2 0.202598051539328 undirected NA NA
Solyc08g082910.1 Solyc10g044910.1 0.201978220562835 undirected NA NA
