# Supplementary material for: Phytochrome A Regulates Carbon Flux in Dark Grown Tomato Seedlings
Source: Front Plant Sci. 2019 Feb 27;10:152. doi: 10.3389/fpls.2019.00152 (PMC6400891; doi:10.3389/fpls.2019.00152)
Supplement: MATERIAL — Edge files for input to Cytoscape for each of the color modules. [file Data_Sheet_1.zip › CytoscapeInput-edge-tan.txt]

fromNode toNode weight direction fromAltName toAltName
Solyc01g007690.2 Solyc08g061150.1 0.432613313735429 undirected NA NA
Solyc01g007690.2 Solyc07g026660.2 0.37370334283879 undirected NA NA
Solyc01g007690.2 Solyc00g011160.1 0.381159655264944 undirected NA NA
Solyc01g007690.2 Solyc06g016660.2 0.320421788949571 undirected NA NA
Solyc01g007690.2 Solyc11g027670.1 0.31304788922613 undirected NA NA
Solyc01g007690.2 Solyc00g008570.2 0.228686774152374 undirected NA NA
Solyc01g007690.2 Solyc11g027710.1 0.227016703803755 undirected NA NA
Solyc01g007690.2 Solyc11g021170.1 0.336288464529446 undirected NA NA
Solyc01g007690.2 Solyc00g006690.2 0.253555123235311 undirected NA NA
Solyc01g007690.2 Solyc11g039980.1 0.231642325151614 undirected NA NA
Solyc00g006470.1 Solyc08g061150.1 0.280386293776861 undirected NA NA
Solyc00g006470.1 Solyc07g026660.2 0.470704969697425 undirected NA NA
Solyc00g006470.1 Solyc00g011160.1 0.454105321807377 undirected NA NA
Solyc00g006470.1 Solyc06g016660.2 0.447646192357506 undirected NA NA
Solyc00g006470.1 Solyc08g029010.1 0.240922583583623 undirected NA NA
Solyc00g006470.1 Solyc00g008570.2 0.510360736928664 undirected NA NA
Solyc00g006470.1 Solyc11g027710.1 0.499998809404506 undirected NA NA
Solyc00g006470.1 Solyc11g021170.1 0.395139555788347 undirected NA NA
Solyc00g006470.1 Solyc00g006690.2 0.459761350635013 undirected NA NA
Solyc00g006470.1 Solyc11g063520.1 0.241847182796146 undirected NA NA
Solyc00g006470.1 Solyc11g027760.1 0.224040884494809 undirected NA NA
Solyc00g006470.1 Solyc01g058490.1 0.442263366913458 undirected NA NA
Solyc00g006470.1 Solyc06g024220.1 0.397541652659819 undirected NA NA
Solyc08g061150.1 Solyc07g026660.2 0.471270096894306 undirected NA NA
Solyc08g061150.1 Solyc00g011160.1 0.46433124643742 undirected NA NA
Solyc08g061150.1 Solyc06g016660.2 0.416306629053612 undirected NA NA
Solyc08g061150.1 Solyc08g029010.1 0.227906157299478 undirected NA NA
Solyc08g061150.1 Solyc11g027670.1 0.339514410004299 undirected NA NA
Solyc08g061150.1 Solyc00g008570.2 0.345556913182209 undirected NA NA
Solyc08g061150.1 Solyc11g027710.1 0.350420272182695 undirected NA NA
Solyc08g061150.1 Solyc11g021170.1 0.412418539193649 undirected NA NA
Solyc08g061150.1 Solyc00g006690.2 0.364731920025558 undirected NA NA
Solyc08g061150.1 Solyc11g039980.1 0.239618114708689 undirected NA NA
Solyc08g061150.1 Solyc01g058490.1 0.293546385337923 undirected NA NA
Solyc07g026660.2 Solyc00g011160.1 0.506729474228157 undirected NA NA
Solyc07g026660.2 Solyc06g016660.2 0.50318840355268 undirected NA NA
Solyc07g026660.2 Solyc08g029010.1 0.366918007634822 undirected NA NA
Solyc07g026660.2 Solyc11g027670.1 0.317594045823726 undirected NA NA
Solyc07g026660.2 Solyc00g008570.2 0.510048339691664 undirected NA NA
Solyc07g026660.2 Solyc11g027710.1 0.507362884865296 undirected NA NA
Solyc07g026660.2 Solyc11g021170.1 0.513827954016102 undirected NA NA
Solyc07g026660.2 Solyc00g006690.2 0.519377216328752 undirected NA NA
Solyc07g026660.2 Solyc11g063520.1 0.231305194738451 undirected NA NA
Solyc07g026660.2 Solyc11g039980.1 0.287671430762604 undirected NA NA
Solyc07g026660.2 Solyc03g063450.1 0.236441453307014 undirected NA NA
Solyc07g026660.2 Solyc01g058490.1 0.497740537972892 undirected NA NA
Solyc07g026660.2 Solyc06g024220.1 0.269407844151984 undirected NA NA
Solyc00g011160.1 Solyc06g016660.2 0.486626922163487 undirected NA NA
Solyc00g011160.1 Solyc08g029010.1 0.354960582843077 undirected NA NA
Solyc00g011160.1 Solyc11g027670.1 0.325736211956416 undirected NA NA
Solyc00g011160.1 Solyc00g008570.2 0.492900854066632 undirected NA NA
Solyc00g011160.1 Solyc11g027710.1 0.492909922914001 undirected NA NA
Solyc00g011160.1 Solyc11g021170.1 0.49641744991562 undirected NA NA
Solyc00g011160.1 Solyc00g006690.2 0.508760176248062 undirected NA NA
Solyc00g011160.1 Solyc11g063520.1 0.21099703798186 undirected NA NA
Solyc00g011160.1 Solyc11g039980.1 0.286768401505149 undirected NA NA
Solyc00g011160.1 Solyc03g063450.1 0.223930415803847 undirected NA NA
Solyc00g011160.1 Solyc01g058490.1 0.487224615623378 undirected NA NA
Solyc00g011160.1 Solyc06g024220.1 0.25227010161244 undirected NA NA
Solyc06g016660.2 Solyc08g029010.1 0.30866027305439 undirected NA NA
Solyc06g016660.2 Solyc11g027670.1 0.267585549573669 undirected NA NA
Solyc06g016660.2 Solyc00g008570.2 0.473439197148943 undirected NA NA
Solyc06g016660.2 Solyc11g027710.1 0.46717634712133 undirected NA NA
Solyc06g016660.2 Solyc11g021170.1 0.475513923242246 undirected NA NA
Solyc06g016660.2 Solyc00g006690.2 0.463734000099965 undirected NA NA
Solyc06g016660.2 Solyc11g063520.1 0.233513832747507 undirected NA NA
Solyc06g016660.2 Solyc11g039980.1 0.249543074321075 undirected NA NA
Solyc06g016660.2 Solyc03g063450.1 0.225270507130696 undirected NA NA
Solyc06g016660.2 Solyc01g058490.1 0.45286809079491 undirected NA NA
Solyc06g016660.2 Solyc06g024220.1 0.274532616850336 undirected NA NA
Solyc08g029010.1 Solyc00g008570.2 0.293083188110203 undirected NA NA
Solyc08g029010.1 Solyc11g027710.1 0.283891921247557 undirected NA NA
Solyc08g029010.1 Solyc11g021170.1 0.267722711204487 undirected NA NA
Solyc08g029010.1 Solyc00g006690.2 0.311780354831249 undirected NA NA
Solyc11g027670.1 Solyc11g021170.1 0.260154636870038 undirected NA NA
Solyc11g027670.1 Solyc00g006690.2 0.226223886825619 undirected NA NA
Solyc11g027670.1 Solyc11g039980.1 0.203950496073543 undirected NA NA
Solyc03g063080.1 Solyc11g027760.1 0.23422014395989 undirected NA NA
Solyc00g008570.2 Solyc11g027710.1 0.506096320109095 undirected NA NA
Solyc00g008570.2 Solyc11g021170.1 0.449940557387217 undirected NA NA
Solyc00g008570.2 Solyc00g006690.2 0.486930193033246 undirected NA NA
Solyc00g008570.2 Solyc11g063520.1 0.253075643370571 undirected NA NA
Solyc00g008570.2 Solyc01g058490.1 0.496555882961843 undirected NA NA
Solyc00g008570.2 Solyc06g024220.1 0.363912452929089 undirected NA NA
Solyc11g027710.1 Solyc11g021170.1 0.455687814020774 undirected NA NA
Solyc11g027710.1 Solyc00g006690.2 0.492508809450956 undirected NA NA
Solyc11g027710.1 Solyc11g063520.1 0.21783440579606 undirected NA NA
Solyc11g027710.1 Solyc01g058490.1 0.546512179682417 undirected NA NA
Solyc11g027710.1 Solyc06g024220.1 0.333144933140111 undirected NA NA
Solyc11g021170.1 Solyc00g006690.2 0.440688875134578 undirected NA NA
Solyc11g021170.1 Solyc11g039980.1 0.220170826047829 undirected NA NA
Solyc11g021170.1 Solyc01g058490.1 0.415389122503383 undirected NA NA
Solyc11g021170.1 Solyc06g024220.1 0.249515736953763 undirected NA NA
Solyc00g006690.2 Solyc11g063520.1 0.213390905438133 undirected NA NA
Solyc00g006690.2 Solyc11g039980.1 0.222215294948123 undirected NA NA
Solyc00g006690.2 Solyc01g058490.1 0.502504224494992 undirected NA NA
Solyc00g006690.2 Solyc06g024220.1 0.273991200395813 undirected NA NA
Solyc09g015850.2 Solyc11g056400.1 0.215337076536503 undirected NA NA
Solyc00g014830.2 Solyc11g056310.1 0.281610284706327 undirected NA NA
Solyc00g014830.2 Solyc00g013160.1 0.203545224276273 undirected NA NA
Solyc01g058490.1 Solyc06g024220.1 0.219358604800461 undirected NA NA
