# Supplementary material for: Phytochrome A Regulates Carbon Flux in Dark Grown Tomato Seedlings
Source: Front Plant Sci. 2019 Feb 27;10:152. doi: 10.3389/fpls.2019.00152 (PMC6400891; doi:10.3389/fpls.2019.00152)
Supplement: MATERIAL — Edge files for input to Cytoscape for each of the color modules. [file Data_Sheet_1.zip › CytoscapeInput-edge-turquoise.txt]

fromNode toNode weight direction fromAltName toAltName
Solyc01g007470.1 Solyc08g067530.1 0.203086220816807 undirected NA NA
Solyc01g007470.1 Solyc01g104590.2 0.279444967046522 undirected NA NA
Solyc01g007470.1 Solyc01g099900.2 0.27145779381956 undirected NA NA
Solyc01g007470.1 Solyc06g073310.2 0.296034804221192 undirected NA NA
Solyc01g007470.1 Solyc01g099830.2 0.219360764828304 undirected NA NA
Solyc01g007470.1 Solyc08g075700.2 0.291339497432642 undirected NA NA
Solyc01g007470.1 Solyc09g007250.2 0.201163479250685 undirected NA NA
Solyc01g007470.1 Solyc04g074300.2 0.275801784888463 undirected NA NA
Solyc01g007470.1 Solyc10g078960.1 0.256143557620416 undirected NA NA
Solyc01g007470.1 Solyc02g070310.2 0.2747015779188 undirected NA NA
Solyc01g007470.1 Solyc07g062650.2 0.201387735904374 undirected NA NA
Solyc01g007470.1 Solyc12g008720.1 0.268733897836098 undirected NA NA
Solyc01g007470.1 Solyc06g069010.2 0.266506372500988 undirected NA NA
Solyc01g007470.1 Solyc06g011280.2 0.275007726382882 undirected NA NA
Solyc01g007470.1 Solyc03g112360.1 0.274615528291255 undirected NA NA
Solyc01g007470.1 Solyc05g053670.2 0.232316990732941 undirected NA NA
Solyc01g007470.1 Solyc08g074240.2 0.260342295040591 undirected NA NA
Solyc01g007470.1 Solyc12g005330.1 0.270475539742994 undirected NA NA
Solyc01g007470.1 Solyc01g068530.2 0.220057061871347 undirected NA NA
Solyc01g007470.1 Solyc03g115100.2 0.241168177152058 undirected NA NA
Solyc01g007470.1 Solyc03g111230.2 0.231414880621144 undirected NA NA
Solyc01g007470.1 Solyc06g075180.1 0.305490227650698 undirected NA NA
Solyc01g007470.1 Solyc10g086020.1 0.2763642159058 undirected NA NA
Solyc01g007470.1 Solyc12g096300.1 0.244320647886205 undirected NA NA
Solyc01g007470.1 Solyc04g005680.2 0.218614803235331 undirected NA NA
Solyc01g007470.1 Solyc04g063290.2 0.256039341855312 undirected NA NA
Solyc01g007470.1 Solyc06g072120.2 0.221809092506598 undirected NA NA
Solyc01g007470.1 Solyc06g064620.2 0.24615815176955 undirected NA NA
Solyc01g007470.1 Solyc10g006580.2 0.273816534604303 undirected NA NA
Solyc01g007470.1 Solyc06g082870.2 0.234493328235503 undirected NA NA
Solyc01g007470.1 Solyc06g072490.2 0.251683882733196 undirected NA NA
Solyc01g007470.1 Solyc11g039840.1 0.237589650865867 undirected NA NA
Solyc01g007470.1 Solyc09g072870.2 0.275717244474158 undirected NA NA
Solyc01g007470.1 Solyc05g054810.2 0.246459667284934 undirected NA NA
Solyc01g007470.1 Solyc11g068420.1 0.288214863922303 undirected NA NA
Solyc01g007470.1 Solyc06g074300.2 0.254674114317172 undirected NA NA
Solyc01g007470.1 Solyc06g007520.2 0.21374507283836 undirected NA NA
Solyc01g007470.1 Solyc12g096540.1 0.235272006713088 undirected NA NA
Solyc01g007470.1 Solyc06g083780.2 0.206164364822318 undirected NA NA
Solyc01g007470.1 Solyc03g119040.2 0.213498350458388 undirected NA NA
Solyc01g007470.1 Solyc03g121330.2 0.270678216896725 undirected NA NA
Solyc01g007470.1 Solyc03g112850.2 0.223186382998927 undirected NA NA
Solyc01g007470.1 Solyc02g077480.1 0.214679291558351 undirected NA NA
Solyc01g007470.1 Solyc03g119360.2 0.237494597431178 undirected NA NA
Solyc01g007470.1 Solyc06g008170.2 0.200359250790297 undirected NA NA
Solyc01g007470.1 Solyc07g005560.2 0.235019232267359 undirected NA NA
Solyc01g007470.1 Solyc01g006150.2 0.230049804162756 undirected NA NA
Solyc01g007470.1 Solyc05g007250.2 0.204959313269889 undirected NA NA
Solyc01g007470.1 Solyc04g008810.2 0.225880553763786 undirected NA NA
Solyc01g007470.1 Solyc05g052800.2 0.244001142814614 undirected NA NA
Solyc01g007470.1 Solyc11g069440.1 0.258847798785145 undirected NA NA
Solyc01g007470.1 Solyc05g007560.2 0.236604430176732 undirected NA NA
Solyc01g007470.1 Solyc06g063310.1 0.236594067310295 undirected NA NA
Solyc01g007470.1 Solyc04g026100.1 0.245072610188773 undirected NA NA
Solyc01g007470.1 Solyc09g008800.2 0.213129645328693 undirected NA NA
Solyc01g007470.1 Solyc04g008460.2 0.249816077742657 undirected NA NA
Solyc01g007470.1 Solyc08g041890.2 0.237994587031315 undirected NA NA
Solyc01g007470.1 Solyc12g039120.1 0.230635420715865 undirected NA NA
Solyc01g007470.1 Solyc01g088370.2 0.214169309146849 undirected NA NA
Solyc01g007470.1 Solyc05g055640.2 0.22038272569619 undirected NA NA
Solyc01g007470.1 Solyc10g085550.1 0.218694144913695 undirected NA NA
Solyc01g007470.1 Solyc04g010240.2 0.209102184688994 undirected NA NA
Solyc01g007470.1 Solyc10g007980.2 0.27396535232797 undirected NA NA
Solyc01g007470.1 Solyc06g060290.2 0.282985997309094 undirected NA NA
Solyc01g007470.1 Solyc12g042650.1 0.24666796185868 undirected NA NA
Solyc01g007470.1 Solyc05g055230.1 0.214095552557176 undirected NA NA
Solyc01g007470.1 Solyc05g056310.2 0.218432176633495 undirected NA NA
Solyc01g007470.1 Solyc10g084350.1 0.229707513551079 undirected NA NA
Solyc01g007470.1 Solyc06g069090.2 0.231455755813825 undirected NA NA
Solyc01g007470.1 Solyc01g097870.2 0.207158125782379 undirected NA NA
Solyc01g007470.1 Solyc08g083120.2 0.227412011813298 undirected NA NA
Solyc01g007470.1 Solyc04g076030.1 0.206949422447484 undirected NA NA
Solyc01g007470.1 Solyc07g041310.2 0.256174664025085 undirected NA NA
Solyc01g007470.1 Solyc09g010100.2 0.225208503833781 undirected NA NA
Solyc01g007470.1 Solyc06g082090.2 0.237659119807992 undirected NA NA
Solyc01g007470.1 Solyc10g081030.1 0.232596502820802 undirected NA NA
Solyc01g007470.1 Solyc07g065170.2 0.246292203246403 undirected NA NA
Solyc01g007470.1 Solyc05g046390.2 0.237155920636041 undirected NA NA
Solyc01g007470.1 Solyc10g083280.1 0.254055016942719 undirected NA NA
Solyc01g007470.1 Solyc06g075800.1 0.212376219661637 undirected NA NA
Solyc01g007470.1 Solyc07g065330.2 0.227307279272264 undirected NA NA
Solyc01g007470.1 Solyc02g092430.1 0.208099461482345 undirected NA NA
Solyc01g007470.1 Solyc01g009520.2 0.268935763605172 undirected NA NA
Solyc01g007470.1 Solyc07g063890.2 0.224376247801405 undirected NA NA
Solyc01g007470.1 Solyc01g096580.2 0.212854699039858 undirected NA NA
Solyc01g007470.1 Solyc12g010930.1 0.213274463225605 undirected NA NA
Solyc01g007470.1 Solyc08g061850.2 0.200241877422601 undirected NA NA
Solyc01g007470.1 Solyc08g068180.2 0.239719910942707 undirected NA NA
Solyc01g007470.1 Solyc02g070320.2 0.200955815766608 undirected NA NA
Solyc01g007470.1 Solyc01g103800.2 0.219492280857584 undirected NA NA
Solyc01g007470.1 Solyc09g091740.2 0.285712482715246 undirected NA NA
Solyc01g007470.1 Solyc11g069000.1 0.252592059234911 undirected NA NA
Solyc01g007470.1 Solyc06g060080.2 0.253358485393892 undirected NA NA
Solyc01g007470.1 Solyc06g066660.2 0.211164329819131 undirected NA NA
Solyc01g007470.1 Solyc02g070360.2 0.232777006807179 undirected NA NA
Solyc01g007470.1 Solyc01g091220.2 0.233952807284249 undirected NA NA
Solyc01g007470.1 Solyc09g091170.2 0.213052638477347 undirected NA NA
Solyc01g007470.1 Solyc01g074000.2 0.212980439632107 undirected NA NA
Solyc01g007470.1 Solyc07g065280.2 0.217578122540129 undirected NA NA
Solyc01g007470.1 Solyc05g043430.2 0.239267613907868 undirected NA NA
Solyc01g007470.1 Solyc12g013550.1 0.232338295406471 undirected NA NA
Solyc01g007470.1 Solyc12g098330.1 0.217010979527358 undirected NA NA
Solyc01g007470.1 Solyc09g020130.2 0.210679564780522 undirected NA NA
Solyc01g007470.1 Solyc01g110380.2 0.221011227914903 undirected NA NA
Solyc01g007470.1 Solyc03g025910.2 0.216535782284369 undirected NA NA
Solyc01g007470.1 Solyc05g005690.1 0.217063861475268 undirected NA NA
Solyc01g007470.1 Solyc02g082190.2 0.214293650984561 undirected NA NA
Solyc01g007470.1 Solyc06g062500.2 0.210767711704059 undirected NA NA
Solyc01g007470.1 Solyc03g097250.2 0.213160886524413 undirected NA NA
Solyc01g007470.1 Solyc09g005010.2 0.206889321727539 undirected NA NA
Solyc01g007470.1 Solyc10g008010.2 0.22494198369808 undirected NA NA
Solyc01g007470.1 Solyc06g007200.2 0.24096871559375 undirected NA NA
Solyc01g007470.1 Solyc01g096090.2 0.204205486706098 undirected NA NA
Solyc01g007470.1 Solyc02g085790.2 0.208941760003921 undirected NA NA
Solyc01g007470.1 Solyc06g082680.2 0.215235335008427 undirected NA NA
Solyc01g007470.1 Solyc03g097010.2 0.205410155857578 undirected NA NA
Solyc01g007470.1 Solyc11g071490.1 0.209333141331114 undirected NA NA
Solyc01g007470.1 Solyc06g036350.2 0.218352907864808 undirected NA NA
Solyc01g007470.1 Solyc09g025250.2 0.20562935752448 undirected NA NA
Solyc01g007470.1 Solyc02g063030.2 0.216170320581749 undirected NA NA
Solyc01g007470.1 Solyc04g054310.2 0.289871928251796 undirected NA NA
Solyc01g007470.1 Solyc02g068130.2 0.200902949594056 undirected NA NA
Solyc01g007470.1 Solyc04g005590.2 0.248695914046066 undirected NA NA
Solyc01g007470.1 Solyc02g067050.2 0.228342940655264 undirected NA NA
Solyc01g007470.1 Solyc07g017410.2 0.282645645607019 undirected NA NA
Solyc01g007470.1 Solyc08g068400.2 0.207859614607264 undirected NA NA
Solyc01g007470.1 Solyc10g008350.2 0.226831111814252 undirected NA NA
Solyc01g007470.1 Solyc04g074080.2 0.213212428091955 undirected NA NA
Solyc01g007470.1 Solyc06g060270.2 0.201345126200212 undirected NA NA
Solyc01g007470.1 Solyc10g045350.1 0.218823886099714 undirected NA NA
Solyc01g007470.1 Solyc05g047440.1 0.201803656296871 undirected NA NA
Solyc01g007470.1 Solyc04g076010.2 0.215672990077477 undirected NA NA
Solyc01g007470.1 Solyc08g005890.2 0.2365657436261 undirected NA NA
Solyc03g111140.2 Solyc07g052480.2 0.211130473780975 undirected NA NA
Solyc03g111140.2 Solyc08g014000.2 0.206887072125794 undirected NA NA
Solyc03g111140.2 Solyc10g075110.1 0.21593797308364 undirected NA NA
Solyc03g111140.2 Solyc04g076880.2 0.203441043375328 undirected NA NA
Solyc03g111140.2 Solyc08g067530.1 0.223791678163283 undirected NA NA
Solyc03g111140.2 Solyc12g099440.1 0.203608020395288 undirected NA NA
Solyc03g111140.2 Solyc04g051280.2 0.203335439818247 undirected NA NA
Solyc03g111140.2 Solyc07g066600.2 0.224305478471012 undirected NA NA
Solyc03g111140.2 Solyc09g090140.2 0.224012743399069 undirected NA NA
Solyc03g111140.2 Solyc08g068330.2 0.204372981731209 undirected NA NA
Solyc03g111140.2 Solyc02g069490.2 0.226313442515247 undirected NA NA
Solyc03g111140.2 Solyc11g062190.1 0.20653545368893 undirected NA NA
Solyc03g111140.2 Solyc01g099900.2 0.213936288744484 undirected NA NA
Solyc03g111140.2 Solyc02g094470.2 0.257939628366041 undirected NA NA
Solyc03g111140.2 Solyc02g063490.2 0.210206322794374 undirected NA NA
Solyc03g111140.2 Solyc06g007670.2 0.214002726082847 undirected NA NA
Solyc03g111140.2 Solyc02g067460.2 0.23661743707749 undirected NA NA
Solyc03g111140.2 Solyc11g066710.1 0.206184333131752 undirected NA NA
Solyc03g111140.2 Solyc07g062650.2 0.247988685359895 undirected NA NA
Solyc03g111140.2 Solyc03g118040.2 0.207661561173756 undirected NA NA
Solyc03g111140.2 Solyc04g007550.2 0.213503537837485 undirected NA NA
Solyc03g111140.2 Solyc07g041720.1 0.210358310280476 undirected NA NA
Solyc03g111140.2 Solyc05g013630.1 0.223955649741487 undirected NA NA
Solyc03g111140.2 Solyc02g085350.2 0.204399767736122 undirected NA NA
Solyc03g111140.2 Solyc06g068660.2 0.221234795418167 undirected NA NA
Solyc03g111140.2 Solyc03g115100.2 0.222270219089233 undirected NA NA
Solyc03g111140.2 Solyc06g075180.1 0.233068187011205 undirected NA NA
Solyc03g111140.2 Solyc10g083570.1 0.244762826404045 undirected NA NA
Solyc03g111140.2 Solyc11g072450.1 0.210075726259939 undirected NA NA
Solyc03g111140.2 Solyc11g039840.1 0.209221529463144 undirected NA NA
Solyc03g111140.2 Solyc12g008630.1 0.229143994634301 undirected NA NA
Solyc03g111140.2 Solyc01g111760.2 0.217283403803971 undirected NA NA
Solyc03g111140.2 Solyc04g082010.1 0.202262087286105 undirected NA NA
Solyc03g111140.2 Solyc01g080460.2 0.210694038669292 undirected NA NA
Solyc03g111140.2 Solyc11g069440.1 0.201451489517518 undirected NA NA
Solyc03g111140.2 Solyc05g052140.2 0.201463569866643 undirected NA NA
Solyc03g111140.2 Solyc12g010040.1 0.216316655395436 undirected NA NA
Solyc03g111140.2 Solyc10g085550.1 0.209433171048582 undirected NA NA
Solyc03g111140.2 Solyc10g007980.2 0.228017901094767 undirected NA NA
Solyc03g111140.2 Solyc06g060290.2 0.231837624783173 undirected NA NA
Solyc03g111140.2 Solyc11g011960.1 0.207885071198975 undirected NA NA
Solyc03g111140.2 Solyc05g056310.2 0.202866846910649 undirected NA NA
Solyc03g111140.2 Solyc02g093900.2 0.208082231779859 undirected NA NA
Solyc03g111140.2 Solyc06g083790.2 0.227889173693167 undirected NA NA
Solyc03g111140.2 Solyc04g071620.2 0.207148045322714 undirected NA NA
Solyc03g111140.2 Solyc09g061860.2 0.212622577876116 undirected NA NA
Solyc03g111140.2 Solyc07g065170.2 0.21472507745395 undirected NA NA
Solyc03g111140.2 Solyc05g046390.2 0.207834368700498 undirected NA NA
Solyc03g111140.2 Solyc02g088700.2 0.200338065150827 undirected NA NA
Solyc03g111140.2 Solyc01g007940.2 0.235774778839506 undirected NA NA
Solyc03g111140.2 Solyc04g074550.2 0.207446560146126 undirected NA NA
Solyc03g111140.2 Solyc09g007180.2 0.233957708247149 undirected NA NA
Solyc03g111140.2 Solyc12g095760.1 0.209424992920364 undirected NA NA
Solyc03g111140.2 Solyc04g010250.2 0.214229174050584 undirected NA NA
Solyc03g111140.2 Solyc11g069000.1 0.201470259221532 undirected NA NA
Solyc03g111140.2 Solyc10g075070.1 0.208559970384597 undirected NA NA
Solyc03g111140.2 Solyc03g121070.2 0.246501457179824 undirected NA NA
Solyc03g111140.2 Solyc01g110380.2 0.209413848008077 undirected NA NA
Solyc03g111140.2 Solyc01g007910.2 0.220781993711239 undirected NA NA
Solyc03g111140.2 Solyc09g065830.2 0.200137757838652 undirected NA NA
Solyc03g111140.2 Solyc03g098020.2 0.211407678218787 undirected NA NA
Solyc03g111140.2 Solyc10g079610.1 0.235225317645336 undirected NA NA
Solyc03g111140.2 Solyc04g080570.2 0.206074164528852 undirected NA NA
Solyc03g111140.2 Solyc02g077220.2 0.216299867352337 undirected NA NA
Solyc03g111140.2 Solyc03g005050.2 0.229344775907451 undirected NA NA
Solyc03g111140.2 Solyc03g116590.2 0.227695950240668 undirected NA NA
Solyc03g111140.2 Solyc12g099100.1 0.229938514188517 undirected NA NA
Solyc03g111140.2 Solyc05g046330.2 0.200206078944317 undirected NA NA
Solyc03g111140.2 Solyc06g007200.2 0.201242308337434 undirected NA NA
Solyc03g111140.2 Solyc04g079200.2 0.200272912608664 undirected NA NA
Solyc03g111140.2 Solyc02g093370.2 0.20314574173262 undirected NA NA
Solyc03g111140.2 Solyc02g020940.2 0.203249732352876 undirected NA NA
Solyc03g111140.2 Solyc02g085790.2 0.226847401123717 undirected NA NA
Solyc03g111140.2 Solyc11g068670.1 0.205524181741506 undirected NA NA
Solyc03g111140.2 Solyc02g064650.2 0.205370428511245 undirected NA NA
Solyc03g111140.2 Solyc04g025040.1 0.208878865402324 undirected NA NA
Solyc03g111140.2 Solyc09g025250.2 0.224714569463175 undirected NA NA
Solyc03g111140.2 Solyc04g054310.2 0.212971327269549 undirected NA NA
Solyc03g111140.2 Solyc10g049890.1 0.203370383287806 undirected NA NA
Solyc03g111140.2 Solyc05g013380.2 0.201745563266653 undirected NA NA
Solyc03g111140.2 Solyc02g067050.2 0.204084174743028 undirected NA NA
Solyc03g111140.2 Solyc02g062780.2 0.227398686875457 undirected NA NA
Solyc03g111140.2 Solyc05g053140.2 0.212387284423944 undirected NA NA
Solyc03g111140.2 Solyc07g006560.2 0.211235498148919 undirected NA NA
Solyc03g111140.2 Solyc11g031960.1 0.203871620293183 undirected NA NA
Solyc03g111140.2 Solyc02g082870.2 0.205608929837673 undirected NA NA
Solyc03g111140.2 Solyc09g057660.2 0.208714993118231 undirected NA NA
Solyc03g111140.2 Solyc02g094330.2 0.203790969138215 undirected NA NA
Solyc03g111140.2 Solyc07g049290.2 0.215222301166197 undirected NA NA
Solyc03g111140.2 Solyc01g057520.2 0.212081526058038 undirected NA NA
Solyc03g111140.2 Solyc11g007020.1 0.200722091120641 undirected NA NA
Solyc03g111140.2 Solyc12g005020.1 0.228068503493485 undirected NA NA
Solyc03g111140.2 Solyc07g007350.1 0.235778894159194 undirected NA NA
Solyc03g111140.2 Solyc08g042100.2 0.206454867600363 undirected NA NA
Solyc03g111140.2 Solyc11g012130.1 0.216948054886789 undirected NA NA
Solyc03g111140.2 Solyc08g005890.2 0.201269176303372 undirected NA NA
Solyc03g111140.2 Solyc03g120200.1 0.208362381270834 undirected NA NA
Solyc07g052480.2 Solyc10g075110.1 0.212349128270649 undirected NA NA
Solyc07g052480.2 Solyc04g076880.2 0.217985614542221 undirected NA NA
Solyc07g052480.2 Solyc09g091470.2 0.201880497114494 undirected NA NA
Solyc07g052480.2 Solyc12g099440.1 0.224318452862348 undirected NA NA
Solyc07g052480.2 Solyc07g066600.2 0.203399083299001 undirected NA NA
Solyc07g052480.2 Solyc09g090140.2 0.220036777703554 undirected NA NA
Solyc07g052480.2 Solyc08g068330.2 0.239092199821128 undirected NA NA
Solyc07g052480.2 Solyc02g069490.2 0.226040477684969 undirected NA NA
Solyc07g052480.2 Solyc01g099900.2 0.208094146666414 undirected NA NA
Solyc07g052480.2 Solyc11g010960.1 0.20654680451686 undirected NA NA
Solyc07g052480.2 Solyc02g094470.2 0.251677699884277 undirected NA NA
Solyc07g052480.2 Solyc02g063490.2 0.239258509697978 undirected NA NA
Solyc07g052480.2 Solyc06g007670.2 0.203742078711154 undirected NA NA
Solyc07g052480.2 Solyc02g067460.2 0.260340580912743 undirected NA NA
Solyc07g052480.2 Solyc11g066710.1 0.225363058384646 undirected NA NA
Solyc07g052480.2 Solyc07g062650.2 0.261520903191893 undirected NA NA
Solyc07g052480.2 Solyc05g013630.1 0.206288738790394 undirected NA NA
Solyc07g052480.2 Solyc03g115100.2 0.212013005540692 undirected NA NA
Solyc07g052480.2 Solyc06g075180.1 0.220269354896938 undirected NA NA
Solyc07g052480.2 Solyc10g083570.1 0.24691749422497 undirected NA NA
Solyc07g052480.2 Solyc06g072490.2 0.203733071287206 undirected NA NA
Solyc07g052480.2 Solyc02g078380.2 0.207814038143647 undirected NA NA
Solyc07g052480.2 Solyc11g072450.1 0.21359739642319 undirected NA NA
Solyc07g052480.2 Solyc01g099100.2 0.20297187366312 undirected NA NA
Solyc07g052480.2 Solyc12g011000.1 0.213480248687895 undirected NA NA
Solyc07g052480.2 Solyc01g091730.2 0.204884269833434 undirected NA NA
Solyc07g052480.2 Solyc12g008630.1 0.224310190442163 undirected NA NA
Solyc07g052480.2 Solyc10g076600.1 0.213128969044045 undirected NA NA
Solyc07g052480.2 Solyc05g007250.2 0.201438900596079 undirected NA NA
Solyc07g052480.2 Solyc11g069440.1 0.202619182360749 undirected NA NA
Solyc07g052480.2 Solyc12g010040.1 0.208931138195554 undirected NA NA
Solyc07g052480.2 Solyc10g007980.2 0.221915520149128 undirected NA NA
Solyc07g052480.2 Solyc06g060290.2 0.225198318450436 undirected NA NA
Solyc07g052480.2 Solyc01g100320.2 0.207145645173582 undirected NA NA
Solyc07g052480.2 Solyc05g056310.2 0.209747465106756 undirected NA NA
Solyc07g052480.2 Solyc06g083790.2 0.213875123842162 undirected NA NA
Solyc07g052480.2 Solyc07g065170.2 0.207082159961829 undirected NA NA
Solyc07g052480.2 Solyc01g007940.2 0.229851575625547 undirected NA NA
Solyc07g052480.2 Solyc04g074550.2 0.214041806308375 undirected NA NA
Solyc07g052480.2 Solyc09g007180.2 0.233571530117479 undirected NA NA
Solyc07g052480.2 Solyc12g095760.1 0.209193145087751 undirected NA NA
Solyc07g052480.2 Solyc10g085200.1 0.200300866390657 undirected NA NA
Solyc07g052480.2 Solyc01g059830.2 0.221062794268937 undirected NA NA
Solyc07g052480.2 Solyc03g121070.2 0.237859500279875 undirected NA NA
Solyc07g052480.2 Solyc04g049450.2 0.2102961447764 undirected NA NA
Solyc07g052480.2 Solyc01g110380.2 0.200641752237658 undirected NA NA
Solyc07g052480.2 Solyc01g007910.2 0.207636933901307 undirected NA NA
Solyc07g052480.2 Solyc01g103480.2 0.210555005481704 undirected NA NA
Solyc07g052480.2 Solyc03g098020.2 0.2229439538497 undirected NA NA
Solyc07g052480.2 Solyc10g079610.1 0.212720596442676 undirected NA NA
Solyc07g052480.2 Solyc04g080570.2 0.211588877718646 undirected NA NA
Solyc07g052480.2 Solyc02g077220.2 0.218520359044991 undirected NA NA
Solyc07g052480.2 Solyc03g005050.2 0.240263135083733 undirected NA NA
Solyc07g052480.2 Solyc03g116590.2 0.209784011798674 undirected NA NA
Solyc07g052480.2 Solyc12g099100.1 0.233284403437912 undirected NA NA
Solyc07g052480.2 Solyc05g046330.2 0.204920010430586 undirected NA NA
Solyc07g052480.2 Solyc02g020940.2 0.211236531731574 undirected NA NA
Solyc07g052480.2 Solyc02g085790.2 0.221428066868866 undirected NA NA
Solyc07g052480.2 Solyc11g068670.1 0.208045121355334 undirected NA NA
Solyc07g052480.2 Solyc02g064650.2 0.208646817398113 undirected NA NA
Solyc07g052480.2 Solyc04g015100.2 0.200435933108577 undirected NA NA
Solyc07g052480.2 Solyc09g025250.2 0.232107485984715 undirected NA NA
Solyc07g052480.2 Solyc11g008370.1 0.203457541853612 undirected NA NA
Solyc07g052480.2 Solyc04g054310.2 0.202391435648318 undirected NA NA
Solyc07g052480.2 Solyc08g066800.2 0.203820508907829 undirected NA NA
Solyc07g052480.2 Solyc01g099140.2 0.202382090052676 undirected NA NA
Solyc07g052480.2 Solyc10g049890.1 0.210522028749659 undirected NA NA
Solyc07g052480.2 Solyc05g013380.2 0.210664257703102 undirected NA NA
Solyc07g052480.2 Solyc02g062780.2 0.209020423863466 undirected NA NA
Solyc07g052480.2 Solyc05g053140.2 0.216564571896349 undirected NA NA
Solyc07g052480.2 Solyc02g094330.2 0.20778862916004 undirected NA NA
Solyc07g052480.2 Solyc06g068060.2 0.206671387087004 undirected NA NA
Solyc07g052480.2 Solyc07g049290.2 0.215892924020548 undirected NA NA
Solyc07g052480.2 Solyc07g007350.1 0.230092797948868 undirected NA NA
Solyc07g052480.2 Solyc11g012130.1 0.203282096762106 undirected NA NA
Solyc08g014000.2 Solyc08g067530.1 0.203533102069755 undirected NA NA
Solyc08g014000.2 Solyc07g066600.2 0.220585614863992 undirected NA NA
Solyc08g014000.2 Solyc09g090140.2 0.202036748608096 undirected NA NA
Solyc08g014000.2 Solyc05g008450.2 0.200080099446689 undirected NA NA
Solyc08g014000.2 Solyc02g069490.2 0.201615450924649 undirected NA NA
Solyc08g014000.2 Solyc02g094470.2 0.236732138771472 undirected NA NA
Solyc08g014000.2 Solyc07g062650.2 0.210210845485788 undirected NA NA
Solyc08g014000.2 Solyc02g085350.2 0.219606043122522 undirected NA NA
Solyc08g014000.2 Solyc03g115100.2 0.223968580638917 undirected NA NA
Solyc08g014000.2 Solyc06g075180.1 0.215237938050452 undirected NA NA
Solyc08g014000.2 Solyc10g083570.1 0.201229773101376 undirected NA NA
Solyc08g014000.2 Solyc12g008630.1 0.238396106515958 undirected NA NA
Solyc08g014000.2 Solyc10g085550.1 0.22930090028201 undirected NA NA
Solyc08g014000.2 Solyc06g060290.2 0.221151408420729 undirected NA NA
Solyc08g014000.2 Solyc06g083790.2 0.208934105528973 undirected NA NA
Solyc08g014000.2 Solyc12g100330.1 0.20772889727411 undirected NA NA
Solyc08g014000.2 Solyc06g075010.2 0.20407161771122 undirected NA NA
Solyc08g014000.2 Solyc03g121070.2 0.245179707205226 undirected NA NA
Solyc08g014000.2 Solyc01g100360.2 0.203027356253327 undirected NA NA
Solyc08g014000.2 Solyc10g079610.1 0.226334655644043 undirected NA NA
Solyc08g014000.2 Solyc12g099100.1 0.216676767455216 undirected NA NA
Solyc08g014000.2 Solyc02g085790.2 0.209527375443776 undirected NA NA
Solyc08g014000.2 Solyc02g064650.2 0.217036832970289 undirected NA NA
Solyc08g014000.2 Solyc09g057660.2 0.215284254315755 undirected NA NA
Solyc08g014000.2 Solyc07g007350.1 0.235111027532398 undirected NA NA
Solyc02g077020.2 Solyc08g067530.1 0.240394813499832 undirected NA NA
Solyc02g077020.2 Solyc07g066600.2 0.237371255364973 undirected NA NA
Solyc02g077020.2 Solyc09g090140.2 0.264455547292238 undirected NA NA
Solyc02g077020.2 Solyc05g014470.2 0.208170688004892 undirected NA NA
Solyc02g077020.2 Solyc01g104590.2 0.207883738449994 undirected NA NA
Solyc02g077020.2 Solyc06g005160.2 0.214723796427509 undirected NA NA
Solyc02g077020.2 Solyc09g009020.2 0.235881449563553 undirected NA NA
Solyc02g077020.2 Solyc02g069490.2 0.227801184117754 undirected NA NA
Solyc02g077020.2 Solyc01g099900.2 0.237996161360965 undirected NA NA
Solyc02g077020.2 Solyc06g073310.2 0.253799181471578 undirected NA NA
Solyc02g077020.2 Solyc08g075700.2 0.249379786914443 undirected NA NA
Solyc02g077020.2 Solyc02g094470.2 0.216445222769459 undirected NA NA
Solyc02g077020.2 Solyc04g074300.2 0.214603237602275 undirected NA NA
Solyc02g077020.2 Solyc02g067460.2 0.227078790641823 undirected NA NA
Solyc02g077020.2 Solyc07g062650.2 0.243419811336134 undirected NA NA
Solyc02g077020.2 Solyc04g011510.2 0.246793380534389 undirected NA NA
Solyc02g077020.2 Solyc12g008720.1 0.219305280601076 undirected NA NA
Solyc02g077020.2 Solyc06g011280.2 0.220590749149824 undirected NA NA
Solyc02g077020.2 Solyc03g112360.1 0.225020958847261 undirected NA NA
Solyc02g077020.2 Solyc01g089970.2 0.207875129672939 undirected NA NA
Solyc02g077020.2 Solyc05g053670.2 0.226480770356783 undirected NA NA
Solyc02g077020.2 Solyc01g099410.2 0.217985518206642 undirected NA NA
Solyc02g077020.2 Solyc12g005330.1 0.248333879371643 undirected NA NA
Solyc02g077020.2 Solyc01g068530.2 0.225384425699112 undirected NA NA
Solyc02g077020.2 Solyc03g115100.2 0.289052848883773 undirected NA NA
Solyc02g077020.2 Solyc06g075180.1 0.288248442594706 undirected NA NA
Solyc02g077020.2 Solyc10g083570.1 0.246581964674419 undirected NA NA
Solyc02g077020.2 Solyc10g086020.1 0.235322352663384 undirected NA NA
Solyc02g077020.2 Solyc01g067740.2 0.263651535094231 undirected NA NA
Solyc02g077020.2 Solyc06g064620.2 0.248723817851248 undirected NA NA
Solyc02g077020.2 Solyc10g006580.2 0.217503516729799 undirected NA NA
Solyc02g077020.2 Solyc06g072490.2 0.2123415384214 undirected NA NA
Solyc02g077020.2 Solyc11g072450.1 0.211459853354172 undirected NA NA
Solyc02g077020.2 Solyc11g039840.1 0.267622314776177 undirected NA NA
Solyc02g077020.2 Solyc01g067730.2 0.201576229251884 undirected NA NA
Solyc02g077020.2 Solyc09g072870.2 0.214980074297118 undirected NA NA
Solyc02g077020.2 Solyc05g054810.2 0.236402161858378 undirected NA NA
Solyc02g077020.2 Solyc11g068420.1 0.264511338832033 undirected NA NA
Solyc02g077020.2 Solyc06g074300.2 0.25614407400508 undirected NA NA
Solyc02g077020.2 Solyc06g007520.2 0.225571172565222 undirected NA NA
Solyc02g077020.2 Solyc12g008630.1 0.223522110588259 undirected NA NA
Solyc02g077020.2 Solyc06g008260.2 0.211686249013694 undirected NA NA
Solyc02g077020.2 Solyc03g121330.2 0.224977914720507 undirected NA NA
Solyc02g077020.2 Solyc05g008600.2 0.221578572253094 undirected NA NA
Solyc02g077020.2 Solyc03g112850.2 0.202140367878944 undirected NA NA
Solyc02g077020.2 Solyc02g077480.1 0.236525652696039 undirected NA NA
Solyc02g077020.2 Solyc11g072240.1 0.202444591880455 undirected NA NA
Solyc02g077020.2 Solyc03g119360.2 0.237386142747034 undirected NA NA
Solyc02g077020.2 Solyc07g005560.2 0.230032718306535 undirected NA NA
Solyc02g077020.2 Solyc01g006150.2 0.210860136685694 undirected NA NA
Solyc02g077020.2 Solyc09g009260.2 0.228176420576949 undirected NA NA
Solyc02g077020.2 Solyc04g008810.2 0.224029879368548 undirected NA NA
Solyc02g077020.2 Solyc05g052800.2 0.211502980172498 undirected NA NA
Solyc02g077020.2 Solyc00g009020.2 0.207930018518474 undirected NA NA
Solyc02g077020.2 Solyc11g069440.1 0.244199455425758 undirected NA NA
Solyc02g077020.2 Solyc05g052140.2 0.253961525839087 undirected NA NA
Solyc02g077020.2 Solyc05g007560.2 0.234343472628607 undirected NA NA
Solyc02g077020.2 Solyc06g063310.1 0.260111336447094 undirected NA NA
Solyc02g077020.2 Solyc04g026100.1 0.220780433356191 undirected NA NA
Solyc02g077020.2 Solyc08g041890.2 0.221794427051127 undirected NA NA
Solyc02g077020.2 Solyc10g085550.1 0.22846530499746 undirected NA NA
Solyc02g077020.2 Solyc10g007980.2 0.284717729513097 undirected NA NA
Solyc02g077020.2 Solyc06g060290.2 0.257708066871447 undirected NA NA
Solyc02g077020.2 Solyc12g042650.1 0.200800638909894 undirected NA NA
Solyc02g077020.2 Solyc01g100320.2 0.232656083123933 undirected NA NA
Solyc02g077020.2 Solyc10g084350.1 0.204000175115153 undirected NA NA
Solyc02g077020.2 Solyc06g069090.2 0.213157900210435 undirected NA NA
Solyc02g077020.2 Solyc02g093900.2 0.225337089426328 undirected NA NA
Solyc02g077020.2 Solyc01g097870.2 0.223933536891652 undirected NA NA
Solyc02g077020.2 Solyc06g083790.2 0.266798097956361 undirected NA NA
Solyc02g077020.2 Solyc07g041310.2 0.211734518096702 undirected NA NA
Solyc02g077020.2 Solyc09g010100.2 0.229286540059306 undirected NA NA
Solyc02g077020.2 Solyc10g081030.1 0.235920260616222 undirected NA NA
Solyc02g077020.2 Solyc07g065170.2 0.222584657450663 undirected NA NA
Solyc02g077020.2 Solyc05g046390.2 0.285001413991743 undirected NA NA
Solyc02g077020.2 Solyc10g083280.1 0.205285034173415 undirected NA NA
Solyc02g077020.2 Solyc01g009520.2 0.260103209080737 undirected NA NA
Solyc02g077020.2 Solyc02g091880.2 0.21679953703783 undirected NA NA
Solyc02g077020.2 Solyc01g096580.2 0.20676278793824 undirected NA NA
Solyc02g077020.2 Solyc10g077010.1 0.24815372031173 undirected NA NA
Solyc02g077020.2 Solyc08g068180.2 0.225950400531049 undirected NA NA
Solyc02g077020.2 Solyc09g007180.2 0.234693092670936 undirected NA NA
Solyc02g077020.2 Solyc09g091740.2 0.208662003154738 undirected NA NA
Solyc02g077020.2 Solyc11g069000.1 0.232592488727788 undirected NA NA
Solyc02g077020.2 Solyc06g060080.2 0.263474612994157 undirected NA NA
Solyc02g077020.2 Solyc08g067020.2 0.205401927059517 undirected NA NA
Solyc02g077020.2 Solyc02g070360.2 0.209664353552983 undirected NA NA
Solyc02g077020.2 Solyc09g091170.2 0.233558657560838 undirected NA NA
Solyc02g077020.2 Solyc11g069150.1 0.221951130350266 undirected NA NA
Solyc02g077020.2 Solyc01g074000.2 0.228045603796158 undirected NA NA
Solyc02g077020.2 Solyc02g081700.1 0.20800237751411 undirected NA NA
Solyc02g077020.2 Solyc03g121070.2 0.22919972548089 undirected NA NA
Solyc02g077020.2 Solyc05g043430.2 0.23725846416659 undirected NA NA
Solyc02g077020.2 Solyc09g075150.2 0.224177663046562 undirected NA NA
Solyc02g077020.2 Solyc01g110380.2 0.26231978819582 undirected NA NA
Solyc02g077020.2 Solyc01g007910.2 0.217679918291504 undirected NA NA
Solyc02g077020.2 Solyc03g025910.2 0.261544485257314 undirected NA NA
Solyc02g077020.2 Solyc01g102830.2 0.212214639823391 undirected NA NA
Solyc02g077020.2 Solyc05g010260.2 0.206142591876211 undirected NA NA
Solyc02g077020.2 Solyc05g005690.1 0.208843205264732 undirected NA NA
Solyc02g077020.2 Solyc01g096270.2 0.205637398151478 undirected NA NA
Solyc02g077020.2 Solyc08g078860.2 0.249569737602099 undirected NA NA
Solyc02g077020.2 Solyc04g080570.2 0.201894519818414 undirected NA NA
Solyc02g077020.2 Solyc03g097250.2 0.243005315499319 undirected NA NA
Solyc02g077020.2 Solyc06g073900.2 0.213564354907443 undirected NA NA
Solyc02g077020.2 Solyc03g005050.2 0.234079373488302 undirected NA NA
Solyc02g077020.2 Solyc06g075930.1 0.209888411231471 undirected NA NA
Solyc02g077020.2 Solyc10g008010.2 0.240029225325187 undirected NA NA
Solyc02g077020.2 Solyc06g007200.2 0.205908588356196 undirected NA NA
Solyc02g077020.2 Solyc01g096090.2 0.211317343681477 undirected NA NA
Solyc02g077020.2 Solyc04g079200.2 0.235506005303044 undirected NA NA
Solyc02g077020.2 Solyc07g017900.2 0.234010300116726 undirected NA NA
Solyc02g077020.2 Solyc02g085790.2 0.22063649284046 undirected NA NA
Solyc02g077020.2 Solyc06g082680.2 0.204429424563458 undirected NA NA
Solyc02g077020.2 Solyc03g097010.2 0.262143927069338 undirected NA NA
Solyc02g077020.2 Solyc04g047720.2 0.221490013849841 undirected NA NA
Solyc02g077020.2 Solyc01g086800.2 0.203223061154067 undirected NA NA
Solyc02g077020.2 Solyc06g036350.2 0.200522506924173 undirected NA NA
Solyc02g077020.2 Solyc12g018990.1 0.24286076559163 undirected NA NA
Solyc02g077020.2 Solyc09g025250.2 0.206367007636077 undirected NA NA
Solyc02g077020.2 Solyc04g054310.2 0.238108072911202 undirected NA NA
Solyc02g077020.2 Solyc04g011370.2 0.208894253970539 undirected NA NA
Solyc02g077020.2 Solyc04g005590.2 0.220625674822274 undirected NA NA
Solyc02g077020.2 Solyc07g017410.2 0.237481525492139 undirected NA NA
Solyc02g077020.2 Solyc09g057660.2 0.206561074550654 undirected NA NA
Solyc02g077020.2 Solyc11g071790.1 0.209327010805345 undirected NA NA
Solyc02g077020.2 Solyc08g075720.1 0.20545771393859 undirected NA NA
Solyc02g077020.2 Solyc07g007350.1 0.231708197854621 undirected NA NA
Solyc02g077020.2 Solyc10g045350.1 0.270697405263189 undirected NA NA
Solyc02g077020.2 Solyc10g076420.1 0.202262281117688 undirected NA NA
Solyc02g077020.2 Solyc03g098170.2 0.204494492063683 undirected NA NA
Solyc02g077020.2 Solyc11g012130.1 0.221057823124391 undirected NA NA
Solyc02g077020.2 Solyc03g093970.2 0.216097637353397 undirected NA NA
Solyc02g077020.2 Solyc06g073150.2 0.206764649024937 undirected NA NA
Solyc10g075110.1 Solyc08g067530.1 0.218246645861286 undirected NA NA
Solyc10g075110.1 Solyc12g099440.1 0.216865244670812 undirected NA NA
Solyc10g075110.1 Solyc04g051280.2 0.205778647964599 undirected NA NA
Solyc10g075110.1 Solyc07g066600.2 0.213372928308152 undirected NA NA
Solyc10g075110.1 Solyc09g090140.2 0.220742458065411 undirected NA NA
Solyc10g075110.1 Solyc02g069490.2 0.234865084988199 undirected NA NA
Solyc10g075110.1 Solyc01g099900.2 0.225407155528684 undirected NA NA
Solyc10g075110.1 Solyc06g073310.2 0.210148374157943 undirected NA NA
Solyc10g075110.1 Solyc11g010960.1 0.203501007554348 undirected NA NA
Solyc10g075110.1 Solyc02g094470.2 0.258621685350027 undirected NA NA
Solyc10g075110.1 Solyc02g063490.2 0.233654922288356 undirected NA NA
Solyc10g075110.1 Solyc06g007670.2 0.220442363759398 undirected NA NA
Solyc10g075110.1 Solyc02g067460.2 0.25740044206719 undirected NA NA
Solyc10g075110.1 Solyc11g066710.1 0.226146041046358 undirected NA NA
Solyc10g075110.1 Solyc07g062650.2 0.252530962895418 undirected NA NA
Solyc10g075110.1 Solyc03g118040.2 0.205226603443029 undirected NA NA
Solyc10g075110.1 Solyc02g085350.2 0.201703355111736 undirected NA NA
Solyc10g075110.1 Solyc03g115100.2 0.23058143234097 undirected NA NA
Solyc10g075110.1 Solyc06g075180.1 0.241174395433561 undirected NA NA
Solyc10g075110.1 Solyc10g083570.1 0.245111397333726 undirected NA NA
Solyc10g075110.1 Solyc06g072490.2 0.217014482671886 undirected NA NA
Solyc10g075110.1 Solyc02g078380.2 0.209175479994934 undirected NA NA
Solyc10g075110.1 Solyc11g072450.1 0.231448939787302 undirected NA NA
Solyc10g075110.1 Solyc11g039840.1 0.203382161901888 undirected NA NA
Solyc10g075110.1 Solyc01g067730.2 0.20583038281449 undirected NA NA
Solyc10g075110.1 Solyc06g074300.2 0.205684863028519 undirected NA NA
Solyc10g075110.1 Solyc12g011000.1 0.201843881158555 undirected NA NA
Solyc10g075110.1 Solyc12g008630.1 0.226602120704966 undirected NA NA
Solyc10g075110.1 Solyc05g007250.2 0.204195275438824 undirected NA NA
Solyc10g075110.1 Solyc11g069440.1 0.221570359986751 undirected NA NA
Solyc10g075110.1 Solyc07g043480.1 0.211301413068304 undirected NA NA
Solyc10g075110.1 Solyc10g085550.1 0.213629597576085 undirected NA NA
Solyc10g075110.1 Solyc10g007980.2 0.237453952791249 undirected NA NA
Solyc10g075110.1 Solyc06g060290.2 0.246218358082195 undirected NA NA
Solyc10g075110.1 Solyc12g042650.1 0.205417690170165 undirected NA NA
Solyc10g075110.1 Solyc01g100320.2 0.204120145392867 undirected NA NA
Solyc10g075110.1 Solyc05g056310.2 0.206863177294206 undirected NA NA
Solyc10g075110.1 Solyc06g083790.2 0.221469649872956 undirected NA NA
Solyc10g075110.1 Solyc10g081030.1 0.213237212584691 undirected NA NA
Solyc10g075110.1 Solyc07g065170.2 0.230690959919394 undirected NA NA
Solyc10g075110.1 Solyc05g046390.2 0.217165186706194 undirected NA NA
Solyc10g075110.1 Solyc04g074550.2 0.221028647129028 undirected NA NA
Solyc10g075110.1 Solyc09g007180.2 0.240247259655713 undirected NA NA
Solyc10g075110.1 Solyc12g095760.1 0.214207405304692 undirected NA NA
Solyc10g075110.1 Solyc02g070360.2 0.202616142136703 undirected NA NA
Solyc10g075110.1 Solyc01g059830.2 0.219086174479589 undirected NA NA
Solyc10g075110.1 Solyc03g121070.2 0.240952979134055 undirected NA NA
Solyc10g075110.1 Solyc09g075150.2 0.210380910741413 undirected NA NA
Solyc10g075110.1 Solyc01g110380.2 0.217239068298775 undirected NA NA
Solyc10g075110.1 Solyc01g007910.2 0.21723983668606 undirected NA NA
Solyc10g075110.1 Solyc03g025910.2 0.202301145027262 undirected NA NA
Solyc10g075110.1 Solyc10g079610.1 0.223209116638516 undirected NA NA
Solyc10g075110.1 Solyc04g080570.2 0.213489413291879 undirected NA NA
Solyc10g075110.1 Solyc02g077220.2 0.21591391237401 undirected NA NA
Solyc10g075110.1 Solyc03g005050.2 0.244151583976771 undirected NA NA
Solyc10g075110.1 Solyc12g099100.1 0.232261458762889 undirected NA NA
Solyc10g075110.1 Solyc06g007200.2 0.201695416620159 undirected NA NA
Solyc10g075110.1 Solyc02g085790.2 0.230781708104154 undirected NA NA
Solyc10g075110.1 Solyc02g064650.2 0.215500524924657 undirected NA NA
Solyc10g075110.1 Solyc09g025250.2 0.23834797957367 undirected NA NA
Solyc10g075110.1 Solyc04g054310.2 0.216444272780784 undirected NA NA
Solyc10g075110.1 Solyc10g049890.1 0.20182625537685 undirected NA NA
Solyc10g075110.1 Solyc02g067050.2 0.202736209990389 undirected NA NA
Solyc10g075110.1 Solyc07g049290.2 0.221501584776419 undirected NA NA
Solyc10g075110.1 Solyc07g007350.1 0.240929000383131 undirected NA NA
Solyc10g075110.1 Solyc10g045350.1 0.202209292522553 undirected NA NA
Solyc10g075110.1 Solyc11g012130.1 0.214015461157866 undirected NA NA
Solyc10g075110.1 Solyc08g005890.2 0.206386262915515 undirected NA NA
Solyc04g076880.2 Solyc12g099440.1 0.219851346436541 undirected NA NA
Solyc04g076880.2 Solyc02g094470.2 0.219037350967088 undirected NA NA
Solyc04g076880.2 Solyc02g063490.2 0.21691531263706 undirected NA NA
Solyc04g076880.2 Solyc02g067460.2 0.206135228988423 undirected NA NA
Solyc04g076880.2 Solyc07g062650.2 0.209738224689616 undirected NA NA
Solyc04g076880.2 Solyc02g085350.2 0.217862344942121 undirected NA NA
Solyc04g076880.2 Solyc12g008630.1 0.215312523808368 undirected NA NA
Solyc04g076880.2 Solyc03g121070.2 0.223985078814697 undirected NA NA
Solyc04g076880.2 Solyc12g099100.1 0.22924132652339 undirected NA NA
Solyc04g076880.2 Solyc02g064650.2 0.207909783433351 undirected NA NA
Solyc04g076880.2 Solyc02g063060.2 0.201259861774025 undirected NA NA
Solyc04g076880.2 Solyc07g049290.2 0.200974160921803 undirected NA NA
Solyc04g076880.2 Solyc07g007350.1 0.205992584026778 undirected NA NA
Solyc09g010800.2 Solyc08g067530.1 0.225679324053727 undirected NA NA
Solyc09g010800.2 Solyc07g066600.2 0.204477986937846 undirected NA NA
Solyc09g010800.2 Solyc09g090140.2 0.203138214008161 undirected NA NA
Solyc09g010800.2 Solyc01g104590.2 0.244546538613722 undirected NA NA
Solyc09g010800.2 Solyc06g005160.2 0.202562413642347 undirected NA NA
Solyc09g010800.2 Solyc01g099900.2 0.264960045002174 undirected NA NA
Solyc09g010800.2 Solyc06g073310.2 0.278039976379883 undirected NA NA
Solyc09g010800.2 Solyc08g075700.2 0.265494893610536 undirected NA NA
Solyc09g010800.2 Solyc04g074300.2 0.24143646022227 undirected NA NA
Solyc09g010800.2 Solyc06g007670.2 0.208248499477398 undirected NA NA
Solyc09g010800.2 Solyc10g078960.1 0.24510512805242 undirected NA NA
Solyc09g010800.2 Solyc02g070310.2 0.240367109711724 undirected NA NA
Solyc09g010800.2 Solyc07g062650.2 0.200140647593365 undirected NA NA
Solyc09g010800.2 Solyc12g008720.1 0.243551665180264 undirected NA NA
Solyc09g010800.2 Solyc06g069010.2 0.217627980647305 undirected NA NA
Solyc09g010800.2 Solyc06g011280.2 0.241383881395175 undirected NA NA
Solyc09g010800.2 Solyc03g112360.1 0.236389386620795 undirected NA NA
Solyc09g010800.2 Solyc05g053670.2 0.217606989058702 undirected NA NA
Solyc09g010800.2 Solyc01g099410.2 0.20941584107777 undirected NA NA
Solyc09g010800.2 Solyc08g074240.2 0.226703178294434 undirected NA NA
Solyc09g010800.2 Solyc12g005330.1 0.2469798215696 undirected NA NA
Solyc09g010800.2 Solyc01g068530.2 0.210993432023113 undirected NA NA
Solyc09g010800.2 Solyc03g115100.2 0.277210623085509 undirected NA NA
Solyc09g010800.2 Solyc06g075180.1 0.307843838136838 undirected NA NA
Solyc09g010800.2 Solyc10g086020.1 0.250097435046898 undirected NA NA
Solyc09g010800.2 Solyc12g096300.1 0.228843562395653 undirected NA NA
Solyc09g010800.2 Solyc04g063290.2 0.221856831606673 undirected NA NA
Solyc09g010800.2 Solyc01g067740.2 0.200446593295837 undirected NA NA
Solyc09g010800.2 Solyc06g072120.2 0.200198699488679 undirected NA NA
Solyc09g010800.2 Solyc06g064620.2 0.237537198522456 undirected NA NA
Solyc09g010800.2 Solyc10g006580.2 0.234174415985017 undirected NA NA
Solyc09g010800.2 Solyc06g082870.2 0.212783576427197 undirected NA NA
Solyc09g010800.2 Solyc06g072490.2 0.24030660776025 undirected NA NA
Solyc09g010800.2 Solyc11g072450.1 0.206312068381213 undirected NA NA
Solyc09g010800.2 Solyc11g039840.1 0.243604837895985 undirected NA NA
Solyc09g010800.2 Solyc01g067730.2 0.201214689858704 undirected NA NA
Solyc09g010800.2 Solyc09g072870.2 0.24500307142077 undirected NA NA
Solyc09g010800.2 Solyc05g054810.2 0.246746583878304 undirected NA NA
Solyc09g010800.2 Solyc11g068420.1 0.282456334918312 undirected NA NA
Solyc09g010800.2 Solyc06g074300.2 0.249960344440978 undirected NA NA
Solyc09g010800.2 Solyc06g007520.2 0.231200677725215 undirected NA NA
Solyc09g010800.2 Solyc12g096540.1 0.219356326889215 undirected NA NA
Solyc09g010800.2 Solyc12g008630.1 0.208426516877988 undirected NA NA
Solyc09g010800.2 Solyc03g121330.2 0.264642381273431 undirected NA NA
Solyc09g010800.2 Solyc10g008910.1 0.21335674942092 undirected NA NA
Solyc09g010800.2 Solyc03g112850.2 0.220516118545808 undirected NA NA
Solyc09g010800.2 Solyc02g077480.1 0.231850068293018 undirected NA NA
Solyc09g010800.2 Solyc03g119360.2 0.245146201652929 undirected NA NA
Solyc09g010800.2 Solyc07g005560.2 0.233667182860515 undirected NA NA
Solyc09g010800.2 Solyc01g006150.2 0.232735007211523 undirected NA NA
Solyc09g010800.2 Solyc09g009260.2 0.202970334003373 undirected NA NA
Solyc09g010800.2 Solyc04g008810.2 0.220847811423663 undirected NA NA
Solyc09g010800.2 Solyc05g052800.2 0.244201894512819 undirected NA NA
Solyc09g010800.2 Solyc00g009020.2 0.213895524574273 undirected NA NA
Solyc09g010800.2 Solyc11g069440.1 0.27415990307314 undirected NA NA
Solyc09g010800.2 Solyc05g052140.2 0.214312500363615 undirected NA NA
Solyc09g010800.2 Solyc05g007560.2 0.230682530072015 undirected NA NA
Solyc09g010800.2 Solyc06g063310.1 0.246573404665114 undirected NA NA
Solyc09g010800.2 Solyc04g026100.1 0.231392042332695 undirected NA NA
Solyc09g010800.2 Solyc09g008800.2 0.208461078524577 undirected NA NA
Solyc09g010800.2 Solyc04g008460.2 0.222090310655185 undirected NA NA
Solyc09g010800.2 Solyc08g041890.2 0.22129693995393 undirected NA NA
Solyc09g010800.2 Solyc12g039120.1 0.215691263396638 undirected NA NA
Solyc09g010800.2 Solyc10g085550.1 0.243664126928167 undirected NA NA
Solyc09g010800.2 Solyc04g010240.2 0.202301432220887 undirected NA NA
Solyc09g010800.2 Solyc10g007980.2 0.279331400915097 undirected NA NA
Solyc09g010800.2 Solyc06g060290.2 0.27467499583441 undirected NA NA
Solyc09g010800.2 Solyc12g042650.1 0.228731225913272 undirected NA NA
Solyc09g010800.2 Solyc10g084350.1 0.213581151251573 undirected NA NA
Solyc09g010800.2 Solyc06g069090.2 0.210351022504919 undirected NA NA
Solyc09g010800.2 Solyc01g097870.2 0.215578242209342 undirected NA NA
Solyc09g010800.2 Solyc06g083790.2 0.218110709700763 undirected NA NA
Solyc09g010800.2 Solyc08g083120.2 0.221245915105862 undirected NA NA
Solyc09g010800.2 Solyc04g076030.1 0.208767505940175 undirected NA NA
Solyc09g010800.2 Solyc07g041310.2 0.225091024994464 undirected NA NA
Solyc09g010800.2 Solyc09g010100.2 0.231233123020647 undirected NA NA
Solyc09g010800.2 Solyc06g082090.2 0.217127155235033 undirected NA NA
Solyc09g010800.2 Solyc10g081030.1 0.244549285057409 undirected NA NA
Solyc09g010800.2 Solyc07g065170.2 0.249375517566235 undirected NA NA
Solyc09g010800.2 Solyc05g046390.2 0.257045994430421 undirected NA NA
Solyc09g010800.2 Solyc10g083280.1 0.244021619678526 undirected NA NA
Solyc09g010800.2 Solyc06g075800.1 0.215688872391681 undirected NA NA
Solyc09g010800.2 Solyc07g065330.2 0.214203275627416 undirected NA NA
Solyc09g010800.2 Solyc01g009520.2 0.270843361733295 undirected NA NA
Solyc09g010800.2 Solyc12g010930.1 0.200450694054961 undirected NA NA
Solyc09g010800.2 Solyc08g068180.2 0.23688471654753 undirected NA NA
Solyc09g010800.2 Solyc09g091740.2 0.243123235954391 undirected NA NA
Solyc09g010800.2 Solyc11g069000.1 0.223757852133936 undirected NA NA
Solyc09g010800.2 Solyc06g060080.2 0.258979499807449 undirected NA NA
Solyc09g010800.2 Solyc06g066660.2 0.20872447874743 undirected NA NA
Solyc09g010800.2 Solyc02g070360.2 0.228717830412308 undirected NA NA
Solyc09g010800.2 Solyc01g091220.2 0.233503187452827 undirected NA NA
Solyc09g010800.2 Solyc09g091170.2 0.217237596404192 undirected NA NA
Solyc09g010800.2 Solyc01g074000.2 0.226995316749765 undirected NA NA
Solyc09g010800.2 Solyc03g121070.2 0.200954884641926 undirected NA NA
Solyc09g010800.2 Solyc07g065280.2 0.202821229647325 undirected NA NA
Solyc09g010800.2 Solyc05g043430.2 0.22855054751532 undirected NA NA
Solyc09g010800.2 Solyc09g075150.2 0.215389637131194 undirected NA NA
Solyc09g010800.2 Solyc12g013550.1 0.246715650501152 undirected NA NA
Solyc09g010800.2 Solyc01g110380.2 0.237853112324569 undirected NA NA
Solyc09g010800.2 Solyc03g025910.2 0.249946310234926 undirected NA NA
Solyc09g010800.2 Solyc01g102830.2 0.211005067066209 undirected NA NA
Solyc09g010800.2 Solyc05g005690.1 0.20383725003129 undirected NA NA
Solyc09g010800.2 Solyc06g063220.2 0.223595275122293 undirected NA NA
Solyc09g010800.2 Solyc03g097250.2 0.245746097681695 undirected NA NA
Solyc09g010800.2 Solyc06g008120.1 0.212343426535288 undirected NA NA
Solyc09g010800.2 Solyc10g008010.2 0.231287174108964 undirected NA NA
Solyc09g010800.2 Solyc06g007200.2 0.226514619526456 undirected NA NA
Solyc09g010800.2 Solyc02g085790.2 0.216387901511304 undirected NA NA
Solyc09g010800.2 Solyc06g082680.2 0.210656705550484 undirected NA NA
Solyc09g010800.2 Solyc03g097010.2 0.223395848536082 undirected NA NA
Solyc09g010800.2 Solyc11g071490.1 0.206306277308262 undirected NA NA
Solyc09g010800.2 Solyc04g047720.2 0.210706894407794 undirected NA NA
Solyc09g010800.2 Solyc02g093060.2 0.201088710629872 undirected NA NA
Solyc09g010800.2 Solyc06g036350.2 0.22113164484826 undirected NA NA
Solyc09g010800.2 Solyc12g018990.1 0.210020266896179 undirected NA NA
Solyc09g010800.2 Solyc09g025250.2 0.20347038821851 undirected NA NA
Solyc09g010800.2 Solyc04g054310.2 0.247152453290788 undirected NA NA
Solyc09g010800.2 Solyc10g009220.2 0.203903992687379 undirected NA NA
Solyc09g010800.2 Solyc04g005590.2 0.233633302914643 undirected NA NA
Solyc09g010800.2 Solyc07g017410.2 0.259747563293012 undirected NA NA
Solyc09g010800.2 Solyc08g068400.2 0.213382643607291 undirected NA NA
Solyc09g010800.2 Solyc04g074080.2 0.200303234786116 undirected NA NA
Solyc09g010800.2 Solyc09g057660.2 0.210033521956271 undirected NA NA
Solyc09g010800.2 Solyc06g060270.2 0.200057717456979 undirected NA NA
Solyc09g010800.2 Solyc11g071790.1 0.20271393832764 undirected NA NA
Solyc09g010800.2 Solyc12g099240.1 0.202143481524247 undirected NA NA
Solyc09g010800.2 Solyc07g007350.1 0.205111991971177 undirected NA NA
Solyc09g010800.2 Solyc10g045350.1 0.261016144017661 undirected NA NA
Solyc09g010800.2 Solyc10g076420.1 0.202281367068975 undirected NA NA
Solyc09g010800.2 Solyc08g005890.2 0.207102141700608 undirected NA NA
Solyc12g013710.1 Solyc08g067530.1 0.217274667677258 undirected NA NA
Solyc12g013710.1 Solyc02g069490.2 0.200247340376484 undirected NA NA
Solyc12g013710.1 Solyc02g094470.2 0.203996163546646 undirected NA NA
Solyc12g013710.1 Solyc06g075180.1 0.214353287393273 undirected NA NA
Solyc12g013710.1 Solyc11g072450.1 0.207100712189955 undirected NA NA
Solyc12g013710.1 Solyc10g007980.2 0.218963748940921 undirected NA NA
Solyc12g013710.1 Solyc06g060290.2 0.203092764794152 undirected NA NA
Solyc12g013710.1 Solyc10g081030.1 0.201833433071369 undirected NA NA
Solyc12g013710.1 Solyc07g065170.2 0.207682527935734 undirected NA NA
Solyc12g013710.1 Solyc05g046390.2 0.217897052253912 undirected NA NA
Solyc12g013710.1 Solyc11g012130.1 0.211712872839299 undirected NA NA
Solyc03g111730.2 Solyc06g064520.2 0.222023664574983 undirected NA NA
Solyc03g111730.2 Solyc12g011000.1 0.207653729355087 undirected NA NA
Solyc10g075050.1 Solyc08g067530.1 0.202150204155709 undirected NA NA
Solyc10g075050.1 Solyc04g051280.2 0.208767103267479 undirected NA NA
Solyc10g075050.1 Solyc02g069490.2 0.219455011398638 undirected NA NA
Solyc10g075050.1 Solyc01g099900.2 0.246100121702729 undirected NA NA
Solyc10g075050.1 Solyc06g073310.2 0.229667144733707 undirected NA NA
Solyc10g075050.1 Solyc08g075700.2 0.214949583703724 undirected NA NA
Solyc10g075050.1 Solyc05g054580.2 0.214957117579466 undirected NA NA
Solyc10g075050.1 Solyc02g094470.2 0.238602234955718 undirected NA NA
Solyc10g075050.1 Solyc02g063490.2 0.207872520977812 undirected NA NA
Solyc10g075050.1 Solyc04g074300.2 0.224840290541395 undirected NA NA
Solyc10g075050.1 Solyc06g007670.2 0.220932051313264 undirected NA NA
Solyc10g075050.1 Solyc02g067460.2 0.247996358235526 undirected NA NA
Solyc10g075050.1 Solyc11g066710.1 0.220500514669455 undirected NA NA
Solyc10g075050.1 Solyc07g062650.2 0.239258556248644 undirected NA NA
Solyc10g075050.1 Solyc12g096700.1 0.201369455041205 undirected NA NA
Solyc10g075050.1 Solyc12g008720.1 0.210671233982012 undirected NA NA
Solyc10g075050.1 Solyc06g069010.2 0.207265829966809 undirected NA NA
Solyc10g075050.1 Solyc06g011280.2 0.205911533813612 undirected NA NA
Solyc10g075050.1 Solyc03g112360.1 0.208968644757191 undirected NA NA
Solyc10g075050.1 Solyc03g111230.2 0.20502925038939 undirected NA NA
Solyc10g075050.1 Solyc06g075180.1 0.24283432122494 undirected NA NA
Solyc10g075050.1 Solyc10g083570.1 0.237104730688617 undirected NA NA
Solyc10g075050.1 Solyc12g096300.1 0.209997708565766 undirected NA NA
Solyc10g075050.1 Solyc04g063290.2 0.21466576158796 undirected NA NA
Solyc10g075050.1 Solyc06g072490.2 0.237739972885698 undirected NA NA
Solyc10g075050.1 Solyc11g072450.1 0.228857681597772 undirected NA NA
Solyc10g075050.1 Solyc01g067730.2 0.211556061004632 undirected NA NA
Solyc10g075050.1 Solyc11g068420.1 0.201354092040733 undirected NA NA
Solyc10g075050.1 Solyc06g074300.2 0.221194371921547 undirected NA NA
Solyc10g075050.1 Solyc03g121330.2 0.204317456636096 undirected NA NA
Solyc10g075050.1 Solyc03g119360.2 0.214586047998931 undirected NA NA
Solyc10g075050.1 Solyc06g008170.2 0.205264719797777 undirected NA NA
Solyc10g075050.1 Solyc01g006150.2 0.204047152569323 undirected NA NA
Solyc10g075050.1 Solyc05g007250.2 0.229842427538384 undirected NA NA
Solyc10g075050.1 Solyc11g069440.1 0.220366982800769 undirected NA NA
Solyc10g075050.1 Solyc07g043480.1 0.210542755145663 undirected NA NA
Solyc10g075050.1 Solyc10g007980.2 0.24559104152291 undirected NA NA
Solyc10g075050.1 Solyc06g060290.2 0.244195694140753 undirected NA NA
Solyc10g075050.1 Solyc12g042650.1 0.227169078549913 undirected NA NA
Solyc10g075050.1 Solyc05g056310.2 0.212616023857626 undirected NA NA
Solyc10g075050.1 Solyc01g097870.2 0.202827872578081 undirected NA NA
Solyc10g075050.1 Solyc07g041310.2 0.210005589143722 undirected NA NA
Solyc10g075050.1 Solyc10g081030.1 0.228402416298009 undirected NA NA
Solyc10g075050.1 Solyc07g065170.2 0.249857183529425 undirected NA NA
Solyc10g075050.1 Solyc05g046390.2 0.216897361676602 undirected NA NA
Solyc10g075050.1 Solyc04g074550.2 0.209966240923036 undirected NA NA
Solyc10g075050.1 Solyc09g007180.2 0.229140491923613 undirected NA NA
Solyc10g075050.1 Solyc12g095760.1 0.217325784809954 undirected NA NA
Solyc10g075050.1 Solyc02g070360.2 0.208415323096259 undirected NA NA
Solyc10g075050.1 Solyc01g059830.2 0.201854458379587 undirected NA NA
Solyc10g075050.1 Solyc11g065670.1 0.200195980835661 undirected NA NA
Solyc10g075050.1 Solyc03g121070.2 0.20273025347923 undirected NA NA
Solyc10g075050.1 Solyc09g075150.2 0.213339636499637 undirected NA NA
Solyc10g075050.1 Solyc01g110380.2 0.212555083894066 undirected NA NA
Solyc10g075050.1 Solyc10g008140.2 0.208705322974202 undirected NA NA
Solyc10g075050.1 Solyc09g091180.2 0.203258009834087 undirected NA NA
Solyc10g075050.1 Solyc04g080570.2 0.222266954551306 undirected NA NA
Solyc10g075050.1 Solyc02g077220.2 0.209767835125378 undirected NA NA
Solyc10g075050.1 Solyc03g005050.2 0.229787473580028 undirected NA NA
Solyc10g075050.1 Solyc12g099100.1 0.209923767319604 undirected NA NA
Solyc10g075050.1 Solyc06g007200.2 0.200101927116546 undirected NA NA
Solyc10g075050.1 Solyc02g085790.2 0.225751603644512 undirected NA NA
Solyc10g075050.1 Solyc09g025250.2 0.251590295485097 undirected NA NA
Solyc10g075050.1 Solyc04g054310.2 0.234285384956779 undirected NA NA
Solyc10g075050.1 Solyc02g067050.2 0.210221919622341 undirected NA NA
Solyc10g075050.1 Solyc07g017410.2 0.210167256441682 undirected NA NA
Solyc10g075050.1 Solyc11g012130.1 0.213398852085314 undirected NA NA
Solyc10g075050.1 Solyc08g005890.2 0.219314452383635 undirected NA NA
Solyc08g067530.1 Solyc09g092380.2 0.216011839994351 undirected NA NA
Solyc08g067530.1 Solyc04g051280.2 0.209868927109882 undirected NA NA
Solyc08g067530.1 Solyc07g066600.2 0.23407770984874 undirected NA NA
Solyc08g067530.1 Solyc09g090140.2 0.227284216799854 undirected NA NA
Solyc08g067530.1 Solyc05g014470.2 0.228813106328728 undirected NA NA
Solyc08g067530.1 Solyc01g104590.2 0.234086650408384 undirected NA NA
Solyc08g067530.1 Solyc04g015620.2 0.235002707752826 undirected NA NA
Solyc08g067530.1 Solyc05g008450.2 0.21582883499533 undirected NA NA
Solyc08g067530.1 Solyc05g053810.2 0.225542086810759 undirected NA NA
Solyc08g067530.1 Solyc06g005160.2 0.200268506509702 undirected NA NA
Solyc08g067530.1 Solyc02g069090.2 0.223651963354426 undirected NA NA
Solyc08g067530.1 Solyc09g009020.2 0.218229397710867 undirected NA NA
Solyc08g067530.1 Solyc02g069490.2 0.216408262064799 undirected NA NA
Solyc08g067530.1 Solyc11g062190.1 0.226058443881696 undirected NA NA
Solyc08g067530.1 Solyc03g097900.2 0.203997121621977 undirected NA NA
Solyc08g067530.1 Solyc01g099900.2 0.268061083579436 undirected NA NA
Solyc08g067530.1 Solyc06g073310.2 0.268308636119608 undirected NA NA
Solyc08g067530.1 Solyc08g075700.2 0.255610533232984 undirected NA NA
Solyc08g067530.1 Solyc10g055630.1 0.203267449425285 undirected NA NA
Solyc08g067530.1 Solyc02g094470.2 0.233580398859177 undirected NA NA
Solyc08g067530.1 Solyc09g007250.2 0.216728982234063 undirected NA NA
Solyc08g067530.1 Solyc04g074300.2 0.240772070576537 undirected NA NA
Solyc08g067530.1 Solyc06g035450.2 0.221194330340483 undirected NA NA
Solyc08g067530.1 Solyc06g007670.2 0.227903663313723 undirected NA NA
Solyc08g067530.1 Solyc02g067460.2 0.212381879950888 undirected NA NA
Solyc08g067530.1 Solyc10g078960.1 0.224752081158239 undirected NA NA
Solyc08g067530.1 Solyc02g070310.2 0.225723992627351 undirected NA NA
Solyc08g067530.1 Solyc12g096220.1 0.202786015192257 undirected NA NA
Solyc08g067530.1 Solyc07g062650.2 0.230427080860167 undirected NA NA
Solyc08g067530.1 Solyc03g118040.2 0.214303838117971 undirected NA NA
Solyc08g067530.1 Solyc12g096700.1 0.201879156074798 undirected NA NA
Solyc08g067530.1 Solyc04g007550.2 0.219797256230938 undirected NA NA
Solyc08g067530.1 Solyc04g011510.2 0.225449120800412 undirected NA NA
Solyc08g067530.1 Solyc12g008720.1 0.235603800138072 undirected NA NA
Solyc08g067530.1 Solyc11g017010.1 0.215765894209491 undirected NA NA
Solyc08g067530.1 Solyc07g041720.1 0.203880704724653 undirected NA NA
Solyc08g067530.1 Solyc05g013630.1 0.212137399508513 undirected NA NA
Solyc08g067530.1 Solyc06g069010.2 0.240518068828343 undirected NA NA
Solyc08g067530.1 Solyc06g011280.2 0.245981522988971 undirected NA NA
Solyc08g067530.1 Solyc03g112360.1 0.242356918762582 undirected NA NA
Solyc08g067530.1 Solyc01g008080.2 0.215534485202306 undirected NA NA
Solyc08g067530.1 Solyc03g019780.2 0.204854351217093 undirected NA NA
Solyc08g067530.1 Solyc01g089970.2 0.209662476308213 undirected NA NA
Solyc08g067530.1 Solyc05g053670.2 0.220073071485604 undirected NA NA
Solyc08g067530.1 Solyc02g085350.2 0.204338033287399 undirected NA NA
Solyc08g067530.1 Solyc11g066840.1 0.204698772596665 undirected NA NA
Solyc08g067530.1 Solyc06g068660.2 0.205036716192488 undirected NA NA
Solyc08g067530.1 Solyc11g005680.1 0.234858553293745 undirected NA NA
Solyc08g067530.1 Solyc01g087120.2 0.224526547064606 undirected NA NA
Solyc08g067530.1 Solyc08g074240.2 0.219177752398803 undirected NA NA
Solyc08g067530.1 Solyc12g015880.1 0.215029988087389 undirected NA NA
Solyc08g067530.1 Solyc12g005330.1 0.249565923624433 undirected NA NA
Solyc08g067530.1 Solyc01g068530.2 0.206481551809137 undirected NA NA
Solyc08g067530.1 Solyc03g115100.2 0.253724839887853 undirected NA NA
Solyc08g067530.1 Solyc03g111230.2 0.212763163344031 undirected NA NA
Solyc08g067530.1 Solyc06g075180.1 0.29647215656687 undirected NA NA
Solyc08g067530.1 Solyc09g092390.2 0.230094446452044 undirected NA NA
Solyc08g067530.1 Solyc10g083570.1 0.234791556393558 undirected NA NA
Solyc08g067530.1 Solyc05g008010.2 0.201008473247874 undirected NA NA
Solyc08g067530.1 Solyc10g086020.1 0.229607377866597 undirected NA NA
Solyc08g067530.1 Solyc12g096300.1 0.216489438143062 undirected NA NA
Solyc08g067530.1 Solyc04g063290.2 0.225295015810887 undirected NA NA
Solyc08g067530.1 Solyc01g067740.2 0.223072566188633 undirected NA NA
Solyc08g067530.1 Solyc06g064620.2 0.225509478083869 undirected NA NA
Solyc08g067530.1 Solyc10g006580.2 0.226739040846095 undirected NA NA
Solyc08g067530.1 Solyc06g082870.2 0.212031780827599 undirected NA NA
Solyc08g067530.1 Solyc06g072490.2 0.23970153339871 undirected NA NA
Solyc08g067530.1 Solyc11g072450.1 0.215981760781446 undirected NA NA
Solyc08g067530.1 Solyc02g072130.2 0.209502319133756 undirected NA NA
Solyc08g067530.1 Solyc11g039840.1 0.24304741709999 undirected NA NA
Solyc08g067530.1 Solyc01g067730.2 0.205630069839243 undirected NA NA
Solyc08g067530.1 Solyc07g005810.2 0.218520147145837 undirected NA NA
Solyc08g067530.1 Solyc09g072870.2 0.232412255622286 undirected NA NA
Solyc08g067530.1 Solyc05g054810.2 0.229042725516532 undirected NA NA
Solyc08g067530.1 Solyc05g053470.2 0.203177936252168 undirected NA NA
Solyc08g067530.1 Solyc11g068420.1 0.262670499789312 undirected NA NA
Solyc08g067530.1 Solyc06g074300.2 0.24783664423569 undirected NA NA
Solyc08g067530.1 Solyc02g070500.1 0.217333173161678 undirected NA NA
Solyc08g067530.1 Solyc01g005620.2 0.206830511756465 undirected NA NA
Solyc08g067530.1 Solyc03g044000.1 0.208837117828274 undirected NA NA
Solyc08g067530.1 Solyc12g096540.1 0.206562576693411 undirected NA NA
Solyc08g067530.1 Solyc09g075290.2 0.210210338257401 undirected NA NA
Solyc08g067530.1 Solyc12g008630.1 0.215418689506086 undirected NA NA
Solyc08g067530.1 Solyc06g008260.2 0.233148267246622 undirected NA NA
Solyc08g067530.1 Solyc03g121330.2 0.237037660323883 undirected NA NA
Solyc08g067530.1 Solyc02g078210.2 0.211931090332518 undirected NA NA
Solyc08g067530.1 Solyc10g008910.1 0.200813155503662 undirected NA NA
Solyc08g067530.1 Solyc01g111760.2 0.21316302970917 undirected NA NA
Solyc08g067530.1 Solyc05g008600.2 0.221101642310999 undirected NA NA
Solyc08g067530.1 Solyc08g080140.2 0.221260260199901 undirected NA NA
Solyc08g067530.1 Solyc07g065090.1 0.213727253277513 undirected NA NA
Solyc08g067530.1 Solyc02g077480.1 0.202315364036115 undirected NA NA
Solyc08g067530.1 Solyc11g072240.1 0.215594142574071 undirected NA NA
Solyc08g067530.1 Solyc03g119360.2 0.237388378363294 undirected NA NA
Solyc08g067530.1 Solyc06g083620.2 0.224939740307913 undirected NA NA
Solyc08g067530.1 Solyc07g063100.2 0.22000045046668 undirected NA NA
Solyc08g067530.1 Solyc01g005560.2 0.212267224731512 undirected NA NA
Solyc08g067530.1 Solyc05g053170.2 0.200938210419222 undirected NA NA
Solyc08g067530.1 Solyc07g005560.2 0.205504972770535 undirected NA NA
Solyc08g067530.1 Solyc12g044720.1 0.207643778985054 undirected NA NA
Solyc08g067530.1 Solyc01g006150.2 0.214009136482212 undirected NA NA
Solyc08g067530.1 Solyc09g009260.2 0.218482502591095 undirected NA NA
Solyc08g067530.1 Solyc05g052800.2 0.234929556903897 undirected NA NA
Solyc08g067530.1 Solyc11g069440.1 0.24823580504247 undirected NA NA
Solyc08g067530.1 Solyc05g052140.2 0.241359185744335 undirected NA NA
Solyc08g067530.1 Solyc05g007560.2 0.206118679493122 undirected NA NA
Solyc08g067530.1 Solyc06g063310.1 0.223776590605069 undirected NA NA
Solyc08g067530.1 Solyc04g026100.1 0.213163771156011 undirected NA NA
Solyc08g067530.1 Solyc04g008460.2 0.207385197089218 undirected NA NA
Solyc08g067530.1 Solyc08g041890.2 0.220974859653481 undirected NA NA
Solyc08g067530.1 Solyc06g005150.2 0.219216383785684 undirected NA NA
Solyc08g067530.1 Solyc04g005340.2 0.206551301276879 undirected NA NA
Solyc08g067530.1 Solyc10g085550.1 0.226789331565585 undirected NA NA
Solyc08g067530.1 Solyc10g007980.2 0.279459923483045 undirected NA NA
Solyc08g067530.1 Solyc06g060290.2 0.273924187049311 undirected NA NA
Solyc08g067530.1 Solyc02g081160.2 0.212199423874864 undirected NA NA
Solyc08g067530.1 Solyc04g074910.2 0.207567181772515 undirected NA NA
Solyc08g067530.1 Solyc04g074510.2 0.210837465219546 undirected NA NA
Solyc08g067530.1 Solyc12g042650.1 0.232278921933201 undirected NA NA
Solyc08g067530.1 Solyc01g100320.2 0.213299668550488 undirected NA NA
Solyc08g067530.1 Solyc05g056310.2 0.210634815651601 undirected NA NA
Solyc08g067530.1 Solyc02g070570.2 0.219540295028345 undirected NA NA
Solyc08g067530.1 Solyc10g084350.1 0.220708139321246 undirected NA NA
Solyc08g067530.1 Solyc06g069090.2 0.22066645665258 undirected NA NA
Solyc08g067530.1 Solyc02g093900.2 0.234142470975103 undirected NA NA
Solyc08g067530.1 Solyc01g097870.2 0.225404360677087 undirected NA NA
Solyc08g067530.1 Solyc06g083790.2 0.233407225418482 undirected NA NA
Solyc08g067530.1 Solyc09g097770.2 0.200995957975446 undirected NA NA
Solyc08g067530.1 Solyc04g071620.2 0.227337735762939 undirected NA NA
Solyc08g067530.1 Solyc04g076030.1 0.206141613147607 undirected NA NA
Solyc08g067530.1 Solyc09g061860.2 0.229364849538813 undirected NA NA
Solyc08g067530.1 Solyc05g023800.2 0.218425605957379 undirected NA NA
Solyc08g067530.1 Solyc07g041310.2 0.235479823337372 undirected NA NA
Solyc08g067530.1 Solyc09g010100.2 0.217337889337153 undirected NA NA
Solyc08g067530.1 Solyc10g081030.1 0.241981662014724 undirected NA NA
Solyc08g067530.1 Solyc07g065170.2 0.258982034783253 undirected NA NA
Solyc08g067530.1 Solyc05g046390.2 0.256799843897896 undirected NA NA
Solyc08g067530.1 Solyc10g083280.1 0.216180075483191 undirected NA NA
Solyc08g067530.1 Solyc07g065330.2 0.224857159072997 undirected NA NA
Solyc08g067530.1 Solyc02g088700.2 0.200178318417095 undirected NA NA
Solyc08g067530.1 Solyc01g009520.2 0.246718544666419 undirected NA NA
Solyc08g067530.1 Solyc07g063890.2 0.204079651455504 undirected NA NA
Solyc08g067530.1 Solyc01g010580.2 0.202609844725138 undirected NA NA
Solyc08g067530.1 Solyc08g014330.2 0.244436294650828 undirected NA NA
Solyc08g067530.1 Solyc08g008050.2 0.201704630041663 undirected NA NA
Solyc08g067530.1 Solyc02g091880.2 0.232691158632063 undirected NA NA
Solyc08g067530.1 Solyc08g062800.2 0.200623682229922 undirected NA NA
Solyc08g067530.1 Solyc05g005190.2 0.200244651917603 undirected NA NA
Solyc08g067530.1 Solyc12g010930.1 0.216008550707859 undirected NA NA
Solyc08g067530.1 Solyc12g010400.1 0.215434417643503 undirected NA NA
Solyc08g067530.1 Solyc10g077010.1 0.226931306584238 undirected NA NA
Solyc08g067530.1 Solyc08g068180.2 0.215613102895485 undirected NA NA
Solyc08g067530.1 Solyc04g074550.2 0.203687322048182 undirected NA NA
Solyc08g067530.1 Solyc03g082570.2 0.202746193845406 undirected NA NA
Solyc08g067530.1 Solyc09g007180.2 0.228265801349991 undirected NA NA
Solyc08g067530.1 Solyc01g103800.2 0.200847454799751 undirected NA NA
Solyc08g067530.1 Solyc09g091740.2 0.237755428704161 undirected NA NA
Solyc08g067530.1 Solyc06g073420.2 0.202134749172811 undirected NA NA
Solyc08g067530.1 Solyc06g075010.2 0.209363295227793 undirected NA NA
Solyc08g067530.1 Solyc12g095760.1 0.212419297202114 undirected NA NA
Solyc08g067530.1 Solyc06g054510.2 0.247767571481922 undirected NA NA
Solyc08g067530.1 Solyc04g010250.2 0.221243516125869 undirected NA NA
Solyc08g067530.1 Solyc11g069000.1 0.242540082271809 undirected NA NA
Solyc08g067530.1 Solyc06g060080.2 0.238935511578613 undirected NA NA
Solyc08g067530.1 Solyc07g006790.2 0.212406985017097 undirected NA NA
Solyc08g067530.1 Solyc02g070360.2 0.224405143108537 undirected NA NA
Solyc08g067530.1 Solyc01g066970.2 0.207090777300326 undirected NA NA
Solyc08g067530.1 Solyc02g082880.2 0.209961331691808 undirected NA NA
Solyc08g067530.1 Solyc03g083970.2 0.220133907895481 undirected NA NA
Solyc08g067530.1 Solyc11g070030.1 0.223591711080534 undirected NA NA
Solyc08g067530.1 Solyc10g075070.1 0.223107776585342 undirected NA NA
Solyc08g067530.1 Solyc03g119060.2 0.202449471963819 undirected NA NA
Solyc08g067530.1 Solyc06g075810.2 0.204165641107153 undirected NA NA
Solyc08g067530.1 Solyc01g091220.2 0.210006273814009 undirected NA NA
Solyc08g067530.1 Solyc09g091170.2 0.240685304860432 undirected NA NA
Solyc08g067530.1 Solyc04g050730.2 0.225469186366246 undirected NA NA
Solyc08g067530.1 Solyc11g069150.1 0.212285302774309 undirected NA NA
Solyc08g067530.1 Solyc10g079880.1 0.207674148406953 undirected NA NA
Solyc08g067530.1 Solyc03g080090.2 0.201445642960364 undirected NA NA
Solyc08g067530.1 Solyc08g081730.2 0.228169259433369 undirected NA NA
Solyc08g067530.1 Solyc07g008340.2 0.201198787844999 undirected NA NA
Solyc08g067530.1 Solyc02g085540.1 0.201623699459564 undirected NA NA
Solyc08g067530.1 Solyc06g084310.2 0.241315417668885 undirected NA NA
Solyc08g067530.1 Solyc12g009140.1 0.212939337319996 undirected NA NA
Solyc08g067530.1 Solyc01g074000.2 0.205538105496189 undirected NA NA
Solyc08g067530.1 Solyc02g081700.1 0.217652422980556 undirected NA NA
Solyc08g067530.1 Solyc03g121070.2 0.222058213370993 undirected NA NA
Solyc08g067530.1 Solyc07g065280.2 0.200470143062893 undirected NA NA
Solyc08g067530.1 Solyc05g043430.2 0.219113866125133 undirected NA NA
Solyc08g067530.1 Solyc09g057670.2 0.213854258955672 undirected NA NA
Solyc08g067530.1 Solyc02g088490.2 0.202019384292692 undirected NA NA
Solyc08g067530.1 Solyc09g075150.2 0.213864255716728 undirected NA NA
Solyc08g067530.1 Solyc12g013550.1 0.229015339802536 undirected NA NA
Solyc08g067530.1 Solyc08g015860.2 0.209592808544303 undirected NA NA
Solyc08g067530.1 Solyc12g099990.1 0.227607809446466 undirected NA NA
Solyc08g067530.1 Solyc04g080590.2 0.203969022282127 undirected NA NA
Solyc08g067530.1 Solyc09g020130.2 0.205999613303155 undirected NA NA
Solyc08g067530.1 Solyc01g110380.2 0.242550639944387 undirected NA NA
Solyc08g067530.1 Solyc01g007910.2 0.234844017438487 undirected NA NA
Solyc08g067530.1 Solyc05g050850.2 0.216010782490423 undirected NA NA
Solyc08g067530.1 Solyc09g065830.2 0.246420447558378 undirected NA NA
Solyc08g067530.1 Solyc03g097790.2 0.219874268024708 undirected NA NA
Solyc08g067530.1 Solyc03g025910.2 0.23729103128831 undirected NA NA
Solyc08g067530.1 Solyc01g102830.2 0.215925724945601 undirected NA NA
Solyc08g067530.1 Solyc05g005160.2 0.209140383838448 undirected NA NA
Solyc08g067530.1 Solyc03g025840.2 0.224055828562476 undirected NA NA
Solyc08g067530.1 Solyc04g054250.2 0.212752426597315 undirected NA NA
Solyc08g067530.1 Solyc06g036670.1 0.21801131992171 undirected NA NA
Solyc08g067530.1 Solyc01g079540.2 0.206313791387769 undirected NA NA
Solyc08g067530.1 Solyc05g008150.2 0.222681688293982 undirected NA NA
Solyc08g067530.1 Solyc05g010260.2 0.213717330474729 undirected NA NA
Solyc08g067530.1 Solyc03g098020.2 0.201721548137185 undirected NA NA
Solyc08g067530.1 Solyc02g092440.2 0.218564009669088 undirected NA NA
Solyc08g067530.1 Solyc10g079610.1 0.227872074252989 undirected NA NA
Solyc08g067530.1 Solyc03g096940.2 0.201417463393443 undirected NA NA
Solyc08g067530.1 Solyc06g073970.1 0.239097021115631 undirected NA NA
Solyc08g067530.1 Solyc07g022910.2 0.213542965911013 undirected NA NA
Solyc08g067530.1 Solyc03g058380.2 0.215801393787121 undirected NA NA
Solyc08g067530.1 Solyc09g074380.2 0.224187264263272 undirected NA NA
Solyc08g067530.1 Solyc01g102390.2 0.207548810005565 undirected NA NA
Solyc08g067530.1 Solyc12g006920.1 0.206392574685583 undirected NA NA
Solyc08g067530.1 Solyc05g013850.2 0.201207198328828 undirected NA NA
Solyc08g067530.1 Solyc03g083390.2 0.20676679694659 undirected NA NA
Solyc08g067530.1 Solyc03g019720.2 0.237052543648795 undirected NA NA
Solyc08g067530.1 Solyc05g056140.2 0.222816105154574 undirected NA NA
Solyc08g067530.1 Solyc11g012700.1 0.207992789759123 undirected NA NA
Solyc08g067530.1 Solyc01g096270.2 0.213765053276105 undirected NA NA
Solyc08g067530.1 Solyc05g013030.1 0.217152287615486 undirected NA NA
Solyc08g067530.1 Solyc08g078860.2 0.225571033798278 undirected NA NA
Solyc08g067530.1 Solyc06g063220.2 0.200925491325537 undirected NA NA
Solyc08g067530.1 Solyc08g082700.2 0.228592178996014 undirected NA NA
Solyc08g067530.1 Solyc04g080570.2 0.207878223801277 undirected NA NA
Solyc08g067530.1 Solyc06g082630.2 0.210231540938001 undirected NA NA
Solyc08g067530.1 Solyc06g062500.2 0.217050204726576 undirected NA NA
Solyc08g067530.1 Solyc12g038530.1 0.218470208476983 undirected NA NA
Solyc08g067530.1 Solyc02g077220.2 0.213860543596855 undirected NA NA
Solyc08g067530.1 Solyc03g111200.2 0.220687478531189 undirected NA NA
Solyc08g067530.1 Solyc04g009410.2 0.201171303116128 undirected NA NA
Solyc08g067530.1 Solyc11g062270.1 0.218823426333582 undirected NA NA
Solyc08g067530.1 Solyc02g089250.2 0.211084413106247 undirected NA NA
Solyc08g067530.1 Solyc02g068740.2 0.209427452824875 undirected NA NA
Solyc08g067530.1 Solyc03g097250.2 0.231223651245331 undirected NA NA
Solyc08g067530.1 Solyc06g073900.2 0.203604118023044 undirected NA NA
Solyc08g067530.1 Solyc03g005050.2 0.219694716026979 undirected NA NA
Solyc08g067530.1 Solyc02g089820.2 0.212616687721856 undirected NA NA
Solyc08g067530.1 Solyc12g087890.1 0.2234925630516 undirected NA NA
Solyc08g067530.1 Solyc02g083710.2 0.211113435855753 undirected NA NA
Solyc08g067530.1 Solyc06g008120.1 0.220426080426355 undirected NA NA
Solyc08g067530.1 Solyc12g099100.1 0.200977935374456 undirected NA NA
Solyc08g067530.1 Solyc06g071330.2 0.203742222728206 undirected NA NA
Solyc08g067530.1 Solyc10g081130.1 0.206449714178714 undirected NA NA
Solyc08g067530.1 Solyc11g007960.1 0.234298568332048 undirected NA NA
Solyc08g067530.1 Solyc10g008010.2 0.223963054467817 undirected NA NA
Solyc08g067530.1 Solyc03g095840.2 0.217405239532191 undirected NA NA
Solyc08g067530.1 Solyc05g046330.2 0.204421126107398 undirected NA NA
Solyc08g067530.1 Solyc06g007200.2 0.233965274874259 undirected NA NA
Solyc08g067530.1 Solyc07g064800.2 0.205831004182547 undirected NA NA
Solyc08g067530.1 Solyc09g082320.2 0.211911278676962 undirected NA NA
Solyc08g067530.1 Solyc06g068650.2 0.210375120803832 undirected NA NA
Solyc08g067530.1 Solyc03g005740.1 0.209604430692542 undirected NA NA
Solyc08g067530.1 Solyc04g079200.2 0.245130419150392 undirected NA NA
Solyc08g067530.1 Solyc10g005230.2 0.209916566025664 undirected NA NA
Solyc08g067530.1 Solyc07g017900.2 0.23465411969807 undirected NA NA
Solyc08g067530.1 Solyc12g036200.1 0.211618835005707 undirected NA NA
Solyc08g067530.1 Solyc04g014490.1 0.203680116453314 undirected NA NA
Solyc08g067530.1 Solyc12g005570.1 0.224341989886442 undirected NA NA
Solyc08g067530.1 Solyc02g093370.2 0.232836471444183 undirected NA NA
Solyc08g067530.1 Solyc12g011450.1 0.211597657686947 undirected NA NA
Solyc08g067530.1 Solyc12g044740.1 0.2034458945436 undirected NA NA
Solyc08g067530.1 Solyc02g085790.2 0.234712045793881 undirected NA NA
Solyc08g067530.1 Solyc06g082990.2 0.226733060628882 undirected NA NA
Solyc08g067530.1 Solyc11g044470.1 0.21245142578343 undirected NA NA
Solyc08g067530.1 Solyc03g116810.2 0.203360670176365 undirected NA NA
Solyc08g067530.1 Solyc08g082750.2 0.20615954563152 undirected NA NA
Solyc08g067530.1 Solyc08g082020.2 0.214121836397697 undirected NA NA
Solyc08g067530.1 Solyc03g095190.2 0.201634993106006 undirected NA NA
Solyc08g067530.1 Solyc02g069590.2 0.212660705467485 undirected NA NA
Solyc08g067530.1 Solyc06g082120.2 0.220256128606839 undirected NA NA
Solyc08g067530.1 Solyc03g118980.2 0.216431654305366 undirected NA NA
Solyc08g067530.1 Solyc12g098640.1 0.204604786626108 undirected NA NA
Solyc08g067530.1 Solyc03g097010.2 0.212070438895703 undirected NA NA
Solyc08g067530.1 Solyc11g071490.1 0.210184495069082 undirected NA NA
Solyc08g067530.1 Solyc03g112900.2 0.208421912766874 undirected NA NA
Solyc08g067530.1 Solyc04g047720.2 0.217192957604238 undirected NA NA
Solyc08g067530.1 Solyc11g005220.1 0.206093611620609 undirected NA NA
Solyc08g067530.1 Solyc11g068670.1 0.204350382643813 undirected NA NA
Solyc08g067530.1 Solyc09g090720.2 0.208753550813844 undirected NA NA
Solyc08g067530.1 Solyc01g109610.2 0.211075698301158 undirected NA NA
Solyc08g067530.1 Solyc06g069520.2 0.210664100637501 undirected NA NA
Solyc08g067530.1 Solyc01g094890.2 0.22899315164589 undirected NA NA
Solyc08g067530.1 Solyc10g080970.1 0.20668679273341 undirected NA NA
Solyc08g067530.1 Solyc06g036350.2 0.213695916394539 undirected NA NA
Solyc08g067530.1 Solyc12g006260.1 0.202453801285844 undirected NA NA
Solyc08g067530.1 Solyc03g082600.2 0.21161694319277 undirected NA NA
Solyc08g067530.1 Solyc05g008140.2 0.238605508924729 undirected NA NA
Solyc08g067530.1 Solyc04g025040.1 0.215009980277074 undirected NA NA
Solyc08g067530.1 Solyc02g063130.2 0.204522154214805 undirected NA NA
Solyc08g067530.1 Solyc05g023680.2 0.204554087145462 undirected NA NA
Solyc08g067530.1 Solyc09g007640.2 0.226495776071816 undirected NA NA
Solyc08g067530.1 Solyc08g082620.2 0.218936787540211 undirected NA NA
Solyc08g067530.1 Solyc03g063600.2 0.213319245357389 undirected NA NA
Solyc08g067530.1 Solyc01g006290.2 0.205932729626282 undirected NA NA
Solyc08g067530.1 Solyc05g055760.2 0.215311169768393 undirected NA NA
Solyc08g067530.1 Solyc02g085040.2 0.214763262483721 undirected NA NA
Solyc08g067530.1 Solyc12g018990.1 0.231454196900288 undirected NA NA
Solyc08g067530.1 Solyc01g094560.2 0.211158766570889 undirected NA NA
Solyc08g067530.1 Solyc01g109360.2 0.205630193981138 undirected NA NA
Solyc08g067530.1 Solyc09g025250.2 0.23132421335012 undirected NA NA
Solyc08g067530.1 Solyc08g077920.2 0.207533404458572 undirected NA NA
Solyc08g067530.1 Solyc11g020280.1 0.207511378970791 undirected NA NA
Solyc08g067530.1 Solyc03g113020.2 0.219895118398699 undirected NA NA
Solyc08g067530.1 Solyc02g085390.2 0.201468535379875 undirected NA NA
Solyc08g067530.1 Solyc04g054310.2 0.265749971585986 undirected NA NA
Solyc08g067530.1 Solyc01g099910.2 0.222760348575286 undirected NA NA
Solyc08g067530.1 Solyc03g005210.2 0.20480176795458 undirected NA NA
Solyc08g067530.1 Solyc07g039320.2 0.204575909588848 undirected NA NA
Solyc08g067530.1 Solyc10g055410.1 0.212233529249105 undirected NA NA
Solyc08g067530.1 Solyc11g017300.1 0.202526618083938 undirected NA NA
Solyc08g067530.1 Solyc08g016510.2 0.203464935682924 undirected NA NA
Solyc08g067530.1 Solyc03g094080.2 0.203035710051228 undirected NA NA
Solyc08g067530.1 Solyc10g049890.1 0.205432668577303 undirected NA NA
Solyc08g067530.1 Solyc06g061020.2 0.227760092973409 undirected NA NA
Solyc08g067530.1 Solyc02g062810.2 0.21709431080087 undirected NA NA
Solyc08g067530.1 Solyc03g006100.2 0.203745437801258 undirected NA NA
Solyc08g067530.1 Solyc07g043660.2 0.200990627550195 undirected NA NA
Solyc08g067530.1 Solyc05g056030.2 0.219545815528126 undirected NA NA
Solyc08g067530.1 Solyc04g079130.2 0.221125747968972 undirected NA NA
Solyc08g067530.1 Solyc10g009220.2 0.218056255293503 undirected NA NA
Solyc08g067530.1 Solyc04g011370.2 0.212132045783972 undirected NA NA
Solyc08g067530.1 Solyc00g313930.1 0.216594498547138 undirected NA NA
Solyc08g067530.1 Solyc05g052690.2 0.200236030684897 undirected NA NA
Solyc08g067530.1 Solyc02g088220.2 0.215594943370908 undirected NA NA
Solyc08g067530.1 Solyc04g005590.2 0.228500323538325 undirected NA NA
Solyc08g067530.1 Solyc02g067050.2 0.222844995825644 undirected NA NA
Solyc08g067530.1 Solyc10g005890.2 0.200702516382924 undirected NA NA
Solyc08g067530.1 Solyc06g007630.1 0.204893390532358 undirected NA NA
Solyc08g067530.1 Solyc03g123750.2 0.228511068742781 undirected NA NA
Solyc08g067530.1 Solyc02g062780.2 0.207955558497285 undirected NA NA
Solyc08g067530.1 Solyc11g043170.1 0.202154448799728 undirected NA NA
Solyc08g067530.1 Solyc10g007260.2 0.219992125645594 undirected NA NA
Solyc08g067530.1 Solyc02g080790.2 0.231503697558267 undirected NA NA
Solyc08g067530.1 Solyc07g017410.2 0.246760237087507 undirected NA NA
Solyc08g067530.1 Solyc04g009350.2 0.20075700624876 undirected NA NA
Solyc08g067530.1 Solyc09g014240.2 0.218266249129334 undirected NA NA
Solyc08g067530.1 Solyc02g090090.2 0.209585262951023 undirected NA NA
Solyc08g067530.1 Solyc10g045420.1 0.22825623796664 undirected NA NA
Solyc08g067530.1 Solyc01g080580.2 0.230261313339232 undirected NA NA
Solyc08g067530.1 Solyc02g083390.2 0.205484569093891 undirected NA NA
Solyc08g067530.1 Solyc09g090930.2 0.212928400234897 undirected NA NA
Solyc08g067530.1 Solyc07g006560.2 0.211447741201655 undirected NA NA
Solyc08g067530.1 Solyc06g082800.2 0.200707300022515 undirected NA NA
Solyc08g067530.1 Solyc04g074080.2 0.202791691104054 undirected NA NA
Solyc08g067530.1 Solyc06g050630.2 0.213064155072014 undirected NA NA
Solyc08g067530.1 Solyc02g082870.2 0.21175297020673 undirected NA NA
Solyc08g067530.1 Solyc08g079850.1 0.216027117319981 undirected NA NA
Solyc08g067530.1 Solyc07g043160.1 0.209038187553969 undirected NA NA
Solyc08g067530.1 Solyc05g052920.2 0.215849779343343 undirected NA NA
Solyc08g067530.1 Solyc07g063560.2 0.21143912197887 undirected NA NA
Solyc08g067530.1 Solyc09g057660.2 0.22172303036284 undirected NA NA
Solyc08g067530.1 Solyc03g123410.1 0.223657215045429 undirected NA NA
Solyc08g067530.1 Solyc12g088230.1 0.222246265020702 undirected NA NA
Solyc08g067530.1 Solyc12g010790.1 0.222229913037818 undirected NA NA
Solyc08g067530.1 Solyc04g071480.1 0.213353902753631 undirected NA NA
Solyc08g067530.1 Solyc12g016220.1 0.200873843141794 undirected NA NA
Solyc08g067530.1 Solyc07g049290.2 0.21287799476024 undirected NA NA
Solyc08g067530.1 Solyc08g081330.2 0.200676457526407 undirected NA NA
Solyc08g067530.1 Solyc02g084710.2 0.209867479720629 undirected NA NA
Solyc08g067530.1 Solyc01g010420.2 0.208134791905442 undirected NA NA
Solyc08g067530.1 Solyc01g102710.2 0.204758108672924 undirected NA NA
Solyc08g067530.1 Solyc04g050440.2 0.216069788203447 undirected NA NA
Solyc08g067530.1 Solyc03g034370.1 0.222693282673867 undirected NA NA
Solyc08g067530.1 Solyc06g060850.2 0.216716153828643 undirected NA NA
Solyc08g067530.1 Solyc01g100240.2 0.226663679282133 undirected NA NA
Solyc08g067530.1 Solyc10g049630.1 0.211532567949947 undirected NA NA
Solyc08g067530.1 Solyc05g010400.2 0.207513460228342 undirected NA NA
Solyc08g067530.1 Solyc02g094320.2 0.204444136965316 undirected NA NA
Solyc08g067530.1 Solyc04g082750.2 0.226450173181766 undirected NA NA
Solyc08g067530.1 Solyc03g007310.2 0.212067366905577 undirected NA NA
Solyc08g067530.1 Solyc09g056450.2 0.219217640060654 undirected NA NA
Solyc08g067530.1 Solyc01g094460.2 0.215999381984079 undirected NA NA
Solyc08g067530.1 Solyc08g082760.2 0.20253943692598 undirected NA NA
Solyc08g067530.1 Solyc06g059850.1 0.224365303579833 undirected NA NA
Solyc08g067530.1 Solyc01g057520.2 0.206539976969716 undirected NA NA
Solyc08g067530.1 Solyc09g065820.2 0.214705245530287 undirected NA NA
Solyc08g067530.1 Solyc07g055540.2 0.215979401216619 undirected NA NA
Solyc08g067530.1 Solyc03g007560.2 0.212112761784963 undirected NA NA
Solyc08g067530.1 Solyc02g083580.2 0.213896252208453 undirected NA NA
Solyc08g067530.1 Solyc12g088690.1 0.2117618843518 undirected NA NA
Solyc08g067530.1 Solyc10g005120.1 0.225712241001909 undirected NA NA
Solyc08g067530.1 Solyc01g079980.2 0.219953071322789 undirected NA NA
Solyc08g067530.1 Solyc08g075720.1 0.207320700731245 undirected NA NA
Solyc08g067530.1 Solyc09g009040.2 0.203355225234335 undirected NA NA
Solyc08g067530.1 Solyc01g091310.2 0.2047685435529 undirected NA NA
Solyc08g067530.1 Solyc06g011580.1 0.235569409754876 undirected NA NA
Solyc08g067530.1 Solyc11g012730.1 0.201538158799775 undirected NA NA
Solyc08g067530.1 Solyc05g007260.2 0.202407036478251 undirected NA NA
Solyc08g067530.1 Solyc04g014520.1 0.220527761624598 undirected NA NA
Solyc08g067530.1 Solyc07g007350.1 0.222794718636243 undirected NA NA
Solyc08g067530.1 Solyc08g042100.2 0.217233762322856 undirected NA NA
Solyc08g067530.1 Solyc01g096710.2 0.200293998602139 undirected NA NA
Solyc08g067530.1 Solyc02g081730.2 0.202878881220568 undirected NA NA
Solyc08g067530.1 Solyc02g021430.1 0.204725674258934 undirected NA NA
Solyc08g067530.1 Solyc01g014850.2 0.20196961816168 undirected NA NA
Solyc08g067530.1 Solyc05g014260.2 0.223716327809277 undirected NA NA
Solyc08g067530.1 Solyc05g013470.2 0.238474278167538 undirected NA NA
Solyc08g067530.1 Solyc01g103030.2 0.206196179607133 undirected NA NA
Solyc08g067530.1 Solyc01g108890.2 0.230508109129321 undirected NA NA
Solyc08g067530.1 Solyc12g056550.1 0.203546454573603 undirected NA NA
Solyc08g067530.1 Solyc02g071490.2 0.204970863965231 undirected NA NA
Solyc08g067530.1 Solyc04g074090.2 0.207529359855514 undirected NA NA
Solyc08g067530.1 Solyc06g075660.2 0.21740485425987 undirected NA NA
Solyc08g067530.1 Solyc01g107740.2 0.215628620680314 undirected NA NA
Solyc08g067530.1 Solyc11g012830.1 0.230217535120575 undirected NA NA
Solyc08g067530.1 Solyc06g060690.2 0.209491623447773 undirected NA NA
Solyc08g067530.1 Solyc02g070890.2 0.222033109778788 undirected NA NA
Solyc08g067530.1 Solyc10g045350.1 0.236995887269739 undirected NA NA
Solyc08g067530.1 Solyc12g094590.1 0.217104114063285 undirected NA NA
Solyc08g067530.1 Solyc01g091020.2 0.205208716634887 undirected NA NA
Solyc08g067530.1 Solyc02g079400.2 0.212244741539897 undirected NA NA
Solyc08g067530.1 Solyc10g076420.1 0.217841529857606 undirected NA NA
Solyc08g067530.1 Solyc07g008300.1 0.209857872844385 undirected NA NA
Solyc08g067530.1 Solyc03g116780.2 0.204276620669085 undirected NA NA
Solyc08g067530.1 Solyc03g006580.2 0.200073116602413 undirected NA NA
Solyc08g067530.1 Solyc12g042720.1 0.218228001255131 undirected NA NA
Solyc08g067530.1 Solyc02g088340.2 0.200866916495603 undirected NA NA
Solyc08g067530.1 Solyc05g047440.1 0.203492620515474 undirected NA NA
Solyc08g067530.1 Solyc05g006510.1 0.219072440619496 undirected NA NA
Solyc08g067530.1 Solyc08g083200.2 0.213886552098855 undirected NA NA
Solyc08g067530.1 Solyc08g081130.2 0.217729576772199 undirected NA NA
Solyc08g067530.1 Solyc01g103380.2 0.215792201930449 undirected NA NA
Solyc08g067530.1 Solyc09g090230.1 0.217916903546532 undirected NA NA
Solyc08g067530.1 Solyc05g056280.2 0.201838948800563 undirected NA NA
Solyc08g067530.1 Solyc03g098170.2 0.227552720652913 undirected NA NA
Solyc08g067530.1 Solyc09g055180.2 0.218910531535307 undirected NA NA
Solyc08g067530.1 Solyc03g118550.2 0.214946577695267 undirected NA NA
Solyc08g067530.1 Solyc10g085560.1 0.216862937042815 undirected NA NA
Solyc08g067530.1 Solyc11g012130.1 0.234371243467366 undirected NA NA
Solyc08g067530.1 Solyc03g093970.2 0.224840037965307 undirected NA NA
Solyc08g067530.1 Solyc06g064890.2 0.213323737617723 undirected NA NA
Solyc08g067530.1 Solyc12g088200.1 0.208089841172782 undirected NA NA
Solyc08g067530.1 Solyc06g072330.2 0.202759907713463 undirected NA NA
Solyc08g067530.1 Solyc04g017720.2 0.214717444146467 undirected NA NA
Solyc08g067530.1 Solyc04g076010.2 0.205312783125729 undirected NA NA
Solyc08g067530.1 Solyc10g007850.2 0.220286103545914 undirected NA NA
Solyc08g067530.1 Solyc03g114290.2 0.207510172650872 undirected NA NA
Solyc08g067530.1 Solyc01g080940.2 0.214430956125995 undirected NA NA
Solyc08g067530.1 Solyc02g090740.2 0.210815534337694 undirected NA NA
Solyc08g067530.1 Solyc08g005890.2 0.229676370617935 undirected NA NA
Solyc08g067530.1 Solyc05g013120.2 0.206215164791392 undirected NA NA
Solyc08g067530.1 Solyc07g066670.2 0.212132331958383 undirected NA NA
Solyc08g067530.1 Solyc06g073150.2 0.207049545048634 undirected NA NA
Solyc08g067530.1 Solyc05g014720.2 0.213844894024179 undirected NA NA
Solyc11g069790.1 Solyc01g028810.2 0.219392929028175 undirected NA NA
Solyc11g069790.1 Solyc05g010670.2 0.208275310273971 undirected NA NA
Solyc11g069790.1 Solyc07g066470.2 0.202284567928707 undirected NA NA
Solyc11g069790.1 Solyc01g009990.2 0.204371889796855 undirected NA NA
Solyc11g069790.1 Solyc10g007320.2 0.205055161552269 undirected NA NA
Solyc11g069790.1 Solyc12g056740.1 0.219347565811368 undirected NA NA
Solyc11g069790.1 Solyc04g057870.2 0.209715993972454 undirected NA NA
Solyc11g069790.1 Solyc02g079000.2 0.201588481524637 undirected NA NA
Solyc11g069790.1 Solyc02g070390.2 0.205532818725522 undirected NA NA
Solyc11g069790.1 Solyc02g077280.2 0.211711406668617 undirected NA NA
Solyc11g069790.1 Solyc03g119280.2 0.200929472253343 undirected NA NA
Solyc11g069790.1 Solyc09g025260.2 0.200749920554746 undirected NA NA
Solyc11g069790.1 Solyc07g066580.2 0.207655190610065 undirected NA NA
Solyc11g069790.1 Solyc11g065870.1 0.22025011736165 undirected NA NA
Solyc11g069790.1 Solyc12g095850.1 0.20085250153366 undirected NA NA
Solyc11g069790.1 Solyc02g072540.2 0.202603843898497 undirected NA NA
Solyc00g231680.1 Solyc12g013750.1 0.419465850056393 undirected NA NA
Solyc00g231680.1 Solyc06g064520.2 0.278319254615319 undirected NA NA
Solyc00g231680.1 Solyc09g074530.2 0.334355416699351 undirected NA NA
Solyc00g231680.1 Solyc12g013670.1 0.364566805454738 undirected NA NA
Solyc07g052350.2 Solyc01g104590.2 0.215830172773394 undirected NA NA
Solyc07g052350.2 Solyc02g069490.2 0.205429621657622 undirected NA NA
Solyc07g052350.2 Solyc01g099900.2 0.220030262245635 undirected NA NA
Solyc07g052350.2 Solyc06g073310.2 0.223289008855941 undirected NA NA
Solyc07g052350.2 Solyc11g010960.1 0.200783269139482 undirected NA NA
Solyc07g052350.2 Solyc08g075700.2 0.217167419406396 undirected NA NA
Solyc07g052350.2 Solyc02g094470.2 0.213338431556841 undirected NA NA
Solyc07g052350.2 Solyc02g063490.2 0.225431809417252 undirected NA NA
Solyc07g052350.2 Solyc04g074300.2 0.218727932985411 undirected NA NA
Solyc07g052350.2 Solyc02g067460.2 0.234988127143135 undirected NA NA
Solyc07g052350.2 Solyc11g066710.1 0.223202279794107 undirected NA NA
Solyc07g052350.2 Solyc07g062650.2 0.243041988253676 undirected NA NA
Solyc07g052350.2 Solyc06g011280.2 0.204234762790775 undirected NA NA
Solyc07g052350.2 Solyc03g115100.2 0.226304938206857 undirected NA NA
Solyc07g052350.2 Solyc06g075180.1 0.24066358623871 undirected NA NA
Solyc07g052350.2 Solyc10g083570.1 0.219267010943518 undirected NA NA
Solyc07g052350.2 Solyc12g096300.1 0.21763854963963 undirected NA NA
Solyc07g052350.2 Solyc04g063290.2 0.205354385214982 undirected NA NA
Solyc07g052350.2 Solyc06g072490.2 0.222165352547432 undirected NA NA
Solyc07g052350.2 Solyc02g078380.2 0.215235597476364 undirected NA NA
Solyc07g052350.2 Solyc11g072450.1 0.210750423829132 undirected NA NA
Solyc07g052350.2 Solyc11g068420.1 0.21065822257812 undirected NA NA
Solyc07g052350.2 Solyc06g074300.2 0.202365687132525 undirected NA NA
Solyc07g052350.2 Solyc12g011000.1 0.204297081057238 undirected NA NA
Solyc07g052350.2 Solyc12g008630.1 0.235145917869095 undirected NA NA
Solyc07g052350.2 Solyc03g121330.2 0.211343236925425 undirected NA NA
Solyc07g052350.2 Solyc10g076600.1 0.202010517749664 undirected NA NA
Solyc07g052350.2 Solyc01g006150.2 0.209384102105812 undirected NA NA
Solyc07g052350.2 Solyc05g007250.2 0.214528658348431 undirected NA NA
Solyc07g052350.2 Solyc11g069440.1 0.233865108085385 undirected NA NA
Solyc07g052350.2 Solyc10g085550.1 0.229168606021269 undirected NA NA
Solyc07g052350.2 Solyc10g007980.2 0.228269797995255 undirected NA NA
Solyc07g052350.2 Solyc06g060290.2 0.251265389628907 undirected NA NA
Solyc07g052350.2 Solyc11g008280.1 0.20256301905269 undirected NA NA
Solyc07g052350.2 Solyc12g042650.1 0.207240579838972 undirected NA NA
Solyc07g052350.2 Solyc05g056310.2 0.217899121379564 undirected NA NA
Solyc07g052350.2 Solyc10g081030.1 0.203134577055208 undirected NA NA
Solyc07g052350.2 Solyc07g065170.2 0.207963096146078 undirected NA NA
Solyc07g052350.2 Solyc12g100330.1 0.212176888287708 undirected NA NA
Solyc07g052350.2 Solyc02g070360.2 0.211828435323995 undirected NA NA
Solyc07g052350.2 Solyc10g085200.1 0.202724940300646 undirected NA NA
Solyc07g052350.2 Solyc01g059830.2 0.209327896461058 undirected NA NA
Solyc07g052350.2 Solyc03g121070.2 0.226896741475005 undirected NA NA
Solyc07g052350.2 Solyc03g005050.2 0.203872249414591 undirected NA NA
Solyc07g052350.2 Solyc12g099100.1 0.216084800122077 undirected NA NA
Solyc07g052350.2 Solyc06g007200.2 0.206260522346451 undirected NA NA
Solyc07g052350.2 Solyc02g085790.2 0.214909144899282 undirected NA NA
Solyc07g052350.2 Solyc09g025250.2 0.216609668249058 undirected NA NA
Solyc07g052350.2 Solyc11g008370.1 0.202290634107341 undirected NA NA
Solyc07g052350.2 Solyc04g054310.2 0.221509559550609 undirected NA NA
Solyc07g052350.2 Solyc02g067050.2 0.201983567779969 undirected NA NA
Solyc07g052350.2 Solyc07g017410.2 0.215829768035189 undirected NA NA
Solyc07g052350.2 Solyc02g084820.2 0.200287042357621 undirected NA NA
Solyc07g052350.2 Solyc07g007350.1 0.208102032149953 undirected NA NA
Solyc07g052350.2 Solyc08g005890.2 0.210870819357235 undirected NA NA
Solyc01g099770.2 Solyc01g104590.2 0.203493245564973 undirected NA NA
Solyc01g099770.2 Solyc06g073310.2 0.231282786353558 undirected NA NA
Solyc01g099770.2 Solyc01g099830.2 0.252994760726376 undirected NA NA
Solyc01g099770.2 Solyc08g075700.2 0.235912591086951 undirected NA NA
Solyc01g099770.2 Solyc10g078960.1 0.227031122300588 undirected NA NA
Solyc01g099770.2 Solyc02g070310.2 0.24360650407293 undirected NA NA
Solyc01g099770.2 Solyc12g008720.1 0.21836540057692 undirected NA NA
Solyc01g099770.2 Solyc06g011280.2 0.214612975067596 undirected NA NA
Solyc01g099770.2 Solyc03g112360.1 0.227740507650934 undirected NA NA
Solyc01g099770.2 Solyc01g089970.2 0.200516446876142 undirected NA NA
Solyc01g099770.2 Solyc05g053670.2 0.234265249733903 undirected NA NA
Solyc01g099770.2 Solyc08g074240.2 0.246766231668164 undirected NA NA
Solyc01g099770.2 Solyc12g005330.1 0.238859225782767 undirected NA NA
Solyc01g099770.2 Solyc01g068530.2 0.226670793112586 undirected NA NA
Solyc01g099770.2 Solyc06g075180.1 0.231495380216451 undirected NA NA
Solyc01g099770.2 Solyc10g078630.1 0.219631124533521 undirected NA NA
Solyc01g099770.2 Solyc10g086020.1 0.24610247881931 undirected NA NA
Solyc01g099770.2 Solyc04g005680.2 0.211115725541989 undirected NA NA
Solyc01g099770.2 Solyc06g064620.2 0.213989385930697 undirected NA NA
Solyc01g099770.2 Solyc10g006580.2 0.235467964215511 undirected NA NA
Solyc01g099770.2 Solyc09g072870.2 0.253393455199166 undirected NA NA
Solyc01g099770.2 Solyc05g054810.2 0.241760402428776 undirected NA NA
Solyc01g099770.2 Solyc11g068420.1 0.23895473796366 undirected NA NA
Solyc01g099770.2 Solyc12g096540.1 0.260720914152729 undirected NA NA
Solyc01g099770.2 Solyc09g075290.2 0.206015778089634 undirected NA NA
Solyc01g099770.2 Solyc12g042080.1 0.202870911015647 undirected NA NA
Solyc01g099770.2 Solyc03g121330.2 0.210529998751305 undirected NA NA
Solyc01g099770.2 Solyc07g005560.2 0.25051525922007 undirected NA NA
Solyc01g099770.2 Solyc12g044720.1 0.224211761074042 undirected NA NA
Solyc01g099770.2 Solyc04g008810.2 0.208007316429162 undirected NA NA
Solyc01g099770.2 Solyc05g052800.2 0.220645212348466 undirected NA NA
Solyc01g099770.2 Solyc06g063310.1 0.209323868744774 undirected NA NA
Solyc01g099770.2 Solyc04g026100.1 0.205506403875264 undirected NA NA
Solyc01g099770.2 Solyc04g008460.2 0.223138767931233 undirected NA NA
Solyc01g099770.2 Solyc08g041890.2 0.208028047108812 undirected NA NA
Solyc01g099770.2 Solyc12g039120.1 0.220493367012617 undirected NA NA
Solyc01g099770.2 Solyc12g098940.1 0.210647812746516 undirected NA NA
Solyc01g099770.2 Solyc10g007980.2 0.206301830525434 undirected NA NA
Solyc01g099770.2 Solyc04g074910.2 0.211625785291557 undirected NA NA
Solyc01g099770.2 Solyc05g055230.1 0.206807414328268 undirected NA NA
Solyc01g099770.2 Solyc02g070570.2 0.200789256251791 undirected NA NA
Solyc01g099770.2 Solyc10g084350.1 0.215104162197865 undirected NA NA
Solyc01g099770.2 Solyc07g041310.2 0.205558899930356 undirected NA NA
Solyc01g099770.2 Solyc10g083280.1 0.201351338110647 undirected NA NA
Solyc01g099770.2 Solyc01g096290.2 0.203050915012698 undirected NA NA
Solyc01g099770.2 Solyc01g009520.2 0.239120938779957 undirected NA NA
Solyc01g099770.2 Solyc07g063890.2 0.23403155754408 undirected NA NA
Solyc01g099770.2 Solyc01g010580.2 0.212120021520855 undirected NA NA
Solyc01g099770.2 Solyc12g010930.1 0.248729480519726 undirected NA NA
Solyc01g099770.2 Solyc12g010400.1 0.208370077154253 undirected NA NA
Solyc01g099770.2 Solyc08g068180.2 0.262193542449744 undirected NA NA
Solyc01g099770.2 Solyc01g103800.2 0.2252633004455 undirected NA NA
Solyc01g099770.2 Solyc09g091740.2 0.240245707599841 undirected NA NA
Solyc01g099770.2 Solyc06g060080.2 0.237937891345946 undirected NA NA
Solyc01g099770.2 Solyc05g050850.2 0.206113188454518 undirected NA NA
Solyc01g099770.2 Solyc06g008120.1 0.218248689998498 undirected NA NA
Solyc01g099770.2 Solyc10g008010.2 0.214278903401269 undirected NA NA
Solyc01g099770.2 Solyc06g082680.2 0.223531037992169 undirected NA NA
Solyc01g099770.2 Solyc04g054310.2 0.200034674723029 undirected NA NA
Solyc01g099770.2 Solyc04g005590.2 0.248080834876254 undirected NA NA
Solyc01g099770.2 Solyc07g017410.2 0.221549302173005 undirected NA NA
Solyc01g099770.2 Solyc08g068400.2 0.215564581160964 undirected NA NA
Solyc01g099770.2 Solyc10g008350.2 0.2070977835756 undirected NA NA
Solyc01g099770.2 Solyc04g074080.2 0.212440615018509 undirected NA NA
Solyc01g099770.2 Solyc04g009480.1 0.211380322094152 undirected NA NA
Solyc01g099770.2 Solyc01g057340.2 0.235449722963841 undirected NA NA
Solyc01g099770.2 Solyc01g100700.2 0.234890077245977 undirected NA NA
Solyc10g044670.1 Solyc10g078960.1 0.205236301462033 undirected NA NA
Solyc10g044670.1 Solyc06g075180.1 0.20758150541396 undirected NA NA
Solyc10g044670.1 Solyc05g008060.2 0.200145409016909 undirected NA NA
Solyc10g044670.1 Solyc06g060290.2 0.205651150227295 undirected NA NA
Solyc10g044670.1 Solyc12g013550.1 0.204582840475125 undirected NA NA
Solyc10g044670.1 Solyc06g060270.2 0.213444340329541 undirected NA NA
Solyc10g044670.1 Solyc04g076010.2 0.202629369509788 undirected NA NA
Solyc09g092380.2 Solyc07g066600.2 0.200595421564657 undirected NA NA
Solyc09g092380.2 Solyc09g090140.2 0.208849029633758 undirected NA NA
Solyc09g092380.2 Solyc01g104590.2 0.260752244460606 undirected NA NA
Solyc09g092380.2 Solyc01g099900.2 0.283847121945902 undirected NA NA
Solyc09g092380.2 Solyc06g073310.2 0.282666440836412 undirected NA NA
Solyc09g092380.2 Solyc01g099830.2 0.206493269339875 undirected NA NA
Solyc09g092380.2 Solyc08g075700.2 0.287843684602303 undirected NA NA
Solyc09g092380.2 Solyc02g094470.2 0.201254565427253 undirected NA NA
Solyc09g092380.2 Solyc09g007250.2 0.211161313236383 undirected NA NA
Solyc09g092380.2 Solyc04g074300.2 0.272181129112797 undirected NA NA
Solyc09g092380.2 Solyc06g007670.2 0.201274071789024 undirected NA NA
Solyc09g092380.2 Solyc10g078960.1 0.246987173745081 undirected NA NA
Solyc09g092380.2 Solyc02g070310.2 0.258816363114128 undirected NA NA
Solyc09g092380.2 Solyc07g062650.2 0.226579446535175 undirected NA NA
Solyc09g092380.2 Solyc12g008720.1 0.256929153172415 undirected NA NA
Solyc09g092380.2 Solyc06g069010.2 0.268974338821951 undirected NA NA
Solyc09g092380.2 Solyc06g011280.2 0.28039158276581 undirected NA NA
Solyc09g092380.2 Solyc03g112360.1 0.280527308070221 undirected NA NA
Solyc09g092380.2 Solyc01g089970.2 0.200244946309049 undirected NA NA
Solyc09g092380.2 Solyc05g053670.2 0.235977860800016 undirected NA NA
Solyc09g092380.2 Solyc08g074240.2 0.261616950425655 undirected NA NA
Solyc09g092380.2 Solyc12g005330.1 0.291296729503917 undirected NA NA
Solyc09g092380.2 Solyc01g068530.2 0.228059257029233 undirected NA NA
Solyc09g092380.2 Solyc03g115100.2 0.239525736144412 undirected NA NA
Solyc09g092380.2 Solyc03g111230.2 0.23615563309946 undirected NA NA
Solyc09g092380.2 Solyc06g075180.1 0.299728244422868 undirected NA NA
Solyc09g092380.2 Solyc10g083570.1 0.217777426474387 undirected NA NA
Solyc09g092380.2 Solyc10g086020.1 0.254872341073437 undirected NA NA
Solyc09g092380.2 Solyc12g096300.1 0.216735676930725 undirected NA NA
Solyc09g092380.2 Solyc04g005680.2 0.209067243577651 undirected NA NA
Solyc09g092380.2 Solyc04g063290.2 0.254041795558506 undirected NA NA
Solyc09g092380.2 Solyc01g067740.2 0.202975280223558 undirected NA NA
Solyc09g092380.2 Solyc06g072120.2 0.213809911265839 undirected NA NA
Solyc09g092380.2 Solyc06g064620.2 0.245174971650942 undirected NA NA
Solyc09g092380.2 Solyc10g006580.2 0.26638218636041 undirected NA NA
Solyc09g092380.2 Solyc06g082870.2 0.237520410585943 undirected NA NA
Solyc09g092380.2 Solyc06g072490.2 0.247626578361349 undirected NA NA
Solyc09g092380.2 Solyc11g039840.1 0.265219891416784 undirected NA NA
Solyc09g092380.2 Solyc02g069850.2 0.205362967721593 undirected NA NA
Solyc09g092380.2 Solyc09g072870.2 0.25301793860958 undirected NA NA
Solyc09g092380.2 Solyc05g054810.2 0.262679615037155 undirected NA NA
Solyc09g092380.2 Solyc11g068420.1 0.269888789892929 undirected NA NA
Solyc09g092380.2 Solyc06g074300.2 0.253638719032025 undirected NA NA
Solyc09g092380.2 Solyc06g007520.2 0.201263787883335 undirected NA NA
Solyc09g092380.2 Solyc12g096540.1 0.234468527332303 undirected NA NA
Solyc09g092380.2 Solyc03g121330.2 0.247184873357445 undirected NA NA
Solyc09g092380.2 Solyc03g112850.2 0.219236332912013 undirected NA NA
Solyc09g092380.2 Solyc03g119360.2 0.248277296341776 undirected NA NA
Solyc09g092380.2 Solyc07g005560.2 0.231098365252067 undirected NA NA
Solyc09g092380.2 Solyc12g044720.1 0.214401895151044 undirected NA NA
Solyc09g092380.2 Solyc01g006150.2 0.223040952638356 undirected NA NA
Solyc09g092380.2 Solyc09g009260.2 0.220975592960084 undirected NA NA
Solyc09g092380.2 Solyc05g007250.2 0.200162825809203 undirected NA NA
Solyc09g092380.2 Solyc04g008810.2 0.213651378949783 undirected NA NA
Solyc09g092380.2 Solyc05g052800.2 0.248885700708777 undirected NA NA
Solyc09g092380.2 Solyc11g069440.1 0.245755925318428 undirected NA NA
Solyc09g092380.2 Solyc05g052140.2 0.209216822047916 undirected NA NA
Solyc09g092380.2 Solyc05g007560.2 0.22373032632567 undirected NA NA
Solyc09g092380.2 Solyc06g063310.1 0.241803706111293 undirected NA NA
Solyc09g092380.2 Solyc04g026100.1 0.223231963427358 undirected NA NA
Solyc09g092380.2 Solyc09g008800.2 0.200948143703562 undirected NA NA
Solyc09g092380.2 Solyc04g008460.2 0.238797553557385 undirected NA NA
Solyc09g092380.2 Solyc08g041890.2 0.246038869954493 undirected NA NA
Solyc09g092380.2 Solyc12g039120.1 0.215675071026183 undirected NA NA
Solyc09g092380.2 Solyc10g007980.2 0.284330445155694 undirected NA NA
Solyc09g092380.2 Solyc06g060290.2 0.248682810564346 undirected NA NA
Solyc09g092380.2 Solyc12g042650.1 0.242821027001465 undirected NA NA
Solyc09g092380.2 Solyc05g055230.1 0.213001896427424 undirected NA NA
Solyc09g092380.2 Solyc05g056310.2 0.219828583187892 undirected NA NA
Solyc09g092380.2 Solyc10g084350.1 0.234621720194999 undirected NA NA
Solyc09g092380.2 Solyc06g069090.2 0.245966903110351 undirected NA NA
Solyc09g092380.2 Solyc01g097870.2 0.242186125692893 undirected NA NA
Solyc09g092380.2 Solyc06g083790.2 0.221454569569337 undirected NA NA
Solyc09g092380.2 Solyc08g083120.2 0.209233748645811 undirected NA NA
Solyc09g092380.2 Solyc07g041310.2 0.262642911938297 undirected NA NA
Solyc09g092380.2 Solyc09g010100.2 0.225865441924134 undirected NA NA
Solyc09g092380.2 Solyc06g082090.2 0.205798705457296 undirected NA NA
Solyc09g092380.2 Solyc10g081030.1 0.238922356855442 undirected NA NA
Solyc09g092380.2 Solyc07g065170.2 0.245336006248852 undirected NA NA
Solyc09g092380.2 Solyc05g046390.2 0.252697053680992 undirected NA NA
Solyc09g092380.2 Solyc10g083280.1 0.228789222740503 undirected NA NA
Solyc09g092380.2 Solyc07g065330.2 0.202435132491363 undirected NA NA
Solyc09g092380.2 Solyc02g092430.1 0.212396265592691 undirected NA NA
Solyc09g092380.2 Solyc01g009520.2 0.266353310123825 undirected NA NA
Solyc09g092380.2 Solyc07g063890.2 0.240853771279939 undirected NA NA
Solyc09g092380.2 Solyc01g010580.2 0.210890406148297 undirected NA NA
Solyc09g092380.2 Solyc12g010930.1 0.227937805921874 undirected NA NA
Solyc09g092380.2 Solyc10g077010.1 0.201081708325041 undirected NA NA
Solyc09g092380.2 Solyc08g068180.2 0.249819330949534 undirected NA NA
Solyc09g092380.2 Solyc03g082570.2 0.208416274600781 undirected NA NA
Solyc09g092380.2 Solyc09g007180.2 0.204101327830133 undirected NA NA
Solyc09g092380.2 Solyc01g103800.2 0.218101754144889 undirected NA NA
Solyc09g092380.2 Solyc09g091740.2 0.269488095543782 undirected NA NA
Solyc09g092380.2 Solyc11g069000.1 0.275823635737475 undirected NA NA
Solyc09g092380.2 Solyc06g060080.2 0.254354051307405 undirected NA NA
Solyc09g092380.2 Solyc06g066660.2 0.211733020106315 undirected NA NA
Solyc09g092380.2 Solyc02g070360.2 0.237363524628435 undirected NA NA
Solyc09g092380.2 Solyc01g091220.2 0.216235171485062 undirected NA NA
Solyc09g092380.2 Solyc09g091170.2 0.222827272866145 undirected NA NA
Solyc09g092380.2 Solyc05g043430.2 0.225164498001806 undirected NA NA
Solyc09g092380.2 Solyc12g013550.1 0.218015498924252 undirected NA NA
Solyc09g092380.2 Solyc09g020130.2 0.20345239120118 undirected NA NA
Solyc09g092380.2 Solyc01g110380.2 0.226880630913927 undirected NA NA
Solyc09g092380.2 Solyc03g025910.2 0.233596679130222 undirected NA NA
Solyc09g092380.2 Solyc01g102830.2 0.204985099745465 undirected NA NA
Solyc09g092380.2 Solyc05g005690.1 0.211550593492973 undirected NA NA
Solyc09g092380.2 Solyc08g078860.2 0.200541023694746 undirected NA NA
Solyc09g092380.2 Solyc06g062500.2 0.225547445474193 undirected NA NA
Solyc09g092380.2 Solyc03g111200.2 0.205544189776982 undirected NA NA
Solyc09g092380.2 Solyc03g097250.2 0.20373251864082 undirected NA NA
Solyc09g092380.2 Solyc03g005050.2 0.207844690195191 undirected NA NA
Solyc09g092380.2 Solyc10g008010.2 0.228871854534856 undirected NA NA
Solyc09g092380.2 Solyc06g007200.2 0.218569798002889 undirected NA NA
Solyc09g092380.2 Solyc07g017900.2 0.20383866388684 undirected NA NA
Solyc09g092380.2 Solyc02g085790.2 0.212650430817001 undirected NA NA
Solyc09g092380.2 Solyc06g082680.2 0.208470173396189 undirected NA NA
Solyc09g092380.2 Solyc03g097010.2 0.206142461097841 undirected NA NA
Solyc09g092380.2 Solyc11g071490.1 0.219132311525591 undirected NA NA
Solyc09g092380.2 Solyc01g094890.2 0.216497181769139 undirected NA NA
Solyc09g092380.2 Solyc06g036350.2 0.203692787893114 undirected NA NA
Solyc09g092380.2 Solyc01g094560.2 0.206316373680633 undirected NA NA
Solyc09g092380.2 Solyc09g025250.2 0.225669419846329 undirected NA NA
Solyc09g092380.2 Solyc02g063030.2 0.216205322586131 undirected NA NA
Solyc09g092380.2 Solyc04g054310.2 0.276213002902475 undirected NA NA
Solyc09g092380.2 Solyc04g005590.2 0.257142872319925 undirected NA NA
Solyc09g092380.2 Solyc02g067050.2 0.21319642372333 undirected NA NA
Solyc09g092380.2 Solyc07g017410.2 0.266734185616745 undirected NA NA
Solyc09g092380.2 Solyc10g008350.2 0.20040026412922 undirected NA NA
Solyc09g092380.2 Solyc04g074080.2 0.221275433154182 undirected NA NA
Solyc09g092380.2 Solyc10g045350.1 0.226452689337615 undirected NA NA
Solyc09g092380.2 Solyc03g093970.2 0.218287600101497 undirected NA NA
Solyc09g092380.2 Solyc08g005890.2 0.220984438913604 undirected NA NA
Solyc06g073580.2 Solyc02g069490.2 0.222936281247247 undirected NA NA
Solyc06g073580.2 Solyc01g099900.2 0.206996877862686 undirected NA NA
Solyc06g073580.2 Solyc02g094470.2 0.226649187105121 undirected NA NA
Solyc06g073580.2 Solyc06g007670.2 0.204422435433344 undirected NA NA
Solyc06g073580.2 Solyc02g067460.2 0.232096137553409 undirected NA NA
Solyc06g073580.2 Solyc11g066710.1 0.21585399462297 undirected NA NA
Solyc06g073580.2 Solyc07g062650.2 0.202755536978581 undirected NA NA
Solyc06g073580.2 Solyc06g075180.1 0.208024674417055 undirected NA NA
Solyc06g073580.2 Solyc10g083570.1 0.200683943311286 undirected NA NA
Solyc06g073580.2 Solyc12g096300.1 0.202019011157492 undirected NA NA
Solyc06g073580.2 Solyc06g072490.2 0.20483388187477 undirected NA NA
Solyc06g073580.2 Solyc11g072450.1 0.269410905489108 undirected NA NA
Solyc06g073580.2 Solyc01g067730.2 0.225381330544679 undirected NA NA
Solyc06g073580.2 Solyc10g008910.1 0.232624943955378 undirected NA NA
Solyc06g073580.2 Solyc06g008170.2 0.210923646066407 undirected NA NA
Solyc06g073580.2 Solyc06g053510.2 0.220933195708663 undirected NA NA
Solyc06g073580.2 Solyc05g007250.2 0.205853998012034 undirected NA NA
Solyc06g073580.2 Solyc11g069440.1 0.212356371765338 undirected NA NA
Solyc06g073580.2 Solyc07g043480.1 0.230145796084678 undirected NA NA
Solyc06g073580.2 Solyc10g085550.1 0.207749764161193 undirected NA NA
Solyc06g073580.2 Solyc10g007980.2 0.212687843060063 undirected NA NA
Solyc06g073580.2 Solyc06g060290.2 0.231769864360409 undirected NA NA
Solyc06g073580.2 Solyc12g055760.1 0.207575852562528 undirected NA NA
Solyc06g073580.2 Solyc10g081030.1 0.22310702598775 undirected NA NA
Solyc06g073580.2 Solyc07g065170.2 0.226543185440311 undirected NA NA
Solyc06g073580.2 Solyc06g074790.1 0.210151481222298 undirected NA NA
Solyc06g073580.2 Solyc04g011390.1 0.201449935137143 undirected NA NA
Solyc06g073580.2 Solyc04g074550.2 0.204909869127997 undirected NA NA
Solyc06g073580.2 Solyc10g078690.1 0.211643974171493 undirected NA NA
Solyc06g073580.2 Solyc03g121070.2 0.200981717433653 undirected NA NA
Solyc06g073580.2 Solyc03g096940.2 0.211078680986276 undirected NA NA
Solyc06g073580.2 Solyc04g080570.2 0.203444718925559 undirected NA NA
Solyc06g073580.2 Solyc02g085790.2 0.21687657872268 undirected NA NA
Solyc06g073580.2 Solyc02g064650.2 0.210271165874932 undirected NA NA
Solyc06g073580.2 Solyc06g036350.2 0.206813223159203 undirected NA NA
Solyc06g073580.2 Solyc08g077350.2 0.200010284497355 undirected NA NA
Solyc06g073580.2 Solyc09g025250.2 0.223046801740811 undirected NA NA
Solyc06g073580.2 Solyc02g063060.2 0.20076719865885 undirected NA NA
Solyc04g080280.2 Solyc01g104590.2 0.229258918948833 undirected NA NA
Solyc04g080280.2 Solyc01g099900.2 0.234241759748871 undirected NA NA
Solyc04g080280.2 Solyc06g073310.2 0.236847232497167 undirected NA NA
Solyc04g080280.2 Solyc08g075700.2 0.215870951778687 undirected NA NA
Solyc04g080280.2 Solyc04g074300.2 0.252292554427876 undirected NA NA
Solyc04g080280.2 Solyc10g078960.1 0.210825533471734 undirected NA NA
Solyc04g080280.2 Solyc02g070310.2 0.204577268919373 undirected NA NA
Solyc04g080280.2 Solyc12g008720.1 0.232639267386632 undirected NA NA
Solyc04g080280.2 Solyc01g056940.2 0.215984341749202 undirected NA NA
Solyc04g080280.2 Solyc06g050120.2 0.235494065456814 undirected NA NA
Solyc04g080280.2 Solyc06g075180.1 0.217415321587149 undirected NA NA
Solyc04g080280.2 Solyc10g086020.1 0.203019091999009 undirected NA NA
Solyc04g080280.2 Solyc12g096300.1 0.294377390892774 undirected NA NA
Solyc04g080280.2 Solyc04g063290.2 0.245823301286938 undirected NA NA
Solyc04g080280.2 Solyc06g072120.2 0.20824773925339 undirected NA NA
Solyc04g080280.2 Solyc10g006580.2 0.203358442126508 undirected NA NA
Solyc04g080280.2 Solyc03g115360.2 0.212457920488776 undirected NA NA
Solyc04g080280.2 Solyc06g072490.2 0.259621660908259 undirected NA NA
Solyc04g080280.2 Solyc01g097760.2 0.21757525803588 undirected NA NA
Solyc04g080280.2 Solyc03g025520.2 0.216227740695279 undirected NA NA
Solyc04g080280.2 Solyc06g007520.2 0.200910663194249 undirected NA NA
Solyc04g080280.2 Solyc06g083780.2 0.266412284136445 undirected NA NA
Solyc04g080280.2 Solyc01g104370.2 0.209832629202983 undirected NA NA
Solyc04g080280.2 Solyc03g119040.2 0.216983814046938 undirected NA NA
Solyc04g080280.2 Solyc03g121330.2 0.269627195335904 undirected NA NA
Solyc04g080280.2 Solyc10g008910.1 0.240059836908666 undirected NA NA
Solyc04g080280.2 Solyc03g112850.2 0.217138372597571 undirected NA NA
Solyc04g080280.2 Solyc01g066840.2 0.23443391904172 undirected NA NA
Solyc04g080280.2 Solyc03g119360.2 0.203567736498753 undirected NA NA
Solyc04g080280.2 Solyc03g096360.2 0.216110387101386 undirected NA NA
Solyc04g080280.2 Solyc06g008170.2 0.268110286870161 undirected NA NA
Solyc04g080280.2 Solyc01g006150.2 0.23802848379429 undirected NA NA
Solyc04g080280.2 Solyc05g007250.2 0.240596985458365 undirected NA NA
Solyc04g080280.2 Solyc06g073300.1 0.204815522206731 undirected NA NA
Solyc04g080280.2 Solyc06g036050.2 0.214330942765114 undirected NA NA
Solyc04g080280.2 Solyc04g014720.2 0.225207781762985 undirected NA NA
Solyc04g080280.2 Solyc08g061960.2 0.214508333650299 undirected NA NA
Solyc04g080280.2 Solyc11g069440.1 0.251036329205337 undirected NA NA
Solyc04g080280.2 Solyc04g026100.1 0.2051755869778 undirected NA NA
Solyc04g080280.2 Solyc09g008800.2 0.253766023992304 undirected NA NA
Solyc04g080280.2 Solyc04g008460.2 0.22003721292079 undirected NA NA
Solyc04g080280.2 Solyc12g039120.1 0.213108881531685 undirected NA NA
Solyc04g080280.2 Solyc06g084230.2 0.230286009733608 undirected NA NA
Solyc04g080280.2 Solyc01g088370.2 0.208390093720151 undirected NA NA
Solyc04g080280.2 Solyc09g065330.2 0.224238441237929 undirected NA NA
Solyc04g080280.2 Solyc06g065590.2 0.239261036923208 undirected NA NA
Solyc04g080280.2 Solyc10g007980.2 0.206535864426829 undirected NA NA
Solyc04g080280.2 Solyc06g074430.2 0.223941494839502 undirected NA NA
Solyc04g080280.2 Solyc06g060290.2 0.220023959438814 undirected NA NA
Solyc04g080280.2 Solyc08g016180.2 0.241622184139947 undirected NA NA
Solyc04g080280.2 Solyc12g042650.1 0.231362414240059 undirected NA NA
Solyc04g080280.2 Solyc08g075090.2 0.258435348288096 undirected NA NA
Solyc04g080280.2 Solyc08g083120.2 0.240310306216659 undirected NA NA
Solyc04g080280.2 Solyc06g082090.2 0.22918420510273 undirected NA NA
Solyc04g080280.2 Solyc10g081030.1 0.21837320181216 undirected NA NA
Solyc04g080280.2 Solyc07g065170.2 0.219104022855524 undirected NA NA
Solyc04g080280.2 Solyc10g086010.1 0.221010340760979 undirected NA NA
Solyc04g080280.2 Solyc06g071870.2 0.208347167899436 undirected NA NA
Solyc04g080280.2 Solyc10g083280.1 0.247708079029007 undirected NA NA
Solyc04g080280.2 Solyc06g075800.1 0.241765460305317 undirected NA NA
Solyc04g080280.2 Solyc07g005050.2 0.200472807089719 undirected NA NA
Solyc04g080280.2 Solyc01g009520.2 0.201925204243385 undirected NA NA
Solyc04g080280.2 Solyc11g006690.1 0.234226702741231 undirected NA NA
Solyc04g080280.2 Solyc12g008700.1 0.20398810972062 undirected NA NA
Solyc04g080280.2 Solyc01g009100.2 0.213919469266771 undirected NA NA
Solyc04g080280.2 Solyc08g061850.2 0.255276978186034 undirected NA NA
Solyc04g080280.2 Solyc01g086810.2 0.211172611058173 undirected NA NA
Solyc04g080280.2 Solyc06g083820.2 0.226036961653618 undirected NA NA
Solyc04g080280.2 Solyc02g070640.2 0.224160745232977 undirected NA NA
Solyc04g080280.2 Solyc09g091740.2 0.217871761975919 undirected NA NA
Solyc04g080280.2 Solyc11g073250.1 0.206455877053823 undirected NA NA
Solyc04g080280.2 Solyc05g054070.2 0.247303812030688 undirected NA NA
Solyc04g080280.2 Solyc06g066660.2 0.20748676634074 undirected NA NA
Solyc04g080280.2 Solyc02g070360.2 0.223556862080057 undirected NA NA
Solyc04g080280.2 Solyc12g096150.1 0.223538060000378 undirected NA NA
Solyc04g080280.2 Solyc01g091220.2 0.245977036220503 undirected NA NA
Solyc04g080280.2 Solyc12g099330.1 0.202597774566096 undirected NA NA
Solyc04g080280.2 Solyc10g052660.1 0.2464765688366 undirected NA NA
Solyc04g080280.2 Solyc12g013550.1 0.205277164654847 undirected NA NA
Solyc04g080280.2 Solyc02g064670.1 0.213687407368922 undirected NA NA
Solyc04g080280.2 Solyc09g073000.2 0.231960934459864 undirected NA NA
Solyc04g080280.2 Solyc08g006900.2 0.210998510093781 undirected NA NA
Solyc04g080280.2 Solyc10g078150.1 0.212368104597309 undirected NA NA
Solyc04g080280.2 Solyc09g075130.2 0.208322321994606 undirected NA NA
Solyc04g080280.2 Solyc01g090750.2 0.210804081374213 undirected NA NA
Solyc04g080280.2 Solyc06g007570.2 0.200786400527544 undirected NA NA
Solyc04g080280.2 Solyc07g042570.2 0.208934431598247 undirected NA NA
Solyc04g080280.2 Solyc01g010540.2 0.215409747569741 undirected NA NA
Solyc04g080280.2 Solyc06g036350.2 0.225250609227915 undirected NA NA
Solyc04g080280.2 Solyc01g112020.2 0.205335058983306 undirected NA NA
Solyc04g080280.2 Solyc02g068130.2 0.207430601397237 undirected NA NA
Solyc04g080280.2 Solyc07g017410.2 0.245451991247404 undirected NA NA
Solyc04g080280.2 Solyc01g058470.1 0.201749805939029 undirected NA NA
Solyc04g080280.2 Solyc02g069840.2 0.216728762204742 undirected NA NA
Solyc09g091470.2 Solyc12g099440.1 0.216874042526454 undirected NA NA
Solyc09g091470.2 Solyc09g090140.2 0.21107763122828 undirected NA NA
Solyc09g091470.2 Solyc08g068330.2 0.219065598524326 undirected NA NA
Solyc09g091470.2 Solyc02g069490.2 0.226391482790346 undirected NA NA
Solyc09g091470.2 Solyc01g099900.2 0.218208284137266 undirected NA NA
Solyc09g091470.2 Solyc06g073310.2 0.213853611804278 undirected NA NA
Solyc09g091470.2 Solyc11g010960.1 0.211393453773563 undirected NA NA
Solyc09g091470.2 Solyc08g075700.2 0.205315494559549 undirected NA NA
Solyc09g091470.2 Solyc02g094470.2 0.231642149775718 undirected NA NA
Solyc09g091470.2 Solyc02g063490.2 0.250568714062744 undirected NA NA
Solyc09g091470.2 Solyc04g074300.2 0.20735656950936 undirected NA NA
Solyc09g091470.2 Solyc06g007670.2 0.203278620589838 undirected NA NA
Solyc09g091470.2 Solyc02g067460.2 0.261074652741745 undirected NA NA
Solyc09g091470.2 Solyc11g066710.1 0.237323767730987 undirected NA NA
Solyc09g091470.2 Solyc07g062650.2 0.252037045088745 undirected NA NA
Solyc09g091470.2 Solyc03g115100.2 0.231401083781184 undirected NA NA
Solyc09g091470.2 Solyc06g075180.1 0.236671306701243 undirected NA NA
Solyc09g091470.2 Solyc10g083570.1 0.229871118936846 undirected NA NA
Solyc09g091470.2 Solyc12g096300.1 0.211890152937057 undirected NA NA
Solyc09g091470.2 Solyc06g072490.2 0.223699103125557 undirected NA NA
Solyc09g091470.2 Solyc02g078380.2 0.236313958787044 undirected NA NA
Solyc09g091470.2 Solyc11g072450.1 0.232228949879455 undirected NA NA
Solyc09g091470.2 Solyc01g099100.2 0.205417794390331 undirected NA NA
Solyc09g091470.2 Solyc11g068420.1 0.200900336051334 undirected NA NA
Solyc09g091470.2 Solyc06g074300.2 0.205992428920067 undirected NA NA
Solyc09g091470.2 Solyc12g011000.1 0.219922059776588 undirected NA NA
Solyc09g091470.2 Solyc01g091730.2 0.220042545299853 undirected NA NA
Solyc09g091470.2 Solyc12g008630.1 0.230945300059244 undirected NA NA
Solyc09g091470.2 Solyc03g121330.2 0.204994424654738 undirected NA NA
Solyc09g091470.2 Solyc10g008910.1 0.205505466096511 undirected NA NA
Solyc09g091470.2 Solyc03g119360.2 0.200013770628936 undirected NA NA
Solyc09g091470.2 Solyc10g076600.1 0.218675231444551 undirected NA NA
Solyc09g091470.2 Solyc01g006150.2 0.211126949178941 undirected NA NA
Solyc09g091470.2 Solyc05g007250.2 0.223350342552566 undirected NA NA
Solyc09g091470.2 Solyc11g069440.1 0.234792848964668 undirected NA NA
Solyc09g091470.2 Solyc02g083620.2 0.200037411318955 undirected NA NA
Solyc09g091470.2 Solyc10g085550.1 0.224077236163183 undirected NA NA
Solyc09g091470.2 Solyc10g007980.2 0.23337177093384 undirected NA NA
Solyc09g091470.2 Solyc06g060290.2 0.248232390757704 undirected NA NA
Solyc09g091470.2 Solyc12g042650.1 0.207246099963509 undirected NA NA
Solyc09g091470.2 Solyc05g056310.2 0.208215274852059 undirected NA NA
Solyc09g091470.2 Solyc06g083790.2 0.202434991748754 undirected NA NA
Solyc09g091470.2 Solyc10g081030.1 0.210628073616744 undirected NA NA
Solyc09g091470.2 Solyc07g065170.2 0.216582076524213 undirected NA NA
Solyc09g091470.2 Solyc12g100330.1 0.213324530473436 undirected NA NA
Solyc09g091470.2 Solyc09g007180.2 0.209068612731382 undirected NA NA
Solyc09g091470.2 Solyc12g056520.1 0.202566553806846 undirected NA NA
Solyc09g091470.2 Solyc02g070360.2 0.210997966579382 undirected NA NA
Solyc09g091470.2 Solyc10g085200.1 0.218488664699386 undirected NA NA
Solyc09g091470.2 Solyc01g059830.2 0.229179350140758 undirected NA NA
Solyc09g091470.2 Solyc03g121070.2 0.233199088362602 undirected NA NA
Solyc09g091470.2 Solyc09g075150.2 0.209549049892516 undirected NA NA
Solyc09g091470.2 Solyc01g110380.2 0.206488362901656 undirected NA NA
Solyc09g091470.2 Solyc10g008140.2 0.202772515163506 undirected NA NA
Solyc09g091470.2 Solyc04g080570.2 0.200875414178029 undirected NA NA
Solyc09g091470.2 Solyc03g005050.2 0.230569898312084 undirected NA NA
Solyc09g091470.2 Solyc12g099100.1 0.221715245877268 undirected NA NA
Solyc09g091470.2 Solyc02g085790.2 0.223406060686052 undirected NA NA
Solyc09g091470.2 Solyc02g064650.2 0.217763410227255 undirected NA NA
Solyc09g091470.2 Solyc04g015100.2 0.208462460983638 undirected NA NA
Solyc09g091470.2 Solyc05g006920.2 0.20770866609595 undirected NA NA
Solyc09g091470.2 Solyc09g025250.2 0.227270694081295 undirected NA NA
Solyc09g091470.2 Solyc11g008370.1 0.20562149065627 undirected NA NA
Solyc09g091470.2 Solyc04g054310.2 0.206599895494397 undirected NA NA
Solyc09g091470.2 Solyc01g098910.2 0.201861417735964 undirected NA NA
Solyc09g091470.2 Solyc01g099140.2 0.202769344631548 undirected NA NA
Solyc09g091470.2 Solyc02g063060.2 0.200498818837957 undirected NA NA
Solyc09g091470.2 Solyc07g017410.2 0.20434112059988 undirected NA NA
Solyc09g091470.2 Solyc07g007350.1 0.22778410471742 undirected NA NA
Solyc09g091470.2 Solyc08g005890.2 0.200186190149654 undirected NA NA
Solyc12g099440.1 Solyc09g090140.2 0.215562099971334 undirected NA NA
Solyc12g099440.1 Solyc04g082460.2 0.203575573127668 undirected NA NA
Solyc12g099440.1 Solyc08g068330.2 0.243851534095293 undirected NA NA
Solyc12g099440.1 Solyc02g069490.2 0.228016620039201 undirected NA NA
Solyc12g099440.1 Solyc01g100750.2 0.202368195018846 undirected NA NA
Solyc12g099440.1 Solyc01g099900.2 0.217376197131404 undirected NA NA
Solyc12g099440.1 Solyc06g073310.2 0.207172555941396 undirected NA NA
Solyc12g099440.1 Solyc11g010960.1 0.211020722890688 undirected NA NA
Solyc12g099440.1 Solyc08g075700.2 0.20069072485705 undirected NA NA
Solyc12g099440.1 Solyc02g094470.2 0.242505530744141 undirected NA NA
Solyc12g099440.1 Solyc02g063490.2 0.243804651164394 undirected NA NA
Solyc12g099440.1 Solyc04g074300.2 0.203192191058827 undirected NA NA
Solyc12g099440.1 Solyc06g007670.2 0.204030449213953 undirected NA NA
Solyc12g099440.1 Solyc02g067460.2 0.260893377792169 undirected NA NA
Solyc12g099440.1 Solyc11g066710.1 0.235788539510417 undirected NA NA
Solyc12g099440.1 Solyc07g062650.2 0.260429936775405 undirected NA NA
Solyc12g099440.1 Solyc05g013630.1 0.208195362742161 undirected NA NA
Solyc12g099440.1 Solyc03g115100.2 0.219080164724876 undirected NA NA
Solyc12g099440.1 Solyc06g075180.1 0.230843233683044 undirected NA NA
Solyc12g099440.1 Solyc10g083570.1 0.244934554662279 undirected NA NA
Solyc12g099440.1 Solyc06g072490.2 0.21411422283831 undirected NA NA
Solyc12g099440.1 Solyc02g078380.2 0.217304676188354 undirected NA NA
Solyc12g099440.1 Solyc11g072450.1 0.218319377139104 undirected NA NA
Solyc12g099440.1 Solyc01g099100.2 0.216642563601016 undirected NA NA
Solyc12g099440.1 Solyc06g074300.2 0.200183443243679 undirected NA NA
Solyc12g099440.1 Solyc12g011000.1 0.219086935188083 undirected NA NA
Solyc12g099440.1 Solyc01g091730.2 0.211890713889849 undirected NA NA
Solyc12g099440.1 Solyc12g008630.1 0.228282877404744 undirected NA NA
Solyc12g099440.1 Solyc10g076600.1 0.231305938482665 undirected NA NA
Solyc12g099440.1 Solyc05g007250.2 0.212292212723028 undirected NA NA
Solyc12g099440.1 Solyc11g069440.1 0.216102803867922 undirected NA NA
Solyc12g099440.1 Solyc02g083620.2 0.204989188041183 undirected NA NA
Solyc12g099440.1 Solyc08g082190.2 0.204968586722648 undirected NA NA
Solyc12g099440.1 Solyc12g010040.1 0.208202692491325 undirected NA NA
Solyc12g099440.1 Solyc10g085550.1 0.209396769410597 undirected NA NA
Solyc12g099440.1 Solyc10g007980.2 0.228193595832392 undirected NA NA
Solyc12g099440.1 Solyc06g060290.2 0.239503509079912 undirected NA NA
Solyc12g099440.1 Solyc12g042650.1 0.202357806247816 undirected NA NA
Solyc12g099440.1 Solyc01g100320.2 0.201106664024442 undirected NA NA
Solyc12g099440.1 Solyc05g056310.2 0.217938237969971 undirected NA NA
Solyc12g099440.1 Solyc06g083790.2 0.209207746748741 undirected NA NA
Solyc12g099440.1 Solyc10g081030.1 0.202698757293917 undirected NA NA
Solyc12g099440.1 Solyc07g065170.2 0.213534149166284 undirected NA NA
Solyc12g099440.1 Solyc01g007940.2 0.224508481435899 undirected NA NA
Solyc12g099440.1 Solyc04g074550.2 0.201826452796074 undirected NA NA
Solyc12g099440.1 Solyc09g007180.2 0.223379481666728 undirected NA NA
Solyc12g099440.1 Solyc12g095760.1 0.206288287315461 undirected NA NA
Solyc12g099440.1 Solyc12g056520.1 0.203972820060226 undirected NA NA
Solyc12g099440.1 Solyc02g070360.2 0.202210211627472 undirected NA NA
Solyc12g099440.1 Solyc10g085200.1 0.221298630803221 undirected NA NA
Solyc12g099440.1 Solyc01g059830.2 0.224791533569685 undirected NA NA
Solyc12g099440.1 Solyc03g121070.2 0.236267885173294 undirected NA NA
Solyc12g099440.1 Solyc04g049450.2 0.20544036818406 undirected NA NA
Solyc12g099440.1 Solyc01g110380.2 0.203827408986157 undirected NA NA
Solyc12g099440.1 Solyc04g079660.2 0.207610592905056 undirected NA NA
Solyc12g099440.1 Solyc03g098020.2 0.223723926631764 undirected NA NA
Solyc12g099440.1 Solyc10g079610.1 0.206258870419883 undirected NA NA
Solyc12g099440.1 Solyc07g041500.2 0.200534731945796 undirected NA NA
Solyc12g099440.1 Solyc04g080570.2 0.206097021403836 undirected NA NA
Solyc12g099440.1 Solyc02g077220.2 0.207269037588193 undirected NA NA
Solyc12g099440.1 Solyc03g005050.2 0.234381794397409 undirected NA NA
Solyc12g099440.1 Solyc03g098600.2 0.201523373038023 undirected NA NA
Solyc12g099440.1 Solyc12g099100.1 0.231705942918167 undirected NA NA
Solyc12g099440.1 Solyc02g085790.2 0.222218667428122 undirected NA NA
Solyc12g099440.1 Solyc11g068670.1 0.200739963196297 undirected NA NA
Solyc12g099440.1 Solyc02g064650.2 0.208446317972958 undirected NA NA
Solyc12g099440.1 Solyc04g015100.2 0.211553682298616 undirected NA NA
Solyc12g099440.1 Solyc09g025250.2 0.232353648965788 undirected NA NA
Solyc12g099440.1 Solyc11g008370.1 0.219502242235017 undirected NA NA
Solyc12g099440.1 Solyc04g054310.2 0.215578991534612 undirected NA NA
Solyc12g099440.1 Solyc08g066800.2 0.207352649999296 undirected NA NA
Solyc12g099440.1 Solyc01g099140.2 0.216688281232076 undirected NA NA
Solyc12g099440.1 Solyc10g049890.1 0.205539214217048 undirected NA NA
Solyc12g099440.1 Solyc05g013380.2 0.207126684176687 undirected NA NA
Solyc12g099440.1 Solyc02g067050.2 0.204152984095611 undirected NA NA
Solyc12g099440.1 Solyc06g059800.2 0.205132928828345 undirected NA NA
Solyc12g099440.1 Solyc03g007770.2 0.208221425389841 undirected NA NA
Solyc12g099440.1 Solyc02g094330.2 0.200800422251758 undirected NA NA
Solyc12g099440.1 Solyc06g068060.2 0.200288789585469 undirected NA NA
Solyc12g099440.1 Solyc07g049290.2 0.214870312423445 undirected NA NA
Solyc12g099440.1 Solyc09g011340.2 0.205860329002431 undirected NA NA
Solyc12g099440.1 Solyc03g111180.2 0.207882466546641 undirected NA NA
Solyc12g099440.1 Solyc07g007350.1 0.226728563227268 undirected NA NA
Solyc12g099440.1 Solyc06g072740.1 0.217744011624237 undirected NA NA
Solyc12g099440.1 Solyc03g007280.2 0.202716597622997 undirected NA NA
Solyc12g099440.1 Solyc08g005890.2 0.205986374719872 undirected NA NA
Solyc01g028810.2 Solyc05g010670.2 0.203539303270275 undirected NA NA
Solyc01g028810.2 Solyc12g009250.1 0.202344034938751 undirected NA NA
Solyc01g028810.2 Solyc10g007320.2 0.215754050570336 undirected NA NA
Solyc01g028810.2 Solyc12g056740.1 0.219453773161936 undirected NA NA
Solyc01g028810.2 Solyc05g012100.2 0.20118728961269 undirected NA NA
Solyc01g028810.2 Solyc12g021230.1 0.21049174242593 undirected NA NA
Solyc01g028810.2 Solyc09g011850.2 0.217225019199334 undirected NA NA
Solyc01g028810.2 Solyc03g113630.2 0.220072502505635 undirected NA NA
Solyc01g028810.2 Solyc04g063360.2 0.21434789287217 undirected NA NA
Solyc01g028810.2 Solyc02g070390.2 0.217112153547629 undirected NA NA
Solyc01g028810.2 Solyc07g066460.2 0.214268061933252 undirected NA NA
Solyc01g028810.2 Solyc02g021140.2 0.210089799136148 undirected NA NA
Solyc01g028810.2 Solyc11g045180.1 0.221520201090104 undirected NA NA
Solyc01g028810.2 Solyc04g082310.2 0.216112436072466 undirected NA NA
Solyc01g028810.2 Solyc07g066580.2 0.200374181335502 undirected NA NA
Solyc01g028810.2 Solyc11g065870.1 0.221280631480838 undirected NA NA
Solyc01g028810.2 Solyc02g036360.1 0.224551380470433 undirected NA NA
Solyc01g028810.2 Solyc10g084670.1 0.216180127510681 undirected NA NA
Solyc01g028810.2 Solyc02g072540.2 0.216793837086267 undirected NA NA
Solyc04g051280.2 Solyc01g104590.2 0.223615322735039 undirected NA NA
Solyc04g051280.2 Solyc02g069490.2 0.200437929735627 undirected NA NA
Solyc04g051280.2 Solyc11g062190.1 0.202476221563155 undirected NA NA
Solyc04g051280.2 Solyc01g099900.2 0.257619954860679 undirected NA NA
Solyc04g051280.2 Solyc06g073310.2 0.2413838855294 undirected NA NA
Solyc04g051280.2 Solyc08g075700.2 0.223936369549495 undirected NA NA
Solyc04g051280.2 Solyc05g054580.2 0.209766021431142 undirected NA NA
Solyc04g051280.2 Solyc02g094470.2 0.237065728339072 undirected NA NA
Solyc04g051280.2 Solyc04g074300.2 0.236317826641477 undirected NA NA
Solyc04g051280.2 Solyc06g035450.2 0.206977575758186 undirected NA NA
Solyc04g051280.2 Solyc06g007670.2 0.245199307997549 undirected NA NA
Solyc04g051280.2 Solyc02g067460.2 0.212025478794535 undirected NA NA
Solyc04g051280.2 Solyc10g078960.1 0.205167585446419 undirected NA NA
Solyc04g051280.2 Solyc11g066710.1 0.208941681058958 undirected NA NA
Solyc04g051280.2 Solyc02g070310.2 0.203366888055783 undirected NA NA
Solyc04g051280.2 Solyc07g062650.2 0.217938714353926 undirected NA NA
Solyc04g051280.2 Solyc03g118040.2 0.208091915891761 undirected NA NA
Solyc04g051280.2 Solyc12g096700.1 0.219272555706822 undirected NA NA
Solyc04g051280.2 Solyc12g008720.1 0.215168529776994 undirected NA NA
Solyc04g051280.2 Solyc06g069010.2 0.231105447704064 undirected NA NA
Solyc04g051280.2 Solyc06g011280.2 0.226699471698997 undirected NA NA
Solyc04g051280.2 Solyc03g112360.1 0.214818788481087 undirected NA NA
Solyc04g051280.2 Solyc03g019780.2 0.201645669540389 undirected NA NA
Solyc04g051280.2 Solyc01g105720.2 0.203289481241467 undirected NA NA
Solyc04g051280.2 Solyc01g087120.2 0.214605034292102 undirected NA NA
Solyc04g051280.2 Solyc12g005330.1 0.203363728718721 undirected NA NA
Solyc04g051280.2 Solyc03g115100.2 0.207275392095218 undirected NA NA
Solyc04g051280.2 Solyc03g111230.2 0.215919215273655 undirected NA NA
Solyc04g051280.2 Solyc06g075180.1 0.260907579243896 undirected NA NA
Solyc04g051280.2 Solyc10g083570.1 0.21208472884159 undirected NA NA
Solyc04g051280.2 Solyc05g008010.2 0.20549160691163 undirected NA NA
Solyc04g051280.2 Solyc12g096300.1 0.229573398130438 undirected NA NA
Solyc04g051280.2 Solyc04g063290.2 0.226175914269593 undirected NA NA
Solyc04g051280.2 Solyc03g115360.2 0.200449580910541 undirected NA NA
Solyc04g051280.2 Solyc06g082870.2 0.208387080675475 undirected NA NA
Solyc04g051280.2 Solyc06g072490.2 0.247702553136173 undirected NA NA
Solyc04g051280.2 Solyc11g072450.1 0.219938073789649 undirected NA NA
Solyc04g051280.2 Solyc05g053470.2 0.220877781224044 undirected NA NA
Solyc04g051280.2 Solyc11g068420.1 0.220594448167783 undirected NA NA
Solyc04g051280.2 Solyc06g074300.2 0.213153780896257 undirected NA NA
Solyc04g051280.2 Solyc12g008630.1 0.200868775606688 undirected NA NA
Solyc04g051280.2 Solyc03g121330.2 0.221799306433176 undirected NA NA
Solyc04g051280.2 Solyc10g008910.1 0.201319002919543 undirected NA NA
Solyc04g051280.2 Solyc04g082010.1 0.205504267786559 undirected NA NA
Solyc04g051280.2 Solyc03g119360.2 0.213501714420397 undirected NA NA
Solyc04g051280.2 Solyc07g063100.2 0.21006272542226 undirected NA NA
Solyc04g051280.2 Solyc06g008170.2 0.203622436320404 undirected NA NA
Solyc04g051280.2 Solyc01g006150.2 0.205102125189973 undirected NA NA
Solyc04g051280.2 Solyc05g007250.2 0.214819724864341 undirected NA NA
Solyc04g051280.2 Solyc05g052800.2 0.206233890408522 undirected NA NA
Solyc04g051280.2 Solyc11g069440.1 0.232923028575104 undirected NA NA
Solyc04g051280.2 Solyc07g043480.1 0.2184677221791 undirected NA NA
Solyc04g051280.2 Solyc09g008800.2 0.204520778845703 undirected NA NA
Solyc04g051280.2 Solyc06g084230.2 0.208670710422749 undirected NA NA
Solyc04g051280.2 Solyc10g085550.1 0.211543025440399 undirected NA NA
Solyc04g051280.2 Solyc06g065590.2 0.203935012277619 undirected NA NA
Solyc04g051280.2 Solyc10g007980.2 0.245798269019831 undirected NA NA
Solyc04g051280.2 Solyc06g060290.2 0.260802326971853 undirected NA NA
Solyc04g051280.2 Solyc12g042650.1 0.239545687987981 undirected NA NA
Solyc04g051280.2 Solyc05g056310.2 0.221878990891201 undirected NA NA
Solyc04g051280.2 Solyc08g075090.2 0.200686957460219 undirected NA NA
Solyc04g051280.2 Solyc04g014510.2 0.210319236013366 undirected NA NA
Solyc04g051280.2 Solyc07g041310.2 0.215653481303814 undirected NA NA
Solyc04g051280.2 Solyc10g081030.1 0.222932495479705 undirected NA NA
Solyc04g051280.2 Solyc07g065170.2 0.260853221413863 undirected NA NA
Solyc04g051280.2 Solyc05g046390.2 0.202729750993888 undirected NA NA
Solyc04g051280.2 Solyc10g083280.1 0.203253015174116 undirected NA NA
Solyc04g051280.2 Solyc07g065330.2 0.223379681803209 undirected NA NA
Solyc04g051280.2 Solyc02g088700.2 0.214421081198322 undirected NA NA
Solyc04g051280.2 Solyc02g092430.1 0.203119293262097 undirected NA NA
Solyc04g051280.2 Solyc01g009520.2 0.204570612635663 undirected NA NA
Solyc04g051280.2 Solyc04g074550.2 0.202071855122362 undirected NA NA
Solyc04g051280.2 Solyc09g091740.2 0.21648254110936 undirected NA NA
Solyc04g051280.2 Solyc12g095760.1 0.20180060484161 undirected NA NA
Solyc04g051280.2 Solyc04g010250.2 0.215173498122573 undirected NA NA
Solyc04g051280.2 Solyc11g069000.1 0.205890246743015 undirected NA NA
Solyc04g051280.2 Solyc02g070360.2 0.222264999337118 undirected NA NA
Solyc04g051280.2 Solyc11g069330.1 0.205725500874274 undirected NA NA
Solyc04g051280.2 Solyc03g083970.2 0.218205690101385 undirected NA NA
Solyc04g051280.2 Solyc04g050730.2 0.203713030425841 undirected NA NA
Solyc04g051280.2 Solyc03g080090.2 0.20194309567389 undirected NA NA
Solyc04g051280.2 Solyc03g121070.2 0.20833674241147 undirected NA NA
Solyc04g051280.2 Solyc12g013550.1 0.216956963940839 undirected NA NA
Solyc04g051280.2 Solyc09g020130.2 0.217604549596858 undirected NA NA
Solyc04g051280.2 Solyc01g110380.2 0.201209397415498 undirected NA NA
Solyc04g051280.2 Solyc09g091430.2 0.205824796491253 undirected NA NA
Solyc04g051280.2 Solyc03g025840.2 0.204258626216499 undirected NA NA
Solyc04g051280.2 Solyc01g006300.2 0.207111188427596 undirected NA NA
Solyc04g051280.2 Solyc05g008150.2 0.210668367535657 undirected NA NA
Solyc04g051280.2 Solyc02g092440.2 0.200996969550863 undirected NA NA
Solyc04g051280.2 Solyc10g079610.1 0.210577264567429 undirected NA NA
Solyc04g051280.2 Solyc01g088080.2 0.211355909631145 undirected NA NA
Solyc04g051280.2 Solyc09g091180.2 0.214137855145298 undirected NA NA
Solyc04g051280.2 Solyc08g082700.2 0.200099942446801 undirected NA NA
Solyc04g051280.2 Solyc04g080570.2 0.203303837551717 undirected NA NA
Solyc04g051280.2 Solyc03g005050.2 0.205169670388993 undirected NA NA
Solyc04g051280.2 Solyc06g074720.2 0.206423921051956 undirected NA NA
Solyc04g051280.2 Solyc01g028900.2 0.203024734288972 undirected NA NA
Solyc04g051280.2 Solyc12g099100.1 0.214207226765627 undirected NA NA
Solyc04g051280.2 Solyc03g095840.2 0.202050524219278 undirected NA NA
Solyc04g051280.2 Solyc06g007200.2 0.2287675608699 undirected NA NA
Solyc04g051280.2 Solyc02g085790.2 0.232647632456079 undirected NA NA
Solyc04g051280.2 Solyc03g095190.2 0.203380194016823 undirected NA NA
Solyc04g051280.2 Solyc01g091620.2 0.217444857218924 undirected NA NA
Solyc04g051280.2 Solyc06g036350.2 0.203608229664266 undirected NA NA
Solyc04g051280.2 Solyc01g109360.2 0.213402397759274 undirected NA NA
Solyc04g051280.2 Solyc01g103720.2 0.211981323570066 undirected NA NA
Solyc04g051280.2 Solyc09g025250.2 0.243832761929959 undirected NA NA
Solyc04g051280.2 Solyc04g054310.2 0.245070493929312 undirected NA NA
Solyc04g051280.2 Solyc08g066800.2 0.20478682620837 undirected NA NA
Solyc04g051280.2 Solyc07g043660.2 0.201833688814164 undirected NA NA
Solyc04g051280.2 Solyc02g091920.2 0.20741696554475 undirected NA NA
Solyc04g051280.2 Solyc02g088920.2 0.231661323089293 undirected NA NA
Solyc04g051280.2 Solyc02g067050.2 0.224367352216814 undirected NA NA
Solyc04g051280.2 Solyc11g071320.1 0.203143025283164 undirected NA NA
Solyc04g051280.2 Solyc11g043170.1 0.211657162122283 undirected NA NA
Solyc04g051280.2 Solyc07g017410.2 0.223546111048173 undirected NA NA
Solyc04g051280.2 Solyc02g090090.2 0.210341394216756 undirected NA NA
Solyc04g051280.2 Solyc09g083120.2 0.207706245275867 undirected NA NA
Solyc04g051280.2 Solyc07g006560.2 0.205979088253252 undirected NA NA
Solyc04g051280.2 Solyc09g055910.2 0.215779243982916 undirected NA NA
Solyc04g051280.2 Solyc06g068450.1 0.20492539362389 undirected NA NA
Solyc04g051280.2 Solyc06g050630.2 0.210404261743709 undirected NA NA
Solyc04g051280.2 Solyc08g079850.1 0.204545577310362 undirected NA NA
Solyc04g051280.2 Solyc03g123410.1 0.200778304600803 undirected NA NA
Solyc04g051280.2 Solyc07g049290.2 0.215687344121854 undirected NA NA
Solyc04g051280.2 Solyc08g066580.2 0.203023333939422 undirected NA NA
Solyc04g051280.2 Solyc01g100240.2 0.21811934586289 undirected NA NA
Solyc04g051280.2 Solyc09g065820.2 0.2024998045209 undirected NA NA
Solyc04g051280.2 Solyc08g081420.2 0.21231571908003 undirected NA NA
Solyc04g051280.2 Solyc01g091310.2 0.20971150832276 undirected NA NA
Solyc04g051280.2 Solyc06g074120.2 0.208816874709144 undirected NA NA
Solyc04g051280.2 Solyc08g075950.1 0.201905446722127 undirected NA NA
Solyc04g051280.2 Solyc12g005220.1 0.20366837904277 undirected NA NA
Solyc04g051280.2 Solyc10g007410.2 0.209389087112174 undirected NA NA
Solyc04g051280.2 Solyc11g006510.1 0.206580884487307 undirected NA NA
Solyc04g051280.2 Solyc10g086170.1 0.204965182019612 undirected NA NA
Solyc04g051280.2 Solyc03g031750.1 0.215082371567806 undirected NA NA
Solyc04g051280.2 Solyc04g082060.2 0.203226866515349 undirected NA NA
Solyc04g051280.2 Solyc06g072330.2 0.212069249674892 undirected NA NA
Solyc04g051280.2 Solyc08g005890.2 0.243056598589988 undirected NA NA
Solyc04g051280.2 Solyc05g051520.2 0.202068036055073 undirected NA NA
Solyc04g051280.2 Solyc10g085350.1 0.206890844814598 undirected NA NA
Solyc06g074820.2 Solyc04g047720.2 0.201155433250332 undirected NA NA
Solyc07g066600.2 Solyc09g090140.2 0.236390597079644 undirected NA NA
Solyc07g066600.2 Solyc05g014470.2 0.2327250448328 undirected NA NA
Solyc07g066600.2 Solyc01g104590.2 0.220928215049658 undirected NA NA
Solyc07g066600.2 Solyc05g008450.2 0.22196139607697 undirected NA NA
Solyc07g066600.2 Solyc05g053810.2 0.233494969656795 undirected NA NA
Solyc07g066600.2 Solyc02g069090.2 0.217524339269735 undirected NA NA
Solyc07g066600.2 Solyc09g009020.2 0.224810583484714 undirected NA NA
Solyc07g066600.2 Solyc02g069490.2 0.21561331808068 undirected NA NA
Solyc07g066600.2 Solyc11g062190.1 0.218436732622653 undirected NA NA
Solyc07g066600.2 Solyc01g099900.2 0.245454517218542 undirected NA NA
Solyc07g066600.2 Solyc06g073310.2 0.242702821029023 undirected NA NA
Solyc07g066600.2 Solyc06g061200.1 0.211541133476023 undirected NA NA
Solyc07g066600.2 Solyc08g075700.2 0.236040304863086 undirected NA NA
Solyc07g066600.2 Solyc02g094470.2 0.240970833711098 undirected NA NA
Solyc07g066600.2 Solyc04g074300.2 0.222002829106528 undirected NA NA
Solyc07g066600.2 Solyc06g007670.2 0.211254898148883 undirected NA NA
Solyc07g066600.2 Solyc02g067460.2 0.218989439585868 undirected NA NA
Solyc07g066600.2 Solyc10g078960.1 0.200854716521757 undirected NA NA
Solyc07g066600.2 Solyc07g062650.2 0.246785352102263 undirected NA NA
Solyc07g066600.2 Solyc12g055780.1 0.214324021389293 undirected NA NA
Solyc07g066600.2 Solyc04g007550.2 0.230188549673672 undirected NA NA
Solyc07g066600.2 Solyc04g011510.2 0.221837558865407 undirected NA NA
Solyc07g066600.2 Solyc12g008720.1 0.208140305660141 undirected NA NA
Solyc07g066600.2 Solyc07g041720.1 0.214924570176021 undirected NA NA
Solyc07g066600.2 Solyc05g013630.1 0.205118091475514 undirected NA NA
Solyc07g066600.2 Solyc06g069010.2 0.221799930955745 undirected NA NA
Solyc07g066600.2 Solyc06g011280.2 0.226418559236429 undirected NA NA
Solyc07g066600.2 Solyc03g112360.1 0.216928432842094 undirected NA NA
Solyc07g066600.2 Solyc04g081570.2 0.201411227836591 undirected NA NA
Solyc07g066600.2 Solyc02g085350.2 0.219308828173912 undirected NA NA
Solyc07g066600.2 Solyc06g068660.2 0.200082374337 undirected NA NA
Solyc07g066600.2 Solyc12g015880.1 0.207728038700215 undirected NA NA
Solyc07g066600.2 Solyc12g005330.1 0.235304292787447 undirected NA NA
Solyc07g066600.2 Solyc03g115100.2 0.259508835392747 undirected NA NA
Solyc07g066600.2 Solyc06g075180.1 0.276136186400154 undirected NA NA
Solyc07g066600.2 Solyc09g092390.2 0.237764338006906 undirected NA NA
Solyc07g066600.2 Solyc10g083570.1 0.239682547047845 undirected NA NA
Solyc07g066600.2 Solyc10g086020.1 0.207422941285621 undirected NA NA
Solyc07g066600.2 Solyc04g063290.2 0.205348100117706 undirected NA NA
Solyc07g066600.2 Solyc01g067740.2 0.216372056789428 undirected NA NA
Solyc07g066600.2 Solyc06g064620.2 0.207373545100127 undirected NA NA
Solyc07g066600.2 Solyc10g006580.2 0.203716338706045 undirected NA NA
Solyc07g066600.2 Solyc06g072490.2 0.21965066654403 undirected NA NA
Solyc07g066600.2 Solyc11g072450.1 0.209079141883539 undirected NA NA
Solyc07g066600.2 Solyc11g039840.1 0.249274950789496 undirected NA NA
Solyc07g066600.2 Solyc09g072870.2 0.201008164541489 undirected NA NA
Solyc07g066600.2 Solyc05g054810.2 0.210063410597986 undirected NA NA
Solyc07g066600.2 Solyc11g068420.1 0.24139969646641 undirected NA NA
Solyc07g066600.2 Solyc06g074300.2 0.225600438981962 undirected NA NA
Solyc07g066600.2 Solyc02g070500.1 0.224146447355544 undirected NA NA
Solyc07g066600.2 Solyc03g113800.2 0.205172209547829 undirected NA NA
Solyc07g066600.2 Solyc01g005620.2 0.205955773824632 undirected NA NA
Solyc07g066600.2 Solyc12g008630.1 0.24152475991472 undirected NA NA
Solyc07g066600.2 Solyc06g008260.2 0.201007088932982 undirected NA NA
Solyc07g066600.2 Solyc06g069790.2 0.205030374250622 undirected NA NA
Solyc07g066600.2 Solyc03g121330.2 0.21521160727173 undirected NA NA
Solyc07g066600.2 Solyc01g109540.2 0.21817664345302 undirected NA NA
Solyc07g066600.2 Solyc01g111760.2 0.238350449772578 undirected NA NA
Solyc07g066600.2 Solyc05g008600.2 0.223213280948324 undirected NA NA
Solyc07g066600.2 Solyc08g080140.2 0.212828044002119 undirected NA NA
Solyc07g066600.2 Solyc11g011470.1 0.206922071804882 undirected NA NA
Solyc07g066600.2 Solyc04g082010.1 0.201877761503657 undirected NA NA
Solyc07g066600.2 Solyc03g119360.2 0.215936798093333 undirected NA NA
Solyc07g066600.2 Solyc06g083620.2 0.224121601599494 undirected NA NA
Solyc07g066600.2 Solyc01g005560.2 0.246934924742166 undirected NA NA
Solyc07g066600.2 Solyc09g009260.2 0.212725865687446 undirected NA NA
Solyc07g066600.2 Solyc05g052800.2 0.203520201972589 undirected NA NA
Solyc07g066600.2 Solyc11g069440.1 0.236841627545132 undirected NA NA
Solyc07g066600.2 Solyc05g052140.2 0.229559577853137 undirected NA NA
Solyc07g066600.2 Solyc06g063310.1 0.218136683791927 undirected NA NA
Solyc07g066600.2 Solyc08g041890.2 0.214653343749008 undirected NA NA
Solyc07g066600.2 Solyc06g005150.2 0.215340218472907 undirected NA NA
Solyc07g066600.2 Solyc04g005340.2 0.206914966091047 undirected NA NA
Solyc07g066600.2 Solyc12g010040.1 0.23219013728329 undirected NA NA
Solyc07g066600.2 Solyc04g012120.2 0.207804448590753 undirected NA NA
Solyc07g066600.2 Solyc10g085550.1 0.234124408379322 undirected NA NA
Solyc07g066600.2 Solyc10g007980.2 0.261781166586377 undirected NA NA
Solyc07g066600.2 Solyc06g060290.2 0.257625186824027 undirected NA NA
Solyc07g066600.2 Solyc11g011960.1 0.219568160245553 undirected NA NA
Solyc07g066600.2 Solyc04g045340.2 0.202078663049036 undirected NA NA
Solyc07g066600.2 Solyc02g081160.2 0.207509212956457 undirected NA NA
Solyc07g066600.2 Solyc04g074510.2 0.228475424553518 undirected NA NA
Solyc07g066600.2 Solyc12g042650.1 0.209205799334564 undirected NA NA
Solyc07g066600.2 Solyc01g100320.2 0.208308867752357 undirected NA NA
Solyc07g066600.2 Solyc05g056310.2 0.209477040460847 undirected NA NA
Solyc07g066600.2 Solyc06g069090.2 0.205553296192474 undirected NA NA
Solyc07g066600.2 Solyc02g093900.2 0.231379410807987 undirected NA NA
Solyc07g066600.2 Solyc01g097870.2 0.212849288666449 undirected NA NA
Solyc07g066600.2 Solyc06g083790.2 0.248537958614036 undirected NA NA
Solyc07g066600.2 Solyc04g071620.2 0.215208996179689 undirected NA NA
Solyc07g066600.2 Solyc09g061860.2 0.230189882823999 undirected NA NA
Solyc07g066600.2 Solyc05g023800.2 0.207123866882164 undirected NA NA
Solyc07g066600.2 Solyc07g041310.2 0.205484710925786 undirected NA NA
Solyc07g066600.2 Solyc09g010100.2 0.203437891611649 undirected NA NA
Solyc07g066600.2 Solyc10g081030.1 0.225206429879613 undirected NA NA
Solyc07g066600.2 Solyc07g065170.2 0.231306345729605 undirected NA NA
Solyc07g066600.2 Solyc05g046390.2 0.242799999886328 undirected NA NA
Solyc07g066600.2 Solyc02g088700.2 0.204821693143121 undirected NA NA
Solyc07g066600.2 Solyc01g009520.2 0.22760607232727 undirected NA NA
Solyc07g066600.2 Solyc08g014330.2 0.227452282018029 undirected NA NA
Solyc07g066600.2 Solyc01g007940.2 0.200348604388307 undirected NA NA
Solyc07g066600.2 Solyc08g082820.2 0.220231479213978 undirected NA NA
Solyc07g066600.2 Solyc02g091880.2 0.214434172720191 undirected NA NA
Solyc07g066600.2 Solyc10g077010.1 0.217511098644161 undirected NA NA
Solyc07g066600.2 Solyc09g007180.2 0.223332956426842 undirected NA NA
Solyc07g066600.2 Solyc09g091740.2 0.208278621986843 undirected NA NA
Solyc07g066600.2 Solyc06g075010.2 0.214004197428071 undirected NA NA
Solyc07g066600.2 Solyc06g054510.2 0.219936161818336 undirected NA NA
Solyc07g066600.2 Solyc11g069000.1 0.235269648130752 undirected NA NA
Solyc07g066600.2 Solyc06g060080.2 0.220286754486664 undirected NA NA
Solyc07g066600.2 Solyc04g055170.2 0.212558690760951 undirected NA NA
Solyc07g066600.2 Solyc07g006790.2 0.231125989226201 undirected NA NA
Solyc07g066600.2 Solyc02g070360.2 0.216841454313001 undirected NA NA
Solyc07g066600.2 Solyc02g082880.2 0.228270853909695 undirected NA NA
Solyc07g066600.2 Solyc11g070030.1 0.218056069289319 undirected NA NA
Solyc07g066600.2 Solyc10g075070.1 0.216816660150744 undirected NA NA
Solyc07g066600.2 Solyc12g043110.1 0.206422861933348 undirected NA NA
Solyc07g066600.2 Solyc09g092110.2 0.206560295996347 undirected NA NA
Solyc07g066600.2 Solyc09g091170.2 0.210248902115935 undirected NA NA
Solyc07g066600.2 Solyc08g081730.2 0.243501827142083 undirected NA NA
Solyc07g066600.2 Solyc07g008340.2 0.202696682295103 undirected NA NA
Solyc07g066600.2 Solyc06g084310.2 0.211479466844249 undirected NA NA
Solyc07g066600.2 Solyc03g121070.2 0.245043430985326 undirected NA NA
Solyc07g066600.2 Solyc05g043430.2 0.214188811607055 undirected NA NA
Solyc07g066600.2 Solyc12g013550.1 0.213314794902107 undirected NA NA
Solyc07g066600.2 Solyc12g099990.1 0.208440511324016 undirected NA NA
Solyc07g066600.2 Solyc01g110380.2 0.231867042913955 undirected NA NA
Solyc07g066600.2 Solyc01g007910.2 0.22750441511979 undirected NA NA
Solyc07g066600.2 Solyc09g065830.2 0.228384845876837 undirected NA NA
Solyc07g066600.2 Solyc06g063240.2 0.218352115349689 undirected NA NA
Solyc07g066600.2 Solyc03g097790.2 0.244169289651986 undirected NA NA
Solyc07g066600.2 Solyc03g025910.2 0.222592316906636 undirected NA NA
Solyc07g066600.2 Solyc05g005160.2 0.208405919498429 undirected NA NA
Solyc07g066600.2 Solyc01g005440.2 0.221511372341569 undirected NA NA
Solyc07g066600.2 Solyc03g025840.2 0.205045000132391 undirected NA NA
Solyc07g066600.2 Solyc02g067080.2 0.210752451199544 undirected NA NA
Solyc07g066600.2 Solyc01g079540.2 0.204915312597085 undirected NA NA
Solyc07g066600.2 Solyc05g010260.2 0.221025251049095 undirected NA NA
Solyc07g066600.2 Solyc03g098020.2 0.202173525671355 undirected NA NA
Solyc07g066600.2 Solyc02g092440.2 0.206745696080779 undirected NA NA
Solyc07g066600.2 Solyc10g079610.1 0.220575548074797 undirected NA NA
Solyc07g066600.2 Solyc06g073970.1 0.212360552897419 undirected NA NA
Solyc07g066600.2 Solyc03g019720.2 0.221259425262306 undirected NA NA
Solyc07g066600.2 Solyc05g013030.1 0.219506555361066 undirected NA NA
Solyc07g066600.2 Solyc08g078860.2 0.209775046414567 undirected NA NA
Solyc07g066600.2 Solyc05g026540.2 0.221338313371314 undirected NA NA
Solyc07g066600.2 Solyc05g053650.2 0.212448803624661 undirected NA NA
Solyc07g066600.2 Solyc04g080570.2 0.203769336196951 undirected NA NA
Solyc07g066600.2 Solyc06g082630.2 0.212218603756463 undirected NA NA
Solyc07g066600.2 Solyc03g111200.2 0.206140874736996 undirected NA NA
Solyc07g066600.2 Solyc10g080440.1 0.225661592251087 undirected NA NA
Solyc07g066600.2 Solyc11g062270.1 0.233107252315511 undirected NA NA
Solyc07g066600.2 Solyc03g097250.2 0.219183278471077 undirected NA NA
Solyc07g066600.2 Solyc03g005050.2 0.222309308326938 undirected NA NA
Solyc07g066600.2 Solyc02g083710.2 0.208323676230537 undirected NA NA
Solyc07g066600.2 Solyc03g116590.2 0.201841087607583 undirected NA NA
Solyc07g066600.2 Solyc12g099100.1 0.215597863320968 undirected NA NA
Solyc07g066600.2 Solyc11g007960.1 0.247000277049194 undirected NA NA
Solyc07g066600.2 Solyc10g008010.2 0.203653768517978 undirected NA NA
Solyc07g066600.2 Solyc05g046330.2 0.214673353312638 undirected NA NA
Solyc07g066600.2 Solyc06g007200.2 0.224816797650727 undirected NA NA
Solyc07g066600.2 Solyc07g064800.2 0.213921288708894 undirected NA NA
Solyc07g066600.2 Solyc04g079200.2 0.232871054631135 undirected NA NA
Solyc07g066600.2 Solyc07g017900.2 0.216815616061407 undirected NA NA
Solyc07g066600.2 Solyc04g070980.2 0.212451777359411 undirected NA NA
Solyc07g066600.2 Solyc02g093370.2 0.220389932311452 undirected NA NA
Solyc07g066600.2 Solyc02g085790.2 0.232169417286229 undirected NA NA
Solyc07g066600.2 Solyc11g007720.1 0.206796552421058 undirected NA NA
Solyc07g066600.2 Solyc06g082990.2 0.217297972363265 undirected NA NA
Solyc07g066600.2 Solyc03g116810.2 0.221851639619225 undirected NA NA
Solyc07g066600.2 Solyc08g082750.2 0.203250852280541 undirected NA NA
Solyc07g066600.2 Solyc08g082020.2 0.211987449374876 undirected NA NA
Solyc07g066600.2 Solyc07g056010.2 0.21183724134052 undirected NA NA
Solyc07g066600.2 Solyc03g097010.2 0.203085435962618 undirected NA NA
Solyc07g066600.2 Solyc11g068670.1 0.201388089226901 undirected NA NA
Solyc07g066600.2 Solyc01g094890.2 0.202295504804712 undirected NA NA
Solyc07g066600.2 Solyc06g036350.2 0.201177627312919 undirected NA NA
Solyc07g066600.2 Solyc03g082600.2 0.200606102900142 undirected NA NA
Solyc07g066600.2 Solyc05g008140.2 0.209535127471294 undirected NA NA
Solyc07g066600.2 Solyc05g056120.2 0.206475173780013 undirected NA NA
Solyc07g066600.2 Solyc04g025040.1 0.200520254522055 undirected NA NA
Solyc07g066600.2 Solyc03g120350.2 0.202592306701929 undirected NA NA
Solyc07g066600.2 Solyc09g007640.2 0.215979590348762 undirected NA NA
Solyc07g066600.2 Solyc08g082620.2 0.232574612209239 undirected NA NA
Solyc07g066600.2 Solyc05g055760.2 0.207763944224129 undirected NA NA
Solyc07g066600.2 Solyc12g018990.1 0.219759942481904 undirected NA NA
Solyc07g066600.2 Solyc09g025250.2 0.224741358018857 undirected NA NA
Solyc07g066600.2 Solyc08g077920.2 0.21294439255013 undirected NA NA
Solyc07g066600.2 Solyc03g113020.2 0.207873147057117 undirected NA NA
Solyc07g066600.2 Solyc08g074290.2 0.211120646032175 undirected NA NA
Solyc07g066600.2 Solyc04g054310.2 0.245694671050845 undirected NA NA
Solyc07g066600.2 Solyc12g010540.1 0.214006664427022 undirected NA NA
Solyc07g066600.2 Solyc01g099910.2 0.209471220993155 undirected NA NA
Solyc07g066600.2 Solyc08g016510.2 0.2048616591931 undirected NA NA
Solyc07g066600.2 Solyc02g062810.2 0.213925734219696 undirected NA NA
Solyc07g066600.2 Solyc01g091080.2 0.21079575515749 undirected NA NA
Solyc07g066600.2 Solyc04g005590.2 0.202011917542436 undirected NA NA
Solyc07g066600.2 Solyc06g061170.2 0.210686854806522 undirected NA NA
Solyc07g066600.2 Solyc02g067050.2 0.213835207221425 undirected NA NA
Solyc07g066600.2 Solyc02g062780.2 0.230544679693436 undirected NA NA
Solyc07g066600.2 Solyc11g043170.1 0.203194436388035 undirected NA NA
Solyc07g066600.2 Solyc04g009560.2 0.202842899916654 undirected NA NA
Solyc07g066600.2 Solyc02g080790.2 0.204038131488237 undirected NA NA
Solyc07g066600.2 Solyc07g017410.2 0.230074844168287 undirected NA NA
Solyc07g066600.2 Solyc05g053140.2 0.202346012075914 undirected NA NA
Solyc07g066600.2 Solyc08g083070.2 0.216431067590929 undirected NA NA
Solyc07g066600.2 Solyc01g080580.2 0.210397464179445 undirected NA NA
Solyc07g066600.2 Solyc09g090930.2 0.221915851241857 undirected NA NA
Solyc07g066600.2 Solyc02g082870.2 0.206194908642631 undirected NA NA
Solyc07g066600.2 Solyc05g052920.2 0.203312446392008 undirected NA NA
Solyc07g066600.2 Solyc09g057660.2 0.227976424968252 undirected NA NA
Solyc07g066600.2 Solyc07g049290.2 0.203264224972055 undirected NA NA
Solyc07g066600.2 Solyc10g078950.1 0.203994882327657 undirected NA NA
Solyc07g066600.2 Solyc02g084710.2 0.20487028467414 undirected NA NA
Solyc07g066600.2 Solyc03g111180.2 0.203362073532137 undirected NA NA
Solyc07g066600.2 Solyc04g072810.2 0.211146073617778 undirected NA NA
Solyc07g066600.2 Solyc06g060850.2 0.207573713376561 undirected NA NA
Solyc07g066600.2 Solyc02g094320.2 0.212643473761999 undirected NA NA
Solyc07g066600.2 Solyc04g082750.2 0.20559979307023 undirected NA NA
Solyc07g066600.2 Solyc01g094460.2 0.204395096232254 undirected NA NA
Solyc07g066600.2 Solyc06g059850.1 0.210321229382565 undirected NA NA
Solyc07g066600.2 Solyc01g057520.2 0.219179908163164 undirected NA NA
Solyc07g066600.2 Solyc01g091640.2 0.200188596918742 undirected NA NA
Solyc07g066600.2 Solyc01g079980.2 0.226347945668378 undirected NA NA
Solyc07g066600.2 Solyc05g007260.2 0.216258753923674 undirected NA NA
Solyc07g066600.2 Solyc07g007350.1 0.232985975007495 undirected NA NA
Solyc07g066600.2 Solyc08g042100.2 0.229640870902845 undirected NA NA
Solyc07g066600.2 Solyc05g014260.2 0.211942925909649 undirected NA NA
Solyc07g066600.2 Solyc05g013470.2 0.203206298145294 undirected NA NA
Solyc07g066600.2 Solyc01g108890.2 0.216965345839068 undirected NA NA
Solyc07g066600.2 Solyc11g012830.1 0.20269638200712 undirected NA NA
Solyc07g066600.2 Solyc10g045350.1 0.234491952198892 undirected NA NA
Solyc07g066600.2 Solyc01g112300.2 0.201034749832782 undirected NA NA
Solyc07g066600.2 Solyc02g077050.2 0.202832773997022 undirected NA NA
Solyc07g066600.2 Solyc07g055990.2 0.201516784036064 undirected NA NA
Solyc07g066600.2 Solyc06g066310.2 0.215201644760921 undirected NA NA
Solyc07g066600.2 Solyc08g081130.2 0.207826252770112 undirected NA NA
Solyc07g066600.2 Solyc03g044480.2 0.20519214787407 undirected NA NA
Solyc07g066600.2 Solyc01g103380.2 0.200200882360098 undirected NA NA
Solyc07g066600.2 Solyc03g098170.2 0.205885430596749 undirected NA NA
Solyc07g066600.2 Solyc09g055180.2 0.205154457067247 undirected NA NA
Solyc07g066600.2 Solyc03g118550.2 0.216542549727575 undirected NA NA
Solyc07g066600.2 Solyc11g012130.1 0.207288445933783 undirected NA NA
Solyc07g066600.2 Solyc03g093970.2 0.220430366862901 undirected NA NA
Solyc07g066600.2 Solyc04g017720.2 0.217422994629262 undirected NA NA
Solyc07g066600.2 Solyc10g007850.2 0.220012157964423 undirected NA NA
Solyc07g066600.2 Solyc03g114290.2 0.202532144126081 undirected NA NA
Solyc07g066600.2 Solyc05g023770.2 0.202978169431979 undirected NA NA
Solyc07g066600.2 Solyc11g012550.1 0.211042944105085 undirected NA NA
Solyc07g066600.2 Solyc08g005890.2 0.21238240416002 undirected NA NA
Solyc07g066600.2 Solyc07g066670.2 0.213227249380937 undirected NA NA
Solyc07g066600.2 Solyc01g095280.2 0.209812777029028 undirected NA NA
Solyc07g066600.2 Solyc05g014720.2 0.209415408645455 undirected NA NA
Solyc07g066600.2 Solyc02g092870.1 0.220510681275989 undirected NA NA
Solyc06g005060.2 Solyc01g104590.2 0.252135331758801 undirected NA NA
Solyc06g005060.2 Solyc01g099900.2 0.233116960966549 undirected NA NA
Solyc06g005060.2 Solyc06g073310.2 0.246075964597041 undirected NA NA
Solyc06g005060.2 Solyc01g099830.2 0.21952379903286 undirected NA NA
Solyc06g005060.2 Solyc08g075700.2 0.258264128040215 undirected NA NA
Solyc06g005060.2 Solyc09g007250.2 0.236311110529159 undirected NA NA
Solyc06g005060.2 Solyc10g078620.1 0.20037256989505 undirected NA NA
Solyc06g005060.2 Solyc04g074300.2 0.23169073072467 undirected NA NA
Solyc06g005060.2 Solyc10g078960.1 0.233360479533714 undirected NA NA
Solyc06g005060.2 Solyc02g070310.2 0.252081957701875 undirected NA NA
Solyc06g005060.2 Solyc12g008720.1 0.214803636717221 undirected NA NA
Solyc06g005060.2 Solyc06g069010.2 0.259782780997431 undirected NA NA
Solyc06g005060.2 Solyc06g011280.2 0.264192203405198 undirected NA NA
Solyc06g005060.2 Solyc03g112360.1 0.252262811355786 undirected NA NA
Solyc06g005060.2 Solyc05g053670.2 0.241038517011152 undirected NA NA
Solyc06g005060.2 Solyc08g074240.2 0.262151347816198 undirected NA NA
Solyc06g005060.2 Solyc12g005330.1 0.280758434136862 undirected NA NA
Solyc06g005060.2 Solyc01g068530.2 0.207493091813925 undirected NA NA
Solyc06g005060.2 Solyc03g115100.2 0.212257044312068 undirected NA NA
Solyc06g005060.2 Solyc06g075180.1 0.267673624445292 undirected NA NA
Solyc06g005060.2 Solyc10g086020.1 0.237219418368713 undirected NA NA
Solyc06g005060.2 Solyc04g005680.2 0.205528513187003 undirected NA NA
Solyc06g005060.2 Solyc04g063290.2 0.215276333285708 undirected NA NA
Solyc06g005060.2 Solyc06g064620.2 0.206438496347364 undirected NA NA
Solyc06g005060.2 Solyc10g006580.2 0.241587130243501 undirected NA NA
Solyc06g005060.2 Solyc06g082870.2 0.224563407877474 undirected NA NA
Solyc06g005060.2 Solyc11g039840.1 0.252372133038762 undirected NA NA
Solyc06g005060.2 Solyc09g072870.2 0.242354060228728 undirected NA NA
Solyc06g005060.2 Solyc05g054810.2 0.248679589431007 undirected NA NA
Solyc06g005060.2 Solyc11g068420.1 0.256408119862134 undirected NA NA
Solyc06g005060.2 Solyc06g074300.2 0.209948576964368 undirected NA NA
Solyc06g005060.2 Solyc12g096540.1 0.230884179177699 undirected NA NA
Solyc06g005060.2 Solyc09g075290.2 0.210827569781948 undirected NA NA
Solyc06g005060.2 Solyc03g121330.2 0.211321648995124 undirected NA NA
Solyc06g005060.2 Solyc03g119360.2 0.201688740158448 undirected NA NA
Solyc06g005060.2 Solyc07g005560.2 0.221314686946192 undirected NA NA
Solyc06g005060.2 Solyc12g044720.1 0.218156463592782 undirected NA NA
Solyc06g005060.2 Solyc05g052800.2 0.22023887601746 undirected NA NA
Solyc06g005060.2 Solyc11g069440.1 0.20307891477635 undirected NA NA
Solyc06g005060.2 Solyc04g008460.2 0.210856550449132 undirected NA NA
Solyc06g005060.2 Solyc08g041890.2 0.262258152520718 undirected NA NA
Solyc06g005060.2 Solyc10g007980.2 0.237126148392565 undirected NA NA
Solyc06g005060.2 Solyc06g060290.2 0.21643635236192 undirected NA NA
Solyc06g005060.2 Solyc12g042650.1 0.201044774625449 undirected NA NA
Solyc06g005060.2 Solyc10g084350.1 0.236648585097613 undirected NA NA
Solyc06g005060.2 Solyc06g069090.2 0.244274060975086 undirected NA NA
Solyc06g005060.2 Solyc07g041310.2 0.231329787877072 undirected NA NA
Solyc06g005060.2 Solyc05g046390.2 0.204473797720447 undirected NA NA
Solyc06g005060.2 Solyc01g009520.2 0.236828955248283 undirected NA NA
Solyc06g005060.2 Solyc07g063890.2 0.228649712526551 undirected NA NA
Solyc06g005060.2 Solyc01g010580.2 0.216856595504406 undirected NA NA
Solyc06g005060.2 Solyc12g010930.1 0.229506009312006 undirected NA NA
Solyc06g005060.2 Solyc12g010400.1 0.210836887783586 undirected NA NA
Solyc06g005060.2 Solyc08g068180.2 0.236167248976533 undirected NA NA
Solyc06g005060.2 Solyc01g103800.2 0.21018948609023 undirected NA NA
Solyc06g005060.2 Solyc09g091740.2 0.249660492897462 undirected NA NA
Solyc06g005060.2 Solyc11g069000.1 0.261025721622759 undirected NA NA
Solyc06g005060.2 Solyc06g060080.2 0.219970915675192 undirected NA NA
Solyc06g005060.2 Solyc09g091170.2 0.202893505103568 undirected NA NA
Solyc06g005060.2 Solyc05g043430.2 0.21978112462433 undirected NA NA
Solyc06g005060.2 Solyc10g008010.2 0.20688297995967 undirected NA NA
Solyc06g005060.2 Solyc12g044740.1 0.221563393770445 undirected NA NA
Solyc06g005060.2 Solyc01g094890.2 0.216071147364388 undirected NA NA
Solyc06g005060.2 Solyc02g063030.2 0.21889322277913 undirected NA NA
Solyc06g005060.2 Solyc04g054310.2 0.249096225665536 undirected NA NA
Solyc06g005060.2 Solyc07g039320.2 0.215418111124181 undirected NA NA
Solyc06g005060.2 Solyc04g005590.2 0.249469635203445 undirected NA NA
Solyc06g005060.2 Solyc07g017410.2 0.232498540703743 undirected NA NA
Solyc06g005060.2 Solyc10g008350.2 0.218133457782174 undirected NA NA
Solyc06g005060.2 Solyc04g074080.2 0.216580946758071 undirected NA NA
Solyc06g005060.2 Solyc10g054330.1 0.206254897958028 undirected NA NA
Solyc06g005060.2 Solyc04g076010.2 0.218231274223443 undirected NA NA
Solyc09g090140.2 Solyc05g014470.2 0.26098148807233 undirected NA NA
Solyc09g090140.2 Solyc07g007600.2 0.214965344253072 undirected NA NA
Solyc09g090140.2 Solyc01g104590.2 0.223681549257551 undirected NA NA
Solyc09g090140.2 Solyc05g008450.2 0.204684583825155 undirected NA NA
Solyc09g090140.2 Solyc05g053810.2 0.2643480293161 undirected NA NA
Solyc09g090140.2 Solyc06g005160.2 0.216549419438496 undirected NA NA
Solyc09g090140.2 Solyc02g069090.2 0.20713161169533 undirected NA NA
Solyc09g090140.2 Solyc09g009020.2 0.240975234951482 undirected NA NA
Solyc09g090140.2 Solyc02g069490.2 0.229541011837222 undirected NA NA
Solyc09g090140.2 Solyc01g100750.2 0.223914719551007 undirected NA NA
Solyc09g090140.2 Solyc11g062190.1 0.219818111507797 undirected NA NA
Solyc09g090140.2 Solyc01g099900.2 0.249541686052877 undirected NA NA
Solyc09g090140.2 Solyc06g073310.2 0.257803694842074 undirected NA NA
Solyc09g090140.2 Solyc06g061200.1 0.213609366073376 undirected NA NA
Solyc09g090140.2 Solyc11g010960.1 0.220462493115854 undirected NA NA
Solyc09g090140.2 Solyc08g075700.2 0.256945801263254 undirected NA NA
Solyc09g090140.2 Solyc02g094470.2 0.233117883886677 undirected NA NA
Solyc09g090140.2 Solyc02g063490.2 0.210154238443514 undirected NA NA
Solyc09g090140.2 Solyc04g074300.2 0.233403732549144 undirected NA NA
Solyc09g090140.2 Solyc06g007670.2 0.201522291826335 undirected NA NA
Solyc09g090140.2 Solyc02g067460.2 0.243772464608909 undirected NA NA
Solyc09g090140.2 Solyc02g070310.2 0.204596192504164 undirected NA NA
Solyc09g090140.2 Solyc07g062650.2 0.265783604256462 undirected NA NA
Solyc09g090140.2 Solyc12g055780.1 0.227940780698237 undirected NA NA
Solyc09g090140.2 Solyc04g007550.2 0.223827625272576 undirected NA NA
Solyc09g090140.2 Solyc04g011510.2 0.25508051056723 undirected NA NA
Solyc09g090140.2 Solyc12g008720.1 0.224607194156209 undirected NA NA
Solyc09g090140.2 Solyc11g017010.1 0.211302710202962 undirected NA NA
Solyc09g090140.2 Solyc07g041720.1 0.220213558568784 undirected NA NA
Solyc09g090140.2 Solyc05g013630.1 0.215298973616522 undirected NA NA
Solyc09g090140.2 Solyc06g069010.2 0.223745261624249 undirected NA NA
Solyc09g090140.2 Solyc06g011280.2 0.234653158196636 undirected NA NA
Solyc09g090140.2 Solyc03g112360.1 0.237080855122056 undirected NA NA
Solyc09g090140.2 Solyc01g089970.2 0.225310806400175 undirected NA NA
Solyc09g090140.2 Solyc05g053670.2 0.215694443050869 undirected NA NA
Solyc09g090140.2 Solyc02g085350.2 0.209750556420205 undirected NA NA
Solyc09g090140.2 Solyc11g005680.1 0.220291177452027 undirected NA NA
Solyc09g090140.2 Solyc01g099410.2 0.20373433453482 undirected NA NA
Solyc09g090140.2 Solyc12g015880.1 0.200938539071492 undirected NA NA
Solyc09g090140.2 Solyc12g005330.1 0.251433025627231 undirected NA NA
Solyc09g090140.2 Solyc01g068530.2 0.216133425647368 undirected NA NA
Solyc09g090140.2 Solyc03g115100.2 0.268400851519209 undirected NA NA
Solyc09g090140.2 Solyc06g075180.1 0.285629959732537 undirected NA NA
Solyc09g090140.2 Solyc09g092390.2 0.247754461896677 undirected NA NA
Solyc09g090140.2 Solyc10g083570.1 0.260343418674988 undirected NA NA
Solyc09g090140.2 Solyc10g086020.1 0.231397225470667 undirected NA NA
Solyc09g090140.2 Solyc12g096300.1 0.204585687429541 undirected NA NA
Solyc09g090140.2 Solyc04g063290.2 0.215367486054005 undirected NA NA
Solyc09g090140.2 Solyc01g067740.2 0.258572179025915 undirected NA NA
Solyc09g090140.2 Solyc06g064620.2 0.239706560435971 undirected NA NA
Solyc09g090140.2 Solyc10g006580.2 0.226991181990157 undirected NA NA
Solyc09g090140.2 Solyc06g072490.2 0.228444402794357 undirected NA NA
Solyc09g090140.2 Solyc11g072450.1 0.211829511966979 undirected NA NA
Solyc09g090140.2 Solyc02g072130.2 0.221028905194439 undirected NA NA
Solyc09g090140.2 Solyc11g039840.1 0.261106708293322 undirected NA NA
Solyc09g090140.2 Solyc09g072870.2 0.210827273978242 undirected NA NA
Solyc09g090140.2 Solyc05g054810.2 0.226719498445108 undirected NA NA
Solyc09g090140.2 Solyc11g068420.1 0.254922863917406 undirected NA NA
Solyc09g090140.2 Solyc06g074300.2 0.253704660126108 undirected NA NA
Solyc09g090140.2 Solyc02g070500.1 0.252184697815083 undirected NA NA
Solyc09g090140.2 Solyc06g007520.2 0.213584190762659 undirected NA NA
Solyc09g090140.2 Solyc01g005620.2 0.265106162463557 undirected NA NA
Solyc09g090140.2 Solyc12g011000.1 0.211615189023538 undirected NA NA
Solyc09g090140.2 Solyc01g091730.2 0.201642958330909 undirected NA NA
Solyc09g090140.2 Solyc12g008630.1 0.23656344845906 undirected NA NA
Solyc09g090140.2 Solyc06g008260.2 0.220465221621737 undirected NA NA
Solyc09g090140.2 Solyc03g121330.2 0.226025875883427 undirected NA NA
Solyc09g090140.2 Solyc01g109540.2 0.236214418013937 undirected NA NA
Solyc09g090140.2 Solyc05g055770.2 0.206387617768951 undirected NA NA
Solyc09g090140.2 Solyc01g111760.2 0.229555554476719 undirected NA NA
Solyc09g090140.2 Solyc05g008600.2 0.245834505029467 undirected NA NA
Solyc09g090140.2 Solyc08g080140.2 0.221092040149312 undirected NA NA
Solyc09g090140.2 Solyc02g077480.1 0.218609819085047 undirected NA NA
Solyc09g090140.2 Solyc11g072240.1 0.220383805521468 undirected NA NA
Solyc09g090140.2 Solyc03g119360.2 0.234868220130932 undirected NA NA
Solyc09g090140.2 Solyc06g083620.2 0.211147176739678 undirected NA NA
Solyc09g090140.2 Solyc01g005560.2 0.235651113680172 undirected NA NA
Solyc09g090140.2 Solyc10g086190.1 0.221918088280476 undirected NA NA
Solyc09g090140.2 Solyc10g076600.1 0.213486291434118 undirected NA NA
Solyc09g090140.2 Solyc07g005560.2 0.208496763914062 undirected NA NA
Solyc09g090140.2 Solyc01g006150.2 0.217342204146823 undirected NA NA
Solyc09g090140.2 Solyc09g009260.2 0.22843695150547 undirected NA NA
Solyc09g090140.2 Solyc05g007250.2 0.206856212974444 undirected NA NA
Solyc09g090140.2 Solyc04g008810.2 0.211590376012065 undirected NA NA
Solyc09g090140.2 Solyc05g052800.2 0.206581287130228 undirected NA NA
Solyc09g090140.2 Solyc11g069440.1 0.245035102171408 undirected NA NA
Solyc09g090140.2 Solyc11g007920.1 0.203774000595281 undirected NA NA
Solyc09g090140.2 Solyc05g052140.2 0.238777987968418 undirected NA NA
Solyc09g090140.2 Solyc05g007560.2 0.226696964147645 undirected NA NA
Solyc09g090140.2 Solyc06g063310.1 0.242686534026878 undirected NA NA
Solyc09g090140.2 Solyc04g026100.1 0.215917003408718 undirected NA NA
Solyc09g090140.2 Solyc08g041890.2 0.216882440408136 undirected NA NA
Solyc09g090140.2 Solyc06g005150.2 0.239775199451505 undirected NA NA
Solyc09g090140.2 Solyc08g082190.2 0.218999324361256 undirected NA NA
Solyc09g090140.2 Solyc04g005340.2 0.233274817233251 undirected NA NA
Solyc09g090140.2 Solyc12g010040.1 0.231815666520302 undirected NA NA
Solyc09g090140.2 Solyc04g012120.2 0.252300238101617 undirected NA NA
Solyc09g090140.2 Solyc10g085550.1 0.223855819193732 undirected NA NA
Solyc09g090140.2 Solyc10g007980.2 0.279852666404818 undirected NA NA
Solyc09g090140.2 Solyc06g060290.2 0.263169389461629 undirected NA NA
Solyc09g090140.2 Solyc11g011960.1 0.205013725135825 undirected NA NA
Solyc09g090140.2 Solyc04g074910.2 0.209248120542063 undirected NA NA
Solyc09g090140.2 Solyc04g074510.2 0.260518645251191 undirected NA NA
Solyc09g090140.2 Solyc12g042650.1 0.217947739033892 undirected NA NA
Solyc09g090140.2 Solyc01g100320.2 0.24117132920528 undirected NA NA
Solyc09g090140.2 Solyc05g056310.2 0.215769731169868 undirected NA NA
Solyc09g090140.2 Solyc10g084350.1 0.201426869501942 undirected NA NA
Solyc09g090140.2 Solyc06g069090.2 0.218533962709367 undirected NA NA
Solyc09g090140.2 Solyc02g093900.2 0.250024192588811 undirected NA NA
Solyc09g090140.2 Solyc01g097870.2 0.227473639093979 undirected NA NA
Solyc09g090140.2 Solyc06g083790.2 0.259171172198993 undirected NA NA
Solyc09g090140.2 Solyc04g071620.2 0.226832916047479 undirected NA NA
Solyc09g090140.2 Solyc09g061860.2 0.241849201104665 undirected NA NA
Solyc09g090140.2 Solyc04g081090.2 0.231846124166754 undirected NA NA
Solyc09g090140.2 Solyc05g023800.2 0.259554362249548 undirected NA NA
Solyc09g090140.2 Solyc07g041310.2 0.222528724015076 undirected NA NA
Solyc09g090140.2 Solyc09g010100.2 0.22422436303192 undirected NA NA
Solyc09g090140.2 Solyc06g082090.2 0.200188480171561 undirected NA NA
Solyc09g090140.2 Solyc10g081030.1 0.234415120389043 undirected NA NA
Solyc09g090140.2 Solyc07g065170.2 0.231322021534617 undirected NA NA
Solyc09g090140.2 Solyc05g046390.2 0.263497983395222 undirected NA NA
Solyc09g090140.2 Solyc10g083280.1 0.207995801383189 undirected NA NA
Solyc09g090140.2 Solyc01g009520.2 0.247368595429353 undirected NA NA
Solyc09g090140.2 Solyc04g014570.2 0.229241053386895 undirected NA NA
Solyc09g090140.2 Solyc08g014330.2 0.229092474540865 undirected NA NA
Solyc09g090140.2 Solyc04g008740.2 0.212159017562996 undirected NA NA
Solyc09g090140.2 Solyc01g007940.2 0.213460519541306 undirected NA NA
Solyc09g090140.2 Solyc06g074490.1 0.225009159026693 undirected NA NA
Solyc09g090140.2 Solyc08g082820.2 0.205659909482236 undirected NA NA
Solyc09g090140.2 Solyc02g091880.2 0.243635039990917 undirected NA NA
Solyc09g090140.2 Solyc08g062800.2 0.203574467143095 undirected NA NA
Solyc09g090140.2 Solyc01g049890.2 0.201530920843176 undirected NA NA
Solyc09g090140.2 Solyc05g005190.2 0.24574775613023 undirected NA NA
Solyc09g090140.2 Solyc01g096580.2 0.201421854561395 undirected NA NA
Solyc09g090140.2 Solyc12g010930.1 0.205383067149763 undirected NA NA
Solyc09g090140.2 Solyc10g077010.1 0.249852552826231 undirected NA NA
Solyc09g090140.2 Solyc08g068180.2 0.212652979020911 undirected NA NA
Solyc09g090140.2 Solyc09g007180.2 0.241278008581034 undirected NA NA
Solyc09g090140.2 Solyc09g091740.2 0.218082704387255 undirected NA NA
Solyc09g090140.2 Solyc04g077870.2 0.210874835488346 undirected NA NA
Solyc09g090140.2 Solyc06g073420.2 0.217539789381978 undirected NA NA
Solyc09g090140.2 Solyc12g095760.1 0.203503680419387 undirected NA NA
Solyc09g090140.2 Solyc06g054510.2 0.241776275698451 undirected NA NA
Solyc09g090140.2 Solyc07g063520.2 0.215424199386865 undirected NA NA
Solyc09g090140.2 Solyc11g069000.1 0.247296214761983 undirected NA NA
Solyc09g090140.2 Solyc06g060080.2 0.240621632172481 undirected NA NA
Solyc09g090140.2 Solyc04g055170.2 0.215133751843413 undirected NA NA
Solyc09g090140.2 Solyc06g050170.2 0.201866710877523 undirected NA NA
Solyc09g090140.2 Solyc07g006790.2 0.241149975851199 undirected NA NA
Solyc09g090140.2 Solyc08g067020.2 0.209807060201675 undirected NA NA
Solyc09g090140.2 Solyc02g070360.2 0.220766188598718 undirected NA NA
Solyc09g090140.2 Solyc07g016150.2 0.202076513195682 undirected NA NA
Solyc09g090140.2 Solyc01g099760.2 0.206823250399383 undirected NA NA
Solyc09g090140.2 Solyc02g082880.2 0.222142714050123 undirected NA NA
Solyc09g090140.2 Solyc11g070030.1 0.223198571642481 undirected NA NA
Solyc09g090140.2 Solyc10g075070.1 0.246641096959389 undirected NA NA
Solyc09g090140.2 Solyc12g036790.1 0.215453078103882 undirected NA NA
Solyc09g090140.2 Solyc12g043110.1 0.215380379054578 undirected NA NA
Solyc09g090140.2 Solyc03g119060.2 0.205554119472714 undirected NA NA
Solyc09g090140.2 Solyc09g091170.2 0.223315196386157 undirected NA NA
Solyc09g090140.2 Solyc11g069150.1 0.236050385221377 undirected NA NA
Solyc09g090140.2 Solyc09g007940.2 0.212003870371783 undirected NA NA
Solyc09g090140.2 Solyc01g059830.2 0.200049824769084 undirected NA NA
Solyc09g090140.2 Solyc08g081730.2 0.22988325727547 undirected NA NA
Solyc09g090140.2 Solyc07g008340.2 0.213959602803524 undirected NA NA
Solyc09g090140.2 Solyc06g084310.2 0.236943695284876 undirected NA NA
Solyc09g090140.2 Solyc01g074000.2 0.21125902351833 undirected NA NA
Solyc09g090140.2 Solyc09g090190.2 0.230559030073056 undirected NA NA
Solyc09g090140.2 Solyc02g081700.1 0.233680125149761 undirected NA NA
Solyc09g090140.2 Solyc03g121070.2 0.239887618153073 undirected NA NA
Solyc09g090140.2 Solyc10g054560.1 0.236161594148257 undirected NA NA
Solyc09g090140.2 Solyc10g005510.2 0.222991331212736 undirected NA NA
Solyc09g090140.2 Solyc05g043430.2 0.227771334941234 undirected NA NA
Solyc09g090140.2 Solyc09g057670.2 0.24137215601407 undirected NA NA
Solyc09g090140.2 Solyc04g008490.1 0.20004617785718 undirected NA NA
Solyc09g090140.2 Solyc09g075150.2 0.219127842156526 undirected NA NA
Solyc09g090140.2 Solyc08g015860.2 0.208591367525492 undirected NA NA
Solyc09g090140.2 Solyc12g099990.1 0.247169277208901 undirected NA NA
Solyc09g090140.2 Solyc04g080590.2 0.20513815690273 undirected NA NA
Solyc09g090140.2 Solyc01g110380.2 0.251753419118826 undirected NA NA
Solyc09g090140.2 Solyc01g007910.2 0.237586796643719 undirected NA NA
Solyc09g090140.2 Solyc05g050850.2 0.210231545489371 undirected NA NA
Solyc09g090140.2 Solyc09g065830.2 0.228038784436436 undirected NA NA
Solyc09g090140.2 Solyc07g056050.1 0.210245412979489 undirected NA NA
Solyc09g090140.2 Solyc06g066060.2 0.214581848385004 undirected NA NA
Solyc09g090140.2 Solyc06g063240.2 0.254103130247707 undirected NA NA
Solyc09g090140.2 Solyc01g103480.2 0.200651877274553 undirected NA NA
Solyc09g090140.2 Solyc03g097790.2 0.267498156442549 undirected NA NA
Solyc09g090140.2 Solyc03g025910.2 0.240280827798782 undirected NA NA
Solyc09g090140.2 Solyc01g102830.2 0.205470826071484 undirected NA NA
Solyc09g090140.2 Solyc05g005160.2 0.252910851750441 undirected NA NA
Solyc09g090140.2 Solyc01g005440.2 0.222898576784391 undirected NA NA
Solyc09g090140.2 Solyc02g067080.2 0.240054027170042 undirected NA NA
Solyc09g090140.2 Solyc06g036670.1 0.22269271089411 undirected NA NA
Solyc09g090140.2 Solyc01g079540.2 0.258936222638204 undirected NA NA
Solyc09g090140.2 Solyc05g010260.2 0.239583184027819 undirected NA NA
Solyc09g090140.2 Solyc03g098020.2 0.221643138276183 undirected NA NA
Solyc09g090140.2 Solyc02g092440.2 0.204030572449437 undirected NA NA
Solyc09g090140.2 Solyc10g079610.1 0.206397991765807 undirected NA NA
Solyc09g090140.2 Solyc06g073970.1 0.216915326226426 undirected NA NA
Solyc09g090140.2 Solyc05g005690.1 0.210295590079945 undirected NA NA
Solyc09g090140.2 Solyc12g006920.1 0.207241877527841 undirected NA NA
Solyc09g090140.2 Solyc02g087300.1 0.222242210241701 undirected NA NA
Solyc09g090140.2 Solyc05g013850.2 0.228022054262117 undirected NA NA
Solyc09g090140.2 Solyc03g019720.2 0.239056007394754 undirected NA NA
Solyc09g090140.2 Solyc05g056140.2 0.228948679268346 undirected NA NA
Solyc09g090140.2 Solyc12g008360.1 0.205828494641413 undirected NA NA
Solyc09g090140.2 Solyc01g096270.2 0.247336913343891 undirected NA NA
Solyc09g090140.2 Solyc05g013030.1 0.239366056206101 undirected NA NA
Solyc09g090140.2 Solyc08g078860.2 0.249421194428659 undirected NA NA
Solyc09g090140.2 Solyc05g026540.2 0.21929564785755 undirected NA NA
Solyc09g090140.2 Solyc05g053650.2 0.205547035418635 undirected NA NA
Solyc09g090140.2 Solyc10g054590.1 0.225538898244777 undirected NA NA
Solyc09g090140.2 Solyc04g080570.2 0.215863461064609 undirected NA NA
Solyc09g090140.2 Solyc06g082630.2 0.240092336580985 undirected NA NA
Solyc09g090140.2 Solyc12g038530.1 0.221109409100551 undirected NA NA
Solyc09g090140.2 Solyc02g077220.2 0.222969843479358 undirected NA NA
Solyc09g090140.2 Solyc11g027870.1 0.212617536633513 undirected NA NA
Solyc09g090140.2 Solyc03g111200.2 0.221111432525347 undirected NA NA
Solyc09g090140.2 Solyc04g009410.2 0.235230891778444 undirected NA NA
Solyc09g090140.2 Solyc10g080440.1 0.217049115232449 undirected NA NA
Solyc09g090140.2 Solyc11g062270.1 0.257622481500548 undirected NA NA
Solyc09g090140.2 Solyc02g089250.2 0.217903513008582 undirected NA NA
Solyc09g090140.2 Solyc02g068740.2 0.212982149720653 undirected NA NA
Solyc09g090140.2 Solyc03g097250.2 0.217188988730594 undirected NA NA
Solyc09g090140.2 Solyc06g073900.2 0.222672365002358 undirected NA NA
Solyc09g090140.2 Solyc03g005050.2 0.243831962676946 undirected NA NA
Solyc09g090140.2 Solyc02g089820.2 0.200202261141327 undirected NA NA
Solyc09g090140.2 Solyc02g083710.2 0.21119329655316 undirected NA NA
Solyc09g090140.2 Solyc01g005240.2 0.224154308609885 undirected NA NA
Solyc09g090140.2 Solyc12g099100.1 0.20444854485644 undirected NA NA
Solyc09g090140.2 Solyc10g081130.1 0.222193130991532 undirected NA NA
Solyc09g090140.2 Solyc06g075930.1 0.215442877984979 undirected NA NA
Solyc09g090140.2 Solyc11g007960.1 0.258860418159046 undirected NA NA
Solyc09g090140.2 Solyc10g008010.2 0.218851273535985 undirected NA NA
Solyc09g090140.2 Solyc05g046330.2 0.249095501400097 undirected NA NA
Solyc09g090140.2 Solyc06g007200.2 0.217279549407307 undirected NA NA
Solyc09g090140.2 Solyc07g064800.2 0.233130081549592 undirected NA NA
Solyc09g090140.2 Solyc09g082320.2 0.222142491581411 undirected NA NA
Solyc09g090140.2 Solyc01g096090.2 0.202523691597483 undirected NA NA
Solyc09g090140.2 Solyc03g005740.1 0.222604568300393 undirected NA NA
Solyc09g090140.2 Solyc04g079200.2 0.246642376459675 undirected NA NA
Solyc09g090140.2 Solyc10g005230.2 0.220952991785602 undirected NA NA
Solyc09g090140.2 Solyc07g017900.2 0.242980941609765 undirected NA NA
Solyc09g090140.2 Solyc12g005570.1 0.200019010254983 undirected NA NA
Solyc09g090140.2 Solyc02g093370.2 0.205840935951399 undirected NA NA
Solyc09g090140.2 Solyc12g011450.1 0.238270083951007 undirected NA NA
Solyc09g090140.2 Solyc02g085790.2 0.233733802236089 undirected NA NA
Solyc09g090140.2 Solyc03g116810.2 0.233177042045564 undirected NA NA
Solyc09g090140.2 Solyc05g015530.2 0.221210113061729 undirected NA NA
Solyc09g090140.2 Solyc08g082020.2 0.262690486371326 undirected NA NA
Solyc09g090140.2 Solyc08g076310.2 0.221818875382475 undirected NA NA
Solyc09g090140.2 Solyc02g069590.2 0.208367204221753 undirected NA NA
Solyc09g090140.2 Solyc06g082120.2 0.204008502980537 undirected NA NA
Solyc09g090140.2 Solyc09g011710.2 0.248881394878999 undirected NA NA
Solyc09g090140.2 Solyc07g008140.2 0.214988048883402 undirected NA NA
Solyc09g090140.2 Solyc07g056010.2 0.214487648842566 undirected NA NA
Solyc09g090140.2 Solyc12g098640.1 0.25556964469399 undirected NA NA
Solyc09g090140.2 Solyc03g097010.2 0.2398997188261 undirected NA NA
Solyc09g090140.2 Solyc11g071490.1 0.200839126053338 undirected NA NA
Solyc09g090140.2 Solyc04g047720.2 0.212893286970699 undirected NA NA
Solyc09g090140.2 Solyc11g005220.1 0.220543038776889 undirected NA NA
Solyc09g090140.2 Solyc11g068670.1 0.224355397352115 undirected NA NA
Solyc09g090140.2 Solyc09g090720.2 0.218789687887616 undirected NA NA
Solyc09g090140.2 Solyc04g005520.2 0.208985397335893 undirected NA NA
Solyc09g090140.2 Solyc06g069520.2 0.227529304019627 undirected NA NA
Solyc09g090140.2 Solyc05g055280.1 0.209652433417775 undirected NA NA
Solyc09g090140.2 Solyc10g080970.1 0.207890809936503 undirected NA NA
Solyc09g090140.2 Solyc06g036350.2 0.200224877677351 undirected NA NA
Solyc09g090140.2 Solyc12g006260.1 0.222773319449852 undirected NA NA
Solyc09g090140.2 Solyc03g082600.2 0.222752466638033 undirected NA NA
Solyc09g090140.2 Solyc05g008140.2 0.222201200507881 undirected NA NA
Solyc09g090140.2 Solyc05g056120.2 0.201509768284718 undirected NA NA
Solyc09g090140.2 Solyc04g025040.1 0.201670628127314 undirected NA NA
Solyc09g090140.2 Solyc03g120350.2 0.201068112062389 undirected NA NA
Solyc09g090140.2 Solyc09g007640.2 0.23872971318424 undirected NA NA
Solyc09g090140.2 Solyc08g082620.2 0.250953140913797 undirected NA NA
Solyc09g090140.2 Solyc11g006550.1 0.206902783834339 undirected NA NA
Solyc09g090140.2 Solyc01g090980.1 0.213162617529903 undirected NA NA
Solyc09g090140.2 Solyc01g079680.2 0.2035957743035 undirected NA NA
Solyc09g090140.2 Solyc05g055760.2 0.243000637992062 undirected NA NA
Solyc09g090140.2 Solyc02g085040.2 0.215690533559798 undirected NA NA
Solyc09g090140.2 Solyc12g018990.1 0.244027833663915 undirected NA NA
Solyc09g090140.2 Solyc01g094560.2 0.210903969705896 undirected NA NA
Solyc09g090140.2 Solyc09g025250.2 0.227975061006252 undirected NA NA
Solyc09g090140.2 Solyc08g077920.2 0.252129076342456 undirected NA NA
Solyc09g090140.2 Solyc03g113020.2 0.249487288130534 undirected NA NA
Solyc09g090140.2 Solyc01g096520.2 0.205692783276372 undirected NA NA
Solyc09g090140.2 Solyc04g054310.2 0.253176573755916 undirected NA NA
Solyc09g090140.2 Solyc03g005210.2 0.225499502691335 undirected NA NA
Solyc09g090140.2 Solyc07g039320.2 0.201069729981567 undirected NA NA
Solyc09g090140.2 Solyc05g054320.2 0.216755413325119 undirected NA NA
Solyc09g090140.2 Solyc02g068150.2 0.219831569612032 undirected NA NA
Solyc09g090140.2 Solyc07g053470.2 0.211857465904871 undirected NA NA
Solyc09g090140.2 Solyc08g016510.2 0.231478837944008 undirected NA NA
Solyc09g090140.2 Solyc10g049890.1 0.209800178485368 undirected NA NA
Solyc09g090140.2 Solyc02g062810.2 0.204556980990101 undirected NA NA
Solyc09g090140.2 Solyc03g005220.2 0.216922270309831 undirected NA NA
Solyc09g090140.2 Solyc05g056030.2 0.21616681005241 undirected NA NA
Solyc09g090140.2 Solyc12g015870.1 0.216350253806854 undirected NA NA
Solyc09g090140.2 Solyc04g011370.2 0.229934870279387 undirected NA NA
Solyc09g090140.2 Solyc00g313930.1 0.200571696559787 undirected NA NA
Solyc09g090140.2 Solyc06g084090.2 0.213876001629346 undirected NA NA
Solyc09g090140.2 Solyc05g013380.2 0.203655588105807 undirected NA NA
Solyc09g090140.2 Solyc04g005590.2 0.211002666240843 undirected NA NA
Solyc09g090140.2 Solyc06g061170.2 0.210476788863027 undirected NA NA
Solyc09g090140.2 Solyc02g067050.2 0.214382117847079 undirected NA NA
Solyc09g090140.2 Solyc10g005890.2 0.227631937343441 undirected NA NA
Solyc09g090140.2 Solyc06g007630.1 0.210940397248104 undirected NA NA
Solyc09g090140.2 Solyc02g062780.2 0.233479344010595 undirected NA NA
Solyc09g090140.2 Solyc10g007260.2 0.224426299571119 undirected NA NA
Solyc09g090140.2 Solyc02g080790.2 0.211165242671795 undirected NA NA
Solyc09g090140.2 Solyc07g017410.2 0.24253418677981 undirected NA NA
Solyc09g090140.2 Solyc12g099290.1 0.214099215073738 undirected NA NA
Solyc09g090140.2 Solyc05g053140.2 0.237487702527206 undirected NA NA
Solyc09g090140.2 Solyc12g097040.1 0.20195559360797 undirected NA NA
Solyc09g090140.2 Solyc02g078360.2 0.201173765129883 undirected NA NA
Solyc09g090140.2 Solyc08g083070.2 0.201066448254174 undirected NA NA
Solyc09g090140.2 Solyc09g090930.2 0.239080492351538 undirected NA NA
Solyc09g090140.2 Solyc06g076940.2 0.202004571571869 undirected NA NA
Solyc09g090140.2 Solyc03g007770.2 0.214350647400657 undirected NA NA
Solyc09g090140.2 Solyc11g031960.1 0.219571439837393 undirected NA NA
Solyc09g090140.2 Solyc02g082870.2 0.224863319646469 undirected NA NA
Solyc09g090140.2 Solyc04g080450.1 0.216485578937695 undirected NA NA
Solyc09g090140.2 Solyc05g052920.2 0.210315189934763 undirected NA NA
Solyc09g090140.2 Solyc09g057660.2 0.208750510491523 undirected NA NA
Solyc09g090140.2 Solyc12g088230.1 0.208115772839946 undirected NA NA
Solyc09g090140.2 Solyc02g094330.2 0.204891415569196 undirected NA NA
Solyc09g090140.2 Solyc06g068060.2 0.21935566726311 undirected NA NA
Solyc09g090140.2 Solyc11g005000.1 0.228961093619891 undirected NA NA
Solyc09g090140.2 Solyc11g071790.1 0.205295456003506 undirected NA NA
Solyc09g090140.2 Solyc12g010790.1 0.225141939685055 undirected NA NA
Solyc09g090140.2 Solyc06g062940.2 0.223054210764613 undirected NA NA
Solyc09g090140.2 Solyc02g030250.2 0.204953091881323 undirected NA NA
Solyc09g090140.2 Solyc12g016220.1 0.207820276413799 undirected NA NA
Solyc09g090140.2 Solyc07g049290.2 0.204826257146504 undirected NA NA
Solyc09g090140.2 Solyc02g084710.2 0.219983605054006 undirected NA NA
Solyc09g090140.2 Solyc03g111180.2 0.225864193617395 undirected NA NA
Solyc09g090140.2 Solyc03g005960.2 0.218159507425159 undirected NA NA
Solyc09g090140.2 Solyc11g012440.1 0.201013327369378 undirected NA NA
Solyc09g090140.2 Solyc05g054100.2 0.213155529714061 undirected NA NA
Solyc09g090140.2 Solyc04g072810.2 0.205974954071636 undirected NA NA
Solyc09g090140.2 Solyc06g060850.2 0.242465406990494 undirected NA NA
Solyc09g090140.2 Solyc01g109830.2 0.204177485199038 undirected NA NA
Solyc09g090140.2 Solyc02g094320.2 0.238639407833963 undirected NA NA
Solyc09g090140.2 Solyc04g082750.2 0.221433435590713 undirected NA NA
Solyc09g090140.2 Solyc06g069180.2 0.203855726564569 undirected NA NA
Solyc09g090140.2 Solyc02g085180.2 0.205899392525158 undirected NA NA
Solyc09g090140.2 Solyc06g067920.2 0.226677724009736 undirected NA NA
Solyc09g090140.2 Solyc03g007310.2 0.206756235053159 undirected NA NA
Solyc09g090140.2 Solyc07g009160.2 0.204640176857593 undirected NA NA
Solyc09g090140.2 Solyc11g066490.1 0.20140927218811 undirected NA NA
Solyc09g090140.2 Solyc08g082760.2 0.210568823824515 undirected NA NA
Solyc09g090140.2 Solyc06g059850.1 0.211086773819806 undirected NA NA
Solyc09g090140.2 Solyc07g007280.2 0.212774043513249 undirected NA NA
Solyc09g090140.2 Solyc12g042920.1 0.23512913377912 undirected NA NA
Solyc09g090140.2 Solyc01g057520.2 0.213531325982273 undirected NA NA
Solyc09g090140.2 Solyc08g041980.2 0.235816303248296 undirected NA NA
Solyc09g090140.2 Solyc01g091640.2 0.215420555098919 undirected NA NA
Solyc09g090140.2 Solyc01g094830.2 0.203526168570957 undirected NA NA
Solyc09g090140.2 Solyc09g009100.2 0.200965975744168 undirected NA NA
Solyc09g090140.2 Solyc02g083580.2 0.248640339126345 undirected NA NA
Solyc09g090140.2 Solyc08g075720.1 0.207486813814139 undirected NA NA
Solyc09g090140.2 Solyc09g009040.2 0.246327665894456 undirected NA NA
Solyc09g090140.2 Solyc04g008590.2 0.216523322156314 undirected NA NA
Solyc09g090140.2 Solyc03g097550.2 0.214490884483125 undirected NA NA
Solyc09g090140.2 Solyc08g075080.2 0.220733679611298 undirected NA NA
Solyc09g090140.2 Solyc12g044800.1 0.219982673896235 undirected NA NA
Solyc09g090140.2 Solyc06g011580.1 0.206171761109828 undirected NA NA
Solyc09g090140.2 Solyc11g012730.1 0.210630607902752 undirected NA NA
Solyc09g090140.2 Solyc05g007260.2 0.24040560708404 undirected NA NA
Solyc09g090140.2 Solyc07g007350.1 0.23433447174953 undirected NA NA
Solyc09g090140.2 Solyc08g042100.2 0.221514794338002 undirected NA NA
Solyc09g090140.2 Solyc02g081730.2 0.214809077259683 undirected NA NA
Solyc09g090140.2 Solyc05g014260.2 0.222855444008327 undirected NA NA
Solyc09g090140.2 Solyc05g013470.2 0.212714835216463 undirected NA NA
Solyc09g090140.2 Solyc02g080380.2 0.205943767651601 undirected NA NA
Solyc09g090140.2 Solyc01g108890.2 0.205907998355157 undirected NA NA
Solyc09g090140.2 Solyc05g013870.2 0.215460061005448 undirected NA NA
Solyc09g090140.2 Solyc04g074090.2 0.21100174602909 undirected NA NA
Solyc09g090140.2 Solyc05g053360.2 0.223807151920064 undirected NA NA
Solyc09g090140.2 Solyc01g107740.2 0.211755467310224 undirected NA NA
Solyc09g090140.2 Solyc06g008310.2 0.202171452098349 undirected NA NA
Solyc09g090140.2 Solyc03g117030.1 0.223625292297721 undirected NA NA
Solyc09g090140.2 Solyc10g045350.1 0.242463597515295 undirected NA NA
Solyc09g090140.2 Solyc01g112300.2 0.214472510869944 undirected NA NA
Solyc09g090140.2 Solyc12g094590.1 0.202311796821167 undirected NA NA
Solyc09g090140.2 Solyc09g030360.1 0.214296345861482 undirected NA NA
Solyc09g090140.2 Solyc02g077050.2 0.206445127810995 undirected NA NA
Solyc09g090140.2 Solyc03g117780.2 0.203398626350714 undirected NA NA
Solyc09g090140.2 Solyc07g055990.2 0.222494173830864 undirected NA NA
Solyc09g090140.2 Solyc10g076420.1 0.208046206514791 undirected NA NA
Solyc09g090140.2 Solyc05g054040.2 0.23078383124413 undirected NA NA
Solyc09g090140.2 Solyc08g006650.2 0.201578121282501 undirected NA NA
Solyc09g090140.2 Solyc06g066310.2 0.252260719482579 undirected NA NA
Solyc09g090140.2 Solyc07g008300.1 0.207097015572866 undirected NA NA
Solyc09g090140.2 Solyc02g088340.2 0.201177462683177 undirected NA NA
Solyc09g090140.2 Solyc04g064520.2 0.210938722018086 undirected NA NA
Solyc09g090140.2 Solyc02g071790.1 0.226033005120627 undirected NA NA
Solyc09g090140.2 Solyc08g083200.2 0.230073746230231 undirected NA NA
Solyc09g090140.2 Solyc08g081130.2 0.22920034053949 undirected NA NA
Solyc09g090140.2 Solyc03g044480.2 0.233718816289853 undirected NA NA
Solyc09g090140.2 Solyc01g103380.2 0.212217403491446 undirected NA NA
Solyc09g090140.2 Solyc09g059620.2 0.204183532594147 undirected NA NA
Solyc09g090140.2 Solyc03g098170.2 0.223782206027724 undirected NA NA
Solyc09g090140.2 Solyc03g118550.2 0.222152571579879 undirected NA NA
Solyc09g090140.2 Solyc11g012130.1 0.223456334630705 undirected NA NA
Solyc09g090140.2 Solyc09g056170.2 0.21471105817448 undirected NA NA
Solyc09g090140.2 Solyc03g093970.2 0.238119667610404 undirected NA NA
Solyc09g090140.2 Solyc06g064890.2 0.217287975579083 undirected NA NA
Solyc09g090140.2 Solyc08g007080.2 0.213551978519191 undirected NA NA
Solyc09g090140.2 Solyc01g091880.2 0.223407640376524 undirected NA NA
Solyc09g090140.2 Solyc04g017720.2 0.222239680973635 undirected NA NA
Solyc09g090140.2 Solyc12g099510.1 0.205707618118536 undirected NA NA
Solyc09g090140.2 Solyc10g007850.2 0.24919341968329 undirected NA NA
Solyc09g090140.2 Solyc03g114290.2 0.22092378342592 undirected NA NA
Solyc09g090140.2 Solyc11g012550.1 0.207523199943606 undirected NA NA
Solyc09g090140.2 Solyc08g005890.2 0.207427780441417 undirected NA NA
Solyc09g090140.2 Solyc05g013120.2 0.202389861976687 undirected NA NA
Solyc09g090140.2 Solyc07g066670.2 0.229642633367105 undirected NA NA
Solyc09g090140.2 Solyc01g068630.2 0.202726448448661 undirected NA NA
Solyc09g090140.2 Solyc06g064830.2 0.208412353227672 undirected NA NA
Solyc09g090140.2 Solyc01g066680.2 0.202377452764625 undirected NA NA
Solyc09g090140.2 Solyc06g073150.2 0.223323981966498 undirected NA NA
Solyc09g090140.2 Solyc05g014720.2 0.218416894695102 undirected NA NA
Solyc09g090140.2 Solyc01g010030.2 0.228443188065546 undirected NA NA
Solyc09g090140.2 Solyc02g092870.1 0.23070544616771 undirected NA NA
Solyc09g090140.2 Solyc03g119420.2 0.2100967282721 undirected NA NA
Solyc05g014470.2 Solyc01g104590.2 0.214444974932225 undirected NA NA
Solyc05g014470.2 Solyc05g053810.2 0.222950109638169 undirected NA NA
Solyc05g014470.2 Solyc06g005160.2 0.202828217227704 undirected NA NA
Solyc05g014470.2 Solyc09g009020.2 0.229390343667108 undirected NA NA
Solyc05g014470.2 Solyc02g069490.2 0.209349638654108 undirected NA NA
Solyc05g014470.2 Solyc01g099900.2 0.231303162344019 undirected NA NA
Solyc05g014470.2 Solyc06g073310.2 0.249962923842719 undirected NA NA
Solyc05g014470.2 Solyc08g075700.2 0.253700742163436 undirected NA NA
Solyc05g014470.2 Solyc02g094470.2 0.203294985275556 undirected NA NA
Solyc05g014470.2 Solyc04g074300.2 0.215059695070442 undirected NA NA
Solyc05g014470.2 Solyc02g067460.2 0.210141146102576 undirected NA NA
Solyc05g014470.2 Solyc02g070310.2 0.203258182968219 undirected NA NA
Solyc05g014470.2 Solyc07g062650.2 0.243882296793995 undirected NA NA
Solyc05g014470.2 Solyc04g011510.2 0.235460718630146 undirected NA NA
Solyc05g014470.2 Solyc12g008720.1 0.214882447827657 undirected NA NA
Solyc05g014470.2 Solyc06g069010.2 0.215015736092426 undirected NA NA
Solyc05g014470.2 Solyc06g011280.2 0.228502989734168 undirected NA NA
Solyc05g014470.2 Solyc03g112360.1 0.234523235018218 undirected NA NA
Solyc05g014470.2 Solyc01g089970.2 0.212502256634751 undirected NA NA
Solyc05g014470.2 Solyc05g053670.2 0.23886021213048 undirected NA NA
Solyc05g014470.2 Solyc12g005330.1 0.263062101511315 undirected NA NA
Solyc05g014470.2 Solyc01g068530.2 0.23038522678504 undirected NA NA
Solyc05g014470.2 Solyc03g115100.2 0.271362500607575 undirected NA NA
Solyc05g014470.2 Solyc06g075180.1 0.279761815013485 undirected NA NA
Solyc05g014470.2 Solyc10g083570.1 0.247550825439337 undirected NA NA
Solyc05g014470.2 Solyc10g086020.1 0.238367279242346 undirected NA NA
Solyc05g014470.2 Solyc01g067740.2 0.26298716307018 undirected NA NA
Solyc05g014470.2 Solyc06g064620.2 0.244354701115437 undirected NA NA
Solyc05g014470.2 Solyc10g006580.2 0.225693896400831 undirected NA NA
Solyc05g014470.2 Solyc11g039840.1 0.277009091654359 undirected NA NA
Solyc05g014470.2 Solyc09g072870.2 0.217840913624873 undirected NA NA
Solyc05g014470.2 Solyc05g054810.2 0.237774143818594 undirected NA NA
Solyc05g014470.2 Solyc11g068420.1 0.258474342987643 undirected NA NA
Solyc05g014470.2 Solyc06g074300.2 0.247411861286474 undirected NA NA
Solyc05g014470.2 Solyc02g070500.1 0.213901431768646 undirected NA NA
Solyc05g014470.2 Solyc06g007520.2 0.209190067828732 undirected NA NA
Solyc05g014470.2 Solyc01g005620.2 0.218509465288053 undirected NA NA
Solyc05g014470.2 Solyc12g096540.1 0.201315157234062 undirected NA NA
Solyc05g014470.2 Solyc12g008630.1 0.223862850355524 undirected NA NA
Solyc05g014470.2 Solyc06g008260.2 0.209758264104034 undirected NA NA
Solyc05g014470.2 Solyc03g121330.2 0.211570468362754 undirected NA NA
Solyc05g014470.2 Solyc05g008600.2 0.242158743242474 undirected NA NA
Solyc05g014470.2 Solyc02g077480.1 0.219090700119493 undirected NA NA
Solyc05g014470.2 Solyc11g072240.1 0.209741477522 undirected NA NA
Solyc05g014470.2 Solyc03g119360.2 0.22202808954616 undirected NA NA
Solyc05g014470.2 Solyc07g005560.2 0.23714676989256 undirected NA NA
Solyc05g014470.2 Solyc09g009260.2 0.244196887532502 undirected NA NA
Solyc05g014470.2 Solyc04g008810.2 0.21861294886229 undirected NA NA
Solyc05g014470.2 Solyc05g052800.2 0.203786515319486 undirected NA NA
Solyc05g014470.2 Solyc11g069440.1 0.226509079488922 undirected NA NA
Solyc05g014470.2 Solyc05g052140.2 0.244024208470597 undirected NA NA
Solyc05g014470.2 Solyc05g007560.2 0.227853808714719 undirected NA NA
Solyc05g014470.2 Solyc06g063310.1 0.255636955179593 undirected NA NA
Solyc05g014470.2 Solyc04g026100.1 0.211247893347701 undirected NA NA
Solyc05g014470.2 Solyc08g041890.2 0.246762319270463 undirected NA NA
Solyc05g014470.2 Solyc06g005150.2 0.206393099628502 undirected NA NA
Solyc05g014470.2 Solyc04g012120.2 0.229945533319781 undirected NA NA
Solyc05g014470.2 Solyc10g085550.1 0.213778910616939 undirected NA NA
Solyc05g014470.2 Solyc10g007980.2 0.270659286277365 undirected NA NA
Solyc05g014470.2 Solyc06g060290.2 0.245515937944211 undirected NA NA
Solyc05g014470.2 Solyc04g074510.2 0.203630290806081 undirected NA NA
Solyc05g014470.2 Solyc01g100320.2 0.22866789892925 undirected NA NA
Solyc05g014470.2 Solyc10g084350.1 0.211434262560177 undirected NA NA
Solyc05g014470.2 Solyc06g069090.2 0.226695449217309 undirected NA NA
Solyc05g014470.2 Solyc02g093900.2 0.230694168062117 undirected NA NA
Solyc05g014470.2 Solyc01g097870.2 0.217659429059832 undirected NA NA
Solyc05g014470.2 Solyc06g083790.2 0.26765040731351 undirected NA NA
Solyc05g014470.2 Solyc04g081090.2 0.210760444912097 undirected NA NA
Solyc05g014470.2 Solyc05g023800.2 0.203134755969485 undirected NA NA
Solyc05g014470.2 Solyc07g041310.2 0.213814331729651 undirected NA NA
Solyc05g014470.2 Solyc09g010100.2 0.217656907816551 undirected NA NA
Solyc05g014470.2 Solyc10g081030.1 0.220926293003636 undirected NA NA
Solyc05g014470.2 Solyc07g065170.2 0.204187991579656 undirected NA NA
Solyc05g014470.2 Solyc05g046390.2 0.27293728880865 undirected NA NA
Solyc05g014470.2 Solyc01g009520.2 0.249721941835216 undirected NA NA
Solyc05g014470.2 Solyc02g091880.2 0.219042076191607 undirected NA NA
Solyc05g014470.2 Solyc01g049890.2 0.204299254372672 undirected NA NA
Solyc05g014470.2 Solyc05g005190.2 0.235582807102414 undirected NA NA
Solyc05g014470.2 Solyc01g096580.2 0.200036285572021 undirected NA NA
Solyc05g014470.2 Solyc12g010930.1 0.211766117936836 undirected NA NA
Solyc05g014470.2 Solyc10g077010.1 0.255214099859652 undirected NA NA
Solyc05g014470.2 Solyc08g068180.2 0.232439982623047 undirected NA NA
Solyc05g014470.2 Solyc09g007180.2 0.224429464754706 undirected NA NA
Solyc05g014470.2 Solyc09g091740.2 0.215871592905721 undirected NA NA
Solyc05g014470.2 Solyc11g069000.1 0.25406112665388 undirected NA NA
Solyc05g014470.2 Solyc06g060080.2 0.257966480761008 undirected NA NA
Solyc05g014470.2 Solyc04g055170.2 0.208317758026593 undirected NA NA
Solyc05g014470.2 Solyc08g067020.2 0.201983217839393 undirected NA NA
Solyc05g014470.2 Solyc09g091170.2 0.240639750231136 undirected NA NA
Solyc05g014470.2 Solyc11g069150.1 0.222343888101122 undirected NA NA
Solyc05g014470.2 Solyc06g084310.2 0.200576910499617 undirected NA NA
Solyc05g014470.2 Solyc01g074000.2 0.210781627811626 undirected NA NA
Solyc05g014470.2 Solyc02g081700.1 0.205395131614058 undirected NA NA
Solyc05g014470.2 Solyc03g121070.2 0.223529875641711 undirected NA NA
Solyc05g014470.2 Solyc10g054560.1 0.208601405295426 undirected NA NA
Solyc05g014470.2 Solyc05g043430.2 0.246133849085688 undirected NA NA
Solyc05g014470.2 Solyc12g099990.1 0.200151182673753 undirected NA NA
Solyc05g014470.2 Solyc01g110380.2 0.248093714996753 undirected NA NA
Solyc05g014470.2 Solyc01g007910.2 0.209262060753492 undirected NA NA
Solyc05g014470.2 Solyc06g063240.2 0.221356713857494 undirected NA NA
Solyc05g014470.2 Solyc03g097790.2 0.220820468226435 undirected NA NA
Solyc05g014470.2 Solyc03g025910.2 0.241316862967567 undirected NA NA
Solyc05g014470.2 Solyc05g005160.2 0.231930183046017 undirected NA NA
Solyc05g014470.2 Solyc02g067080.2 0.221016903296893 undirected NA NA
Solyc05g014470.2 Solyc01g079540.2 0.220661886022497 undirected NA NA
Solyc05g014470.2 Solyc05g005690.1 0.204637786920625 undirected NA NA
Solyc05g014470.2 Solyc02g087300.1 0.222308443908026 undirected NA NA
Solyc05g014470.2 Solyc03g019720.2 0.200425753440907 undirected NA NA
Solyc05g014470.2 Solyc01g096270.2 0.217384435550274 undirected NA NA
Solyc05g014470.2 Solyc08g078860.2 0.245681364278179 undirected NA NA
Solyc05g014470.2 Solyc10g054590.1 0.202729424417896 undirected NA NA
Solyc05g014470.2 Solyc11g027870.1 0.20423101427225 undirected NA NA
Solyc05g014470.2 Solyc11g062270.1 0.208818563011633 undirected NA NA
Solyc05g014470.2 Solyc03g097250.2 0.22578817863415 undirected NA NA
Solyc05g014470.2 Solyc03g005050.2 0.216508437721044 undirected NA NA
Solyc05g014470.2 Solyc06g075930.1 0.206509101253106 undirected NA NA
Solyc05g014470.2 Solyc11g007960.1 0.206720233073802 undirected NA NA
Solyc05g014470.2 Solyc10g008010.2 0.243749558641871 undirected NA NA
Solyc05g014470.2 Solyc06g007200.2 0.202756184605453 undirected NA NA
Solyc05g014470.2 Solyc01g096090.2 0.203887803422551 undirected NA NA
Solyc05g014470.2 Solyc04g079200.2 0.227081225419359 undirected NA NA
Solyc05g014470.2 Solyc07g017900.2 0.244477286861828 undirected NA NA
Solyc05g014470.2 Solyc12g011450.1 0.205863988157468 undirected NA NA
Solyc05g014470.2 Solyc02g085790.2 0.208705229880986 undirected NA NA
Solyc05g014470.2 Solyc08g082020.2 0.220693108218224 undirected NA NA
Solyc05g014470.2 Solyc06g082680.2 0.204154507061402 undirected NA NA
Solyc05g014470.2 Solyc03g097010.2 0.248940431533314 undirected NA NA
Solyc05g014470.2 Solyc04g047720.2 0.218521144922283 undirected NA NA
Solyc05g014470.2 Solyc11g005220.1 0.205792978734696 undirected NA NA
Solyc05g014470.2 Solyc02g070440.2 0.206371732119637 undirected NA NA
Solyc05g014470.2 Solyc12g018990.1 0.239027774899176 undirected NA NA
Solyc05g014470.2 Solyc08g077920.2 0.209120856299936 undirected NA NA
Solyc05g014470.2 Solyc03g113020.2 0.211766971183297 undirected NA NA
Solyc05g014470.2 Solyc04g054310.2 0.248464641668794 undirected NA NA
Solyc05g014470.2 Solyc04g005590.2 0.228050646221495 undirected NA NA
Solyc05g014470.2 Solyc02g067050.2 0.200729168342715 undirected NA NA
Solyc05g014470.2 Solyc07g017410.2 0.235509391814722 undirected NA NA
Solyc05g014470.2 Solyc09g057660.2 0.206004029152219 undirected NA NA
Solyc05g014470.2 Solyc11g071790.1 0.200351116003518 undirected NA NA
Solyc05g014470.2 Solyc02g084710.2 0.200215224605822 undirected NA NA
Solyc05g014470.2 Solyc06g060850.2 0.22486203129108 undirected NA NA
Solyc05g014470.2 Solyc02g094320.2 0.208823198991459 undirected NA NA
Solyc05g014470.2 Solyc12g042920.1 0.209954727676837 undirected NA NA
Solyc05g014470.2 Solyc01g091640.2 0.22108159825477 undirected NA NA
Solyc05g014470.2 Solyc02g083580.2 0.207907394866597 undirected NA NA
Solyc05g014470.2 Solyc12g044800.1 0.210448680797747 undirected NA NA
Solyc05g014470.2 Solyc07g007350.1 0.214732415289739 undirected NA NA
Solyc05g014470.2 Solyc03g117030.1 0.201314711856769 undirected NA NA
Solyc05g014470.2 Solyc10g045350.1 0.252023452764011 undirected NA NA
Solyc05g014470.2 Solyc06g066310.2 0.202683120161108 undirected NA NA
Solyc05g014470.2 Solyc03g098170.2 0.212888479264651 undirected NA NA
Solyc05g014470.2 Solyc11g012130.1 0.209871278519232 undirected NA NA
Solyc05g014470.2 Solyc03g093970.2 0.228152902448058 undirected NA NA
Solyc05g014470.2 Solyc06g064890.2 0.20005915701849 undirected NA NA
Solyc05g014470.2 Solyc06g073150.2 0.209941963316867 undirected NA NA
Solyc05g014470.2 Solyc01g010030.2 0.229962396603444 undirected NA NA
Solyc04g082460.2 Solyc02g069490.2 0.214667882525266 undirected NA NA
Solyc04g082460.2 Solyc01g099900.2 0.225331590308862 undirected NA NA
Solyc04g082460.2 Solyc06g073310.2 0.219023754626951 undirected NA NA
Solyc04g082460.2 Solyc11g010960.1 0.202839665541034 undirected NA NA
Solyc04g082460.2 Solyc08g075700.2 0.205735206267105 undirected NA NA
Solyc04g082460.2 Solyc05g054580.2 0.201514451862958 undirected NA NA
Solyc04g082460.2 Solyc02g094470.2 0.213986533295749 undirected NA NA
Solyc04g082460.2 Solyc02g063490.2 0.244212304504303 undirected NA NA
Solyc04g082460.2 Solyc04g074300.2 0.22162047520571 undirected NA NA
Solyc04g082460.2 Solyc02g067460.2 0.258321221650411 undirected NA NA
Solyc04g082460.2 Solyc11g066710.1 0.249315406377508 undirected NA NA
Solyc04g082460.2 Solyc07g062650.2 0.23927187571996 undirected NA NA
Solyc04g082460.2 Solyc03g115100.2 0.202151760531574 undirected NA NA
Solyc04g082460.2 Solyc06g075180.1 0.226272800726033 undirected NA NA
Solyc04g082460.2 Solyc10g083570.1 0.216447878716304 undirected NA NA
Solyc04g082460.2 Solyc12g096300.1 0.22949891628024 undirected NA NA
Solyc04g082460.2 Solyc04g063290.2 0.211068417231839 undirected NA NA
Solyc04g082460.2 Solyc06g072490.2 0.238417339381718 undirected NA NA
Solyc04g082460.2 Solyc02g078380.2 0.235771469597516 undirected NA NA
Solyc04g082460.2 Solyc11g072450.1 0.233950927988938 undirected NA NA
Solyc04g082460.2 Solyc06g074300.2 0.204487397390227 undirected NA NA
Solyc04g082460.2 Solyc12g011000.1 0.219825969554534 undirected NA NA
Solyc04g082460.2 Solyc01g091730.2 0.224406061958306 undirected NA NA
Solyc04g082460.2 Solyc12g008630.1 0.200870601970027 undirected NA NA
Solyc04g082460.2 Solyc03g121330.2 0.212175547074556 undirected NA NA
Solyc04g082460.2 Solyc10g008910.1 0.210073098475835 undirected NA NA
Solyc04g082460.2 Solyc03g119360.2 0.200854125705511 undirected NA NA
Solyc04g082460.2 Solyc06g008170.2 0.220856290173883 undirected NA NA
Solyc04g082460.2 Solyc01g006150.2 0.223303192957179 undirected NA NA
Solyc04g082460.2 Solyc05g007250.2 0.249858527865629 undirected NA NA
Solyc04g082460.2 Solyc11g069440.1 0.234813552951509 undirected NA NA
Solyc04g082460.2 Solyc07g043480.1 0.204277376561846 undirected NA NA
Solyc04g082460.2 Solyc10g085550.1 0.203818073529172 undirected NA NA
Solyc04g082460.2 Solyc10g007980.2 0.225278092825987 undirected NA NA
Solyc04g082460.2 Solyc06g060290.2 0.246159994046468 undirected NA NA
Solyc04g082460.2 Solyc12g042650.1 0.220623328117716 undirected NA NA
Solyc04g082460.2 Solyc05g056310.2 0.211731789392349 undirected NA NA
Solyc04g082460.2 Solyc08g075090.2 0.201110356705003 undirected NA NA
Solyc04g082460.2 Solyc10g081030.1 0.215563659353216 undirected NA NA
Solyc04g082460.2 Solyc07g065170.2 0.224576145904801 undirected NA NA
Solyc04g082460.2 Solyc10g083280.1 0.20150183320586 undirected NA NA
Solyc04g082460.2 Solyc06g075800.1 0.201054453359935 undirected NA NA
Solyc04g082460.2 Solyc01g086810.2 0.202689826461936 undirected NA NA
Solyc04g082460.2 Solyc02g070360.2 0.212039599956286 undirected NA NA
Solyc04g082460.2 Solyc01g059830.2 0.230950743877874 undirected NA NA
Solyc04g082460.2 Solyc11g065670.1 0.200366694531761 undirected NA NA
Solyc04g082460.2 Solyc03g121070.2 0.203161651021252 undirected NA NA
Solyc04g082460.2 Solyc09g075150.2 0.206615420659194 undirected NA NA
Solyc04g082460.2 Solyc09g073000.2 0.20899478178171 undirected NA NA
Solyc04g082460.2 Solyc10g008140.2 0.223088930664093 undirected NA NA
Solyc04g082460.2 Solyc03g005050.2 0.213722474021676 undirected NA NA
Solyc04g082460.2 Solyc12g099100.1 0.211246945792549 undirected NA NA
Solyc04g082460.2 Solyc02g085790.2 0.214322540743113 undirected NA NA
Solyc04g082460.2 Solyc02g064650.2 0.204773737964926 undirected NA NA
Solyc04g082460.2 Solyc01g112020.2 0.213348512975643 undirected NA NA
Solyc04g082460.2 Solyc09g025250.2 0.235749394933715 undirected NA NA
Solyc04g082460.2 Solyc04g054310.2 0.21140122536097 undirected NA NA
Solyc04g082460.2 Solyc07g017410.2 0.207684112918366 undirected NA NA
Solyc04g082460.2 Solyc06g068970.2 0.211484343146892 undirected NA NA
Solyc04g082460.2 Solyc06g072740.1 0.204356365110013 undirected NA NA
Solyc04g082460.2 Solyc08g005890.2 0.208423610534038 undirected NA NA
Solyc07g007600.2 Solyc07g062650.2 0.220727843261748 undirected NA NA
Solyc07g007600.2 Solyc04g011510.2 0.200690304729694 undirected NA NA
Solyc07g007600.2 Solyc10g083570.1 0.233446116209206 undirected NA NA
Solyc07g007600.2 Solyc02g093900.2 0.21452495382983 undirected NA NA
Solyc07g007600.2 Solyc06g083790.2 0.211621359106625 undirected NA NA
Solyc07g007600.2 Solyc09g007180.2 0.217478165915122 undirected NA NA
Solyc07g007600.2 Solyc02g077220.2 0.217381732564443 undirected NA NA
Solyc07g007600.2 Solyc11g012130.1 0.201040401237445 undirected NA NA
Solyc01g104590.2 Solyc04g015620.2 0.244245378045587 undirected NA NA
Solyc01g104590.2 Solyc05g008450.2 0.210082483782308 undirected NA NA
Solyc01g104590.2 Solyc06g005160.2 0.25249115065813 undirected NA NA
Solyc01g104590.2 Solyc02g069090.2 0.22752880813945 undirected NA NA
Solyc01g104590.2 Solyc09g009020.2 0.236838384566057 undirected NA NA
Solyc01g104590.2 Solyc02g069490.2 0.219235198612714 undirected NA NA
Solyc01g104590.2 Solyc03g097900.2 0.23504407955103 undirected NA NA
Solyc01g104590.2 Solyc01g099900.2 0.308171565400771 undirected NA NA
Solyc01g104590.2 Solyc06g073310.2 0.32459381946015 undirected NA NA
Solyc01g104590.2 Solyc11g010960.1 0.213662853290598 undirected NA NA
Solyc01g104590.2 Solyc01g099830.2 0.308708334462016 undirected NA NA
Solyc01g104590.2 Solyc06g009970.2 0.30437685121839 undirected NA NA
Solyc01g104590.2 Solyc08g075700.2 0.314883135323839 undirected NA NA
Solyc01g104590.2 Solyc06g009210.2 0.206902463598712 undirected NA NA
Solyc01g104590.2 Solyc05g054580.2 0.262989097429485 undirected NA NA
Solyc01g104590.2 Solyc02g094470.2 0.220558601112504 undirected NA NA
Solyc01g104590.2 Solyc09g007250.2 0.276682955656461 undirected NA NA
Solyc01g104590.2 Solyc02g063490.2 0.213716416608564 undirected NA NA
Solyc01g104590.2 Solyc01g100380.2 0.225183451326122 undirected NA NA
Solyc01g104590.2 Solyc10g078620.1 0.302596664857045 undirected NA NA
Solyc01g104590.2 Solyc04g074300.2 0.312402784797416 undirected NA NA
Solyc01g104590.2 Solyc06g035450.2 0.223506238302055 undirected NA NA
Solyc01g104590.2 Solyc06g007670.2 0.258086340630493 undirected NA NA
Solyc01g104590.2 Solyc02g067460.2 0.215447672831482 undirected NA NA
Solyc01g104590.2 Solyc10g078960.1 0.301995166045977 undirected NA NA
Solyc01g104590.2 Solyc11g066710.1 0.219499126062546 undirected NA NA
Solyc01g104590.2 Solyc02g070310.2 0.31552903549083 undirected NA NA
Solyc01g104590.2 Solyc12g096220.1 0.245701350671581 undirected NA NA
Solyc01g104590.2 Solyc07g062650.2 0.232022631485746 undirected NA NA
Solyc01g104590.2 Solyc03g118040.2 0.218441383612859 undirected NA NA
Solyc01g104590.2 Solyc12g096700.1 0.228673939092499 undirected NA NA
Solyc01g104590.2 Solyc11g071640.1 0.253280780696317 undirected NA NA
Solyc01g104590.2 Solyc04g011510.2 0.212764753486803 undirected NA NA
Solyc01g104590.2 Solyc12g008720.1 0.302317774246192 undirected NA NA
Solyc01g104590.2 Solyc11g017010.1 0.242482128354226 undirected NA NA
Solyc01g104590.2 Solyc06g069010.2 0.285835938222787 undirected NA NA
Solyc01g104590.2 Solyc09g005720.2 0.278940793071203 undirected NA NA
Solyc01g104590.2 Solyc06g011280.2 0.302739782148225 undirected NA NA
Solyc01g104590.2 Solyc03g112360.1 0.302536564606142 undirected NA NA
Solyc01g104590.2 Solyc01g008080.2 0.286629418453163 undirected NA NA
Solyc01g104590.2 Solyc06g050980.2 0.243287728814294 undirected NA NA
Solyc01g104590.2 Solyc03g019780.2 0.243376559544118 undirected NA NA
Solyc01g104590.2 Solyc01g089970.2 0.287513369134617 undirected NA NA
Solyc01g104590.2 Solyc09g005500.2 0.203497968049621 undirected NA NA
Solyc01g104590.2 Solyc05g053670.2 0.286672493439728 undirected NA NA
Solyc01g104590.2 Solyc01g056940.2 0.237483273401506 undirected NA NA
Solyc01g104590.2 Solyc06g071920.2 0.242097085892615 undirected NA NA
Solyc01g104590.2 Solyc11g066840.1 0.255613444435369 undirected NA NA
Solyc01g104590.2 Solyc06g050120.2 0.289136471432468 undirected NA NA
Solyc01g104590.2 Solyc11g005680.1 0.264968749029953 undirected NA NA
Solyc01g104590.2 Solyc01g099410.2 0.259333919113621 undirected NA NA
Solyc01g104590.2 Solyc03g083530.2 0.258923967240422 undirected NA NA
Solyc01g104590.2 Solyc01g087120.2 0.210967896523958 undirected NA NA
Solyc01g104590.2 Solyc08g074240.2 0.305584311639946 undirected NA NA
Solyc01g104590.2 Solyc12g015880.1 0.206282130553906 undirected NA NA
Solyc01g104590.2 Solyc12g005330.1 0.289577358927446 undirected NA NA
Solyc01g104590.2 Solyc01g068530.2 0.297179036526726 undirected NA NA
Solyc01g104590.2 Solyc03g115100.2 0.265852959108001 undirected NA NA
Solyc01g104590.2 Solyc03g111230.2 0.290174733682365 undirected NA NA
Solyc01g104590.2 Solyc06g075180.1 0.328712683754191 undirected NA NA
Solyc01g104590.2 Solyc02g080530.2 0.21831360527558 undirected NA NA
Solyc01g104590.2 Solyc10g083570.1 0.22342811815719 undirected NA NA
Solyc01g104590.2 Solyc10g078630.1 0.292880731484659 undirected NA NA
Solyc01g104590.2 Solyc05g008010.2 0.263317275357142 undirected NA NA
Solyc01g104590.2 Solyc10g086020.1 0.309048177940531 undirected NA NA
Solyc01g104590.2 Solyc12g096300.1 0.298097234512123 undirected NA NA
Solyc01g104590.2 Solyc04g005680.2 0.309137977055658 undirected NA NA
Solyc01g104590.2 Solyc04g063290.2 0.299654027418993 undirected NA NA
Solyc01g104590.2 Solyc06g069860.2 0.295828824732841 undirected NA NA
Solyc01g104590.2 Solyc01g067740.2 0.240039547163181 undirected NA NA
Solyc01g104590.2 Solyc06g072120.2 0.310181035639227 undirected NA NA
Solyc01g104590.2 Solyc06g064620.2 0.293438420161613 undirected NA NA
Solyc01g104590.2 Solyc10g006580.2 0.310985500620589 undirected NA NA
Solyc01g104590.2 Solyc11g072190.1 0.220085704481675 undirected NA NA
Solyc01g104590.2 Solyc03g115360.2 0.283964156068584 undirected NA NA
Solyc01g104590.2 Solyc06g082870.2 0.305997623151803 undirected NA NA
Solyc01g104590.2 Solyc06g072490.2 0.304093610544366 undirected NA NA
Solyc01g104590.2 Solyc02g078380.2 0.228567581660058 undirected NA NA
Solyc01g104590.2 Solyc10g051390.1 0.216238201152041 undirected NA NA
Solyc01g104590.2 Solyc06g071720.1 0.258612810780266 undirected NA NA
Solyc01g104590.2 Solyc11g072450.1 0.230027239312511 undirected NA NA
Solyc01g104590.2 Solyc02g072130.2 0.265437703173352 undirected NA NA
Solyc01g104590.2 Solyc09g075430.2 0.246685900354175 undirected NA NA
Solyc01g104590.2 Solyc11g039840.1 0.262041669205239 undirected NA NA
Solyc01g104590.2 Solyc01g097760.2 0.249225438733348 undirected NA NA
Solyc01g104590.2 Solyc06g084020.2 0.259865650574582 undirected NA NA
Solyc01g104590.2 Solyc02g069850.2 0.310716435207188 undirected NA NA
Solyc01g104590.2 Solyc10g085480.1 0.225723456786825 undirected NA NA
Solyc01g104590.2 Solyc06g064460.2 0.280260758443243 undirected NA NA
Solyc01g104590.2 Solyc01g067730.2 0.244784133732469 undirected NA NA
Solyc01g104590.2 Solyc07g005810.2 0.257345296503752 undirected NA NA
Solyc01g104590.2 Solyc09g072870.2 0.306533890353454 undirected NA NA
Solyc01g104590.2 Solyc03g025520.2 0.242214033471913 undirected NA NA
Solyc01g104590.2 Solyc05g054810.2 0.304301260370175 undirected NA NA
Solyc01g104590.2 Solyc05g053470.2 0.227215566845639 undirected NA NA
Solyc01g104590.2 Solyc11g012110.1 0.21524141133479 undirected NA NA
Solyc01g104590.2 Solyc11g068420.1 0.302528058472691 undirected NA NA
Solyc01g104590.2 Solyc09g064370.2 0.232219545295701 undirected NA NA
Solyc01g104590.2 Solyc06g074300.2 0.287769220124805 undirected NA NA
Solyc01g104590.2 Solyc02g070500.1 0.222268766000992 undirected NA NA
Solyc01g104590.2 Solyc10g052880.1 0.236167236022436 undirected NA NA
Solyc01g104590.2 Solyc03g113800.2 0.21481403991998 undirected NA NA
Solyc01g104590.2 Solyc06g007520.2 0.281555768402894 undirected NA NA
Solyc01g104590.2 Solyc01g005620.2 0.200959960874952 undirected NA NA
Solyc01g104590.2 Solyc03g044000.1 0.300184850506054 undirected NA NA
Solyc01g104590.2 Solyc12g096540.1 0.309898620053891 undirected NA NA
Solyc01g104590.2 Solyc06g083780.2 0.283025370926798 undirected NA NA
Solyc01g104590.2 Solyc12g011000.1 0.206819586956865 undirected NA NA
Solyc01g104590.2 Solyc09g075290.2 0.298426772119741 undirected NA NA
Solyc01g104590.2 Solyc12g042080.1 0.311657907256744 undirected NA NA
Solyc01g104590.2 Solyc01g091730.2 0.219679160036786 undirected NA NA
Solyc01g104590.2 Solyc01g104370.2 0.288223656723878 undirected NA NA
Solyc01g104590.2 Solyc12g008630.1 0.233606545247016 undirected NA NA
Solyc01g104590.2 Solyc06g008260.2 0.260533748404623 undirected NA NA
Solyc01g104590.2 Solyc03g119040.2 0.309950091330111 undirected NA NA
Solyc01g104590.2 Solyc08g077710.2 0.269464589834584 undirected NA NA
Solyc01g104590.2 Solyc03g121330.2 0.31726265300151 undirected NA NA
Solyc01g104590.2 Solyc07g047850.2 0.245938843021262 undirected NA NA
Solyc01g104590.2 Solyc05g055770.2 0.21492243032569 undirected NA NA
Solyc01g104590.2 Solyc10g008910.1 0.253272227333221 undirected NA NA
Solyc01g104590.2 Solyc07g044840.2 0.218536916413622 undirected NA NA
Solyc01g104590.2 Solyc05g008600.2 0.232987993683295 undirected NA NA
Solyc01g104590.2 Solyc03g112850.2 0.30666082672139 undirected NA NA
Solyc01g104590.2 Solyc01g066840.2 0.281309421531383 undirected NA NA
Solyc01g104590.2 Solyc09g011630.2 0.274401048637187 undirected NA NA
Solyc01g104590.2 Solyc03g080160.2 0.248080877036189 undirected NA NA
Solyc01g104590.2 Solyc07g065090.1 0.216720866487357 undirected NA NA
Solyc01g104590.2 Solyc02g077480.1 0.270444583339878 undirected NA NA
Solyc01g104590.2 Solyc11g072240.1 0.263353498490177 undirected NA NA
Solyc01g104590.2 Solyc06g007210.2 0.241345411875858 undirected NA NA
Solyc01g104590.2 Solyc03g119360.2 0.294718520664604 undirected NA NA
Solyc01g104590.2 Solyc03g096360.2 0.25675261843134 undirected NA NA
Solyc01g104590.2 Solyc01g006280.2 0.231149681730553 undirected NA NA
Solyc01g104590.2 Solyc06g008170.2 0.262599832296335 undirected NA NA
Solyc01g104590.2 Solyc06g053510.2 0.225214743653027 undirected NA NA
Solyc01g104590.2 Solyc05g053170.2 0.222303321453881 undirected NA NA
Solyc01g104590.2 Solyc07g005560.2 0.292401120824775 undirected NA NA
Solyc01g104590.2 Solyc12g044720.1 0.294093301241043 undirected NA NA
Solyc01g104590.2 Solyc11g067100.1 0.304684416851301 undirected NA NA
Solyc01g104590.2 Solyc01g006150.2 0.289620024598601 undirected NA NA
Solyc01g104590.2 Solyc01g080010.2 0.225832342303065 undirected NA NA
Solyc01g104590.2 Solyc09g009260.2 0.25347524770057 undirected NA NA
Solyc01g104590.2 Solyc05g007250.2 0.260941902945643 undirected NA NA
Solyc01g104590.2 Solyc04g008810.2 0.298345895173276 undirected NA NA
Solyc01g104590.2 Solyc06g073300.1 0.266667876052898 undirected NA NA
Solyc01g104590.2 Solyc01g104470.2 0.235793612022313 undirected NA NA
Solyc01g104590.2 Solyc06g082140.2 0.241536348949267 undirected NA NA
Solyc01g104590.2 Solyc06g036050.2 0.29374113321229 undirected NA NA
Solyc01g104590.2 Solyc05g052800.2 0.298644254987313 undirected NA NA
Solyc01g104590.2 Solyc05g055440.1 0.235543503060032 undirected NA NA
Solyc01g104590.2 Solyc04g014720.2 0.295581518465605 undirected NA NA
Solyc01g104590.2 Solyc08g061960.2 0.282579911483799 undirected NA NA
Solyc01g104590.2 Solyc00g009020.2 0.253747378581875 undirected NA NA
Solyc01g104590.2 Solyc11g069440.1 0.303078689671583 undirected NA NA
Solyc01g104590.2 Solyc11g007920.1 0.272254101477595 undirected NA NA
Solyc01g104590.2 Solyc07g043480.1 0.217813105479751 undirected NA NA
Solyc01g104590.2 Solyc02g014310.2 0.26038380194528 undirected NA NA
Solyc01g104590.2 Solyc05g052140.2 0.233334810799733 undirected NA NA
Solyc01g104590.2 Solyc05g007560.2 0.297663026243439 undirected NA NA
Solyc01g104590.2 Solyc06g063310.1 0.280622352506308 undirected NA NA
Solyc01g104590.2 Solyc04g026100.1 0.297630471988477 undirected NA NA
Solyc01g104590.2 Solyc09g008800.2 0.293116652463075 undirected NA NA
Solyc01g104590.2 Solyc02g071610.2 0.240628111175056 undirected NA NA
Solyc01g104590.2 Solyc04g008460.2 0.310990471061516 undirected NA NA
Solyc01g104590.2 Solyc08g041890.2 0.267426276392439 undirected NA NA
Solyc01g104590.2 Solyc12g039120.1 0.304200215836352 undirected NA NA
Solyc01g104590.2 Solyc05g053440.2 0.221029493262309 undirected NA NA
Solyc01g104590.2 Solyc06g005150.2 0.243956153186613 undirected NA NA
Solyc01g104590.2 Solyc01g105710.2 0.270670040080783 undirected NA NA
Solyc01g104590.2 Solyc06g084230.2 0.26847032656268 undirected NA NA
Solyc01g104590.2 Solyc01g088370.2 0.292967808604038 undirected NA NA
Solyc01g104590.2 Solyc01g099670.2 0.261496907461675 undirected NA NA
Solyc01g104590.2 Solyc09g065330.2 0.239837934451089 undirected NA NA
Solyc01g104590.2 Solyc06g076970.2 0.232853748450262 undirected NA NA
Solyc01g104590.2 Solyc01g079940.2 0.220483512330779 undirected NA NA
Solyc01g104590.2 Solyc12g098940.1 0.317741866875786 undirected NA NA
Solyc01g104590.2 Solyc05g055640.2 0.303659599022808 undirected NA NA
Solyc01g104590.2 Solyc10g085550.1 0.249899607840324 undirected NA NA
Solyc01g104590.2 Solyc06g065590.2 0.270188703592922 undirected NA NA
Solyc01g104590.2 Solyc06g082650.2 0.299164515467779 undirected NA NA
Solyc01g104590.2 Solyc04g010240.2 0.300511226734858 undirected NA NA
Solyc01g104590.2 Solyc10g007980.2 0.302687113993673 undirected NA NA
Solyc01g104590.2 Solyc06g074430.2 0.276222160663592 undirected NA NA
Solyc01g104590.2 Solyc05g008060.2 0.265364553063715 undirected NA NA
Solyc01g104590.2 Solyc06g060290.2 0.299407150015872 undirected NA NA
Solyc01g104590.2 Solyc08g075690.2 0.225476680515135 undirected NA NA
Solyc01g104590.2 Solyc08g016180.2 0.274228265049966 undirected NA NA
Solyc01g104590.2 Solyc02g081160.2 0.228508278517173 undirected NA NA
Solyc01g104590.2 Solyc04g074910.2 0.279414579620433 undirected NA NA
Solyc01g104590.2 Solyc06g007470.2 0.251770194498019 undirected NA NA
Solyc01g104590.2 Solyc12g042650.1 0.295560025384 undirected NA NA
Solyc01g104590.2 Solyc05g055230.1 0.318534666409716 undirected NA NA
Solyc01g104590.2 Solyc12g055760.1 0.227287348456987 undirected NA NA
Solyc01g104590.2 Solyc01g100320.2 0.230723771874216 undirected NA NA
Solyc01g104590.2 Solyc05g056310.2 0.266785236255892 undirected NA NA
Solyc01g104590.2 Solyc08g075090.2 0.272950356550957 undirected NA NA
Solyc01g104590.2 Solyc02g070570.2 0.276080912481843 undirected NA NA
Solyc01g104590.2 Solyc08g076360.2 0.233491715903535 undirected NA NA
Solyc01g104590.2 Solyc10g084350.1 0.298663770370265 undirected NA NA
Solyc01g104590.2 Solyc09g098360.2 0.268411269020176 undirected NA NA
Solyc01g104590.2 Solyc06g069090.2 0.290198228077802 undirected NA NA
Solyc01g104590.2 Solyc02g093900.2 0.210573015370163 undirected NA NA
Solyc01g104590.2 Solyc01g097870.2 0.278095481067729 undirected NA NA
Solyc01g104590.2 Solyc04g014510.2 0.225628479646947 undirected NA NA
Solyc01g104590.2 Solyc06g083790.2 0.23212140692369 undirected NA NA
Solyc01g104590.2 Solyc06g073360.2 0.211606596356234 undirected NA NA
Solyc01g104590.2 Solyc08g083120.2 0.307157527452696 undirected NA NA
Solyc01g104590.2 Solyc07g008370.2 0.263125766124013 undirected NA NA
Solyc01g104590.2 Solyc09g097770.2 0.239882403757092 undirected NA NA
Solyc01g104590.2 Solyc06g060400.2 0.309487887058521 undirected NA NA
Solyc01g104590.2 Solyc08g007140.2 0.211940012321577 undirected NA NA
Solyc01g104590.2 Solyc04g076030.1 0.277211393213361 undirected NA NA
Solyc01g104590.2 Solyc09g066430.2 0.222562125435373 undirected NA NA
Solyc01g104590.2 Solyc05g023800.2 0.201839844012992 undirected NA NA
Solyc01g104590.2 Solyc07g041310.2 0.300559511580447 undirected NA NA
Solyc01g104590.2 Solyc09g010100.2 0.292807238763822 undirected NA NA
Solyc01g104590.2 Solyc06g082090.2 0.2996230790228 undirected NA NA
Solyc01g104590.2 Solyc10g081030.1 0.268855676052771 undirected NA NA
Solyc01g104590.2 Solyc07g009330.2 0.283613864947865 undirected NA NA
Solyc01g104590.2 Solyc07g065170.2 0.28195348553236 undirected NA NA
Solyc01g104590.2 Solyc05g046390.2 0.265482839471239 undirected NA NA
Solyc01g104590.2 Solyc10g086010.1 0.266696913684283 undirected NA NA
Solyc01g104590.2 Solyc09g010400.2 0.235034387516548 undirected NA NA
Solyc01g104590.2 Solyc02g082000.2 0.284625625401101 undirected NA NA
Solyc01g104590.2 Solyc10g006070.2 0.288434358448139 undirected NA NA
Solyc01g104590.2 Solyc06g071870.2 0.280369276448194 undirected NA NA
Solyc01g104590.2 Solyc10g083280.1 0.302995678991235 undirected NA NA
Solyc01g104590.2 Solyc06g075800.1 0.279649592646871 undirected NA NA
Solyc01g104590.2 Solyc12g010060.1 0.246158343717697 undirected NA NA
Solyc01g104590.2 Solyc07g065330.2 0.274677059741228 undirected NA NA
Solyc01g104590.2 Solyc06g074790.1 0.23640040709292 undirected NA NA
Solyc01g104590.2 Solyc07g043360.1 0.274541687946377 undirected NA NA
Solyc01g104590.2 Solyc01g096290.2 0.317488620223976 undirected NA NA
Solyc01g104590.2 Solyc06g073790.2 0.253392461777943 undirected NA NA
Solyc01g104590.2 Solyc07g005050.2 0.265010329558867 undirected NA NA
Solyc01g104590.2 Solyc02g092430.1 0.28869167428165 undirected NA NA
Solyc01g104590.2 Solyc09g082650.2 0.202122225206147 undirected NA NA
Solyc01g104590.2 Solyc09g009030.2 0.302983937401938 undirected NA NA
Solyc01g104590.2 Solyc01g009520.2 0.304110075507616 undirected NA NA
Solyc01g104590.2 Solyc11g006690.1 0.295798138528843 undirected NA NA
Solyc01g104590.2 Solyc12g008700.1 0.22856529213714 undirected NA NA
Solyc01g104590.2 Solyc07g006650.2 0.224471698521855 undirected NA NA
Solyc01g104590.2 Solyc07g063890.2 0.315231768936451 undirected NA NA
Solyc01g104590.2 Solyc01g010580.2 0.294880092844292 undirected NA NA
Solyc01g104590.2 Solyc04g011390.1 0.221455082401487 undirected NA NA
Solyc01g104590.2 Solyc08g007220.2 0.223378083640359 undirected NA NA
Solyc01g104590.2 Solyc10g084310.1 0.303161755172821 undirected NA NA
Solyc01g104590.2 Solyc08g014330.2 0.200355129239026 undirected NA NA
Solyc01g104590.2 Solyc08g008050.2 0.245705101887944 undirected NA NA
Solyc01g104590.2 Solyc01g009100.2 0.278021968070017 undirected NA NA
Solyc01g104590.2 Solyc06g074490.1 0.211085062592239 undirected NA NA
Solyc01g104590.2 Solyc02g091880.2 0.248985030357811 undirected NA NA
Solyc01g104590.2 Solyc08g062800.2 0.291753797275769 undirected NA NA
Solyc01g104590.2 Solyc12g100330.1 0.225312799873214 undirected NA NA
Solyc01g104590.2 Solyc09g005260.2 0.20380635115451 undirected NA NA
Solyc01g104590.2 Solyc01g096580.2 0.280284049718357 undirected NA NA
Solyc01g104590.2 Solyc12g010340.1 0.216632687753665 undirected NA NA
Solyc01g104590.2 Solyc11g068540.1 0.222050725818793 undirected NA NA
Solyc01g104590.2 Solyc12g010930.1 0.289985972021253 undirected NA NA
Solyc01g104590.2 Solyc01g100570.2 0.29857246544269 undirected NA NA
Solyc01g104590.2 Solyc11g006250.1 0.249408424452852 undirected NA NA
Solyc01g104590.2 Solyc08g061850.2 0.288801880558082 undirected NA NA
Solyc01g104590.2 Solyc01g086810.2 0.249901910861665 undirected NA NA
Solyc01g104590.2 Solyc12g010400.1 0.250796396855811 undirected NA NA
Solyc01g104590.2 Solyc10g077010.1 0.242915219634584 undirected NA NA
Solyc01g104590.2 Solyc06g083820.2 0.240055383484426 undirected NA NA
Solyc01g104590.2 Solyc07g047670.2 0.230272638933252 undirected NA NA
Solyc01g104590.2 Solyc08g068180.2 0.299292711352604 undirected NA NA
Solyc01g104590.2 Solyc03g082570.2 0.2799463795084 undirected NA NA
Solyc01g104590.2 Solyc06g082620.1 0.25985165750601 undirected NA NA
Solyc01g104590.2 Solyc09g057650.2 0.303410943806357 undirected NA NA
Solyc01g104590.2 Solyc00g047700.2 0.202572596093131 undirected NA NA
Solyc01g104590.2 Solyc09g007180.2 0.216286970026623 undirected NA NA
Solyc01g104590.2 Solyc02g070320.2 0.308025606806706 undirected NA NA
Solyc01g104590.2 Solyc01g103800.2 0.310830412578412 undirected NA NA
Solyc01g104590.2 Solyc02g070640.2 0.261246210316599 undirected NA NA
Solyc01g104590.2 Solyc09g083380.2 0.208407830281487 undirected NA NA
Solyc01g104590.2 Solyc02g087930.2 0.219288922680804 undirected NA NA
Solyc01g104590.2 Solyc09g091740.2 0.310458183815055 undirected NA NA
Solyc01g104590.2 Solyc04g072660.2 0.236622777612006 undirected NA NA
Solyc01g104590.2 Solyc04g077870.2 0.204022049645957 undirected NA NA
Solyc01g104590.2 Solyc06g073420.2 0.258187367507622 undirected NA NA
Solyc01g104590.2 Solyc06g075010.2 0.224684142146956 undirected NA NA
Solyc01g104590.2 Solyc12g095760.1 0.217507332108368 undirected NA NA
Solyc01g104590.2 Solyc05g007490.2 0.240661362712051 undirected NA NA
Solyc01g104590.2 Solyc04g077970.2 0.276345635448887 undirected NA NA
Solyc01g104590.2 Solyc02g063070.2 0.28319626664287 undirected NA NA
Solyc01g104590.2 Solyc08g076340.2 0.213972323579539 undirected NA NA
Solyc01g104590.2 Solyc04g082780.2 0.213262106562093 undirected NA NA
Solyc01g104590.2 Solyc11g069000.1 0.272429434352437 undirected NA NA
Solyc01g104590.2 Solyc09g007520.2 0.218404921439209 undirected NA NA
Solyc01g104590.2 Solyc02g070210.2 0.214147799548766 undirected NA NA
Solyc01g104590.2 Solyc02g086240.2 0.28846452328411 undirected NA NA
Solyc01g104590.2 Solyc11g073250.1 0.246412499078766 undirected NA NA
Solyc01g104590.2 Solyc01g011000.2 0.292670411889024 undirected NA NA
Solyc01g104590.2 Solyc06g060080.2 0.28876428267282 undirected NA NA
Solyc01g104590.2 Solyc09g083070.2 0.23639257904635 undirected NA NA
Solyc01g104590.2 Solyc09g007350.2 0.244843962489621 undirected NA NA
Solyc01g104590.2 Solyc06g082670.2 0.310738348350683 undirected NA NA
Solyc01g104590.2 Solyc08g067020.2 0.232363839123671 undirected NA NA
Solyc01g104590.2 Solyc11g062440.1 0.252799394729364 undirected NA NA
Solyc01g104590.2 Solyc08g079250.2 0.28337286195265 undirected NA NA
Solyc01g104590.2 Solyc11g069720.1 0.247799644849505 undirected NA NA
Solyc01g104590.2 Solyc09g011520.2 0.226587207417932 undirected NA NA
Solyc01g104590.2 Solyc05g054070.2 0.250215857516061 undirected NA NA
Solyc01g104590.2 Solyc06g066660.2 0.302092300436814 undirected NA NA
Solyc01g104590.2 Solyc07g043490.1 0.202939239036946 undirected NA NA
Solyc01g104590.2 Solyc02g064940.1 0.26573791225972 undirected NA NA
Solyc01g104590.2 Solyc02g070360.2 0.289967062143638 undirected NA NA
Solyc01g104590.2 Solyc12g005270.1 0.286284778630621 undirected NA NA
Solyc01g104590.2 Solyc01g079110.2 0.247710483401619 undirected NA NA
Solyc01g104590.2 Solyc03g025270.2 0.290455007746741 undirected NA NA
Solyc01g104590.2 Solyc07g005940.2 0.224684367699858 undirected NA NA
Solyc01g104590.2 Solyc03g083970.2 0.222655313751928 undirected NA NA
Solyc01g104590.2 Solyc11g070030.1 0.215766537399715 undirected NA NA
Solyc01g104590.2 Solyc12g096150.1 0.247634280590174 undirected NA NA
Solyc01g104590.2 Solyc09g082520.2 0.287563183839944 undirected NA NA
Solyc01g104590.2 Solyc01g098110.2 0.234168931817433 undirected NA NA
Solyc01g104590.2 Solyc06g053710.2 0.203914518579524 undirected NA NA
Solyc01g104590.2 Solyc11g008510.1 0.266600873126204 undirected NA NA
Solyc01g104590.2 Solyc07g014690.2 0.265020936570722 undirected NA NA
Solyc01g104590.2 Solyc12g036790.1 0.232130054610518 undirected NA NA
Solyc01g104590.2 Solyc06g071530.2 0.243824276422338 undirected NA NA
Solyc01g104590.2 Solyc11g021240.1 0.222261446024885 undirected NA NA
Solyc01g104590.2 Solyc10g078690.1 0.231040585305904 undirected NA NA
Solyc01g104590.2 Solyc04g079550.2 0.260153070335018 undirected NA NA
Solyc01g104590.2 Solyc12g099030.1 0.28061931532619 undirected NA NA
Solyc01g104590.2 Solyc06g075810.2 0.224761507886512 undirected NA NA
Solyc01g104590.2 Solyc01g091220.2 0.294872374226392 undirected NA NA
Solyc01g104590.2 Solyc11g068830.1 0.283331588155724 undirected NA NA
Solyc01g104590.2 Solyc09g091170.2 0.252587796932955 undirected NA NA
Solyc01g104590.2 Solyc03g114970.2 0.252534002756128 undirected NA NA
Solyc01g104590.2 Solyc04g050730.2 0.229831054256612 undirected NA NA
Solyc01g104590.2 Solyc11g069150.1 0.254329586217631 undirected NA NA
Solyc01g104590.2 Solyc10g079880.1 0.270035397729086 undirected NA NA
Solyc01g104590.2 Solyc10g007690.2 0.215891010826185 undirected NA NA
Solyc01g104590.2 Solyc12g099330.1 0.232280686968881 undirected NA NA
Solyc01g104590.2 Solyc01g059830.2 0.216908763712334 undirected NA NA
Solyc01g104590.2 Solyc12g035230.1 0.214785878592013 undirected NA NA
Solyc01g104590.2 Solyc07g008340.2 0.237467801092387 undirected NA NA
Solyc01g104590.2 Solyc11g065670.1 0.240868471984763 undirected NA NA
Solyc01g104590.2 Solyc08g006150.2 0.209703969564817 undirected NA NA
Solyc01g104590.2 Solyc02g021400.1 0.25109391830828 undirected NA NA
Solyc01g104590.2 Solyc06g084310.2 0.225189340735522 undirected NA NA
Solyc01g104590.2 Solyc04g045620.2 0.227970859985828 undirected NA NA
Solyc01g104590.2 Solyc12g009140.1 0.2659665185557 undirected NA NA
Solyc01g104590.2 Solyc01g074000.2 0.273681754335309 undirected NA NA
Solyc01g104590.2 Solyc02g081700.1 0.255429368085747 undirected NA NA
Solyc01g104590.2 Solyc04g079310.2 0.208153926960952 undirected NA NA
Solyc01g104590.2 Solyc03g121070.2 0.218581701637998 undirected NA NA
Solyc01g104590.2 Solyc07g006300.2 0.260755030341485 undirected NA NA
Solyc01g104590.2 Solyc02g092480.2 0.224482981076953 undirected NA NA
Solyc01g104590.2 Solyc10g006290.2 0.200765457696757 undirected NA NA
Solyc01g104590.2 Solyc10g054560.1 0.221884751291919 undirected NA NA
Solyc01g104590.2 Solyc10g005510.2 0.256926402933812 undirected NA NA
Solyc01g104590.2 Solyc07g065280.2 0.271296048744869 undirected NA NA
Solyc01g104590.2 Solyc06g073290.1 0.252681590992368 undirected NA NA
Solyc01g104590.2 Solyc05g043430.2 0.277939493991943 undirected NA NA
Solyc01g104590.2 Solyc10g052660.1 0.273434833242513 undirected NA NA
Solyc01g104590.2 Solyc04g008490.1 0.266701534933981 undirected NA NA
Solyc01g104590.2 Solyc06g053840.2 0.264985574157906 undirected NA NA
Solyc01g104590.2 Solyc03g120780.2 0.285721722127089 undirected NA NA
Solyc01g104590.2 Solyc09g075150.2 0.267998229266972 undirected NA NA
Solyc01g104590.2 Solyc06g075830.1 0.279151458892653 undirected NA NA
Solyc01g104590.2 Solyc12g013550.1 0.271614265024504 undirected NA NA
Solyc01g104590.2 Solyc08g015860.2 0.270975048623668 undirected NA NA
Solyc01g104590.2 Solyc12g099990.1 0.210154091881102 undirected NA NA
Solyc01g104590.2 Solyc02g064670.1 0.304402120854161 undirected NA NA
Solyc01g104590.2 Solyc12g098330.1 0.284093051075134 undirected NA NA
Solyc01g104590.2 Solyc08g006040.2 0.282372455997007 undirected NA NA
Solyc01g104590.2 Solyc09g020130.2 0.282672968455933 undirected NA NA
Solyc01g104590.2 Solyc03g078290.2 0.284612313988314 undirected NA NA
Solyc01g104590.2 Solyc09g073000.2 0.267218917096695 undirected NA NA
Solyc01g104590.2 Solyc06g005420.1 0.236224862288053 undirected NA NA
Solyc01g104590.2 Solyc01g110380.2 0.25785370761663 undirected NA NA
Solyc01g104590.2 Solyc01g095990.2 0.230074571772176 undirected NA NA
Solyc01g104590.2 Solyc10g008140.2 0.237013434506901 undirected NA NA
Solyc01g104590.2 Solyc01g007910.2 0.208324207320177 undirected NA NA
Solyc01g104590.2 Solyc09g090580.2 0.210375419387485 undirected NA NA
Solyc01g104590.2 Solyc08g081530.2 0.204782634500338 undirected NA NA
Solyc01g104590.2 Solyc05g050850.2 0.280562667732496 undirected NA NA
Solyc01g104590.2 Solyc06g066060.2 0.211526072903101 undirected NA NA
Solyc01g104590.2 Solyc04g079270.2 0.204264346741575 undirected NA NA
Solyc01g104590.2 Solyc02g070780.2 0.214019943597922 undirected NA NA
Solyc01g104590.2 Solyc08g006900.2 0.288923120467269 undirected NA NA
Solyc01g104590.2 Solyc10g080590.1 0.264099978110581 undirected NA NA
Solyc01g104590.2 Solyc08g062660.2 0.22992409986139 undirected NA NA
Solyc01g104590.2 Solyc03g025910.2 0.269927609805678 undirected NA NA
Solyc01g104590.2 Solyc01g102830.2 0.268171545795238 undirected NA NA
Solyc01g104590.2 Solyc02g092270.2 0.283876054367543 undirected NA NA
Solyc01g104590.2 Solyc03g025840.2 0.220897014857836 undirected NA NA
Solyc01g104590.2 Solyc00g006800.2 0.204457993165666 undirected NA NA
Solyc01g104590.2 Solyc06g034330.2 0.253002859383129 undirected NA NA
Solyc01g104590.2 Solyc03g115990.1 0.241457708990351 undirected NA NA
Solyc01g104590.2 Solyc06g036670.1 0.243976298865581 undirected NA NA
Solyc01g104590.2 Solyc11g066720.1 0.219809927513559 undirected NA NA
Solyc01g104590.2 Solyc01g056350.1 0.200917117245122 undirected NA NA
Solyc01g104590.2 Solyc10g080710.1 0.22392441602524 undirected NA NA
Solyc01g104590.2 Solyc08g068340.2 0.293802889745069 undirected NA NA
Solyc01g104590.2 Solyc09g010330.2 0.281702286356408 undirected NA NA
Solyc01g104590.2 Solyc10g078150.1 0.270210110420431 undirected NA NA
Solyc01g104590.2 Solyc06g065520.2 0.272610395875927 undirected NA NA
Solyc01g104590.2 Solyc05g008150.2 0.204568321270589 undirected NA NA
Solyc01g104590.2 Solyc05g010260.2 0.217286615548032 undirected NA NA
Solyc01g104590.2 Solyc09g090660.2 0.217653165124503 undirected NA NA
Solyc01g104590.2 Solyc05g005710.2 0.21393466882113 undirected NA NA
Solyc01g104590.2 Solyc01g100360.2 0.210330141228024 undirected NA NA
Solyc01g104590.2 Solyc10g079610.1 0.214743025166074 undirected NA NA
Solyc01g104590.2 Solyc02g084740.2 0.215879465819776 undirected NA NA
Solyc01g104590.2 Solyc03g112760.2 0.201448795359587 undirected NA NA
Solyc01g104590.2 Solyc03g096940.2 0.218472958057067 undirected NA NA
Solyc01g104590.2 Solyc03g031720.2 0.227056645662098 undirected NA NA
Solyc01g104590.2 Solyc10g074860.1 0.20514240727255 undirected NA NA
Solyc01g104590.2 Solyc04g072670.2 0.208800234017003 undirected NA NA
Solyc01g104590.2 Solyc06g083340.2 0.277978583300599 undirected NA NA
Solyc01g104590.2 Solyc01g007660.2 0.214561569705754 undirected NA NA
Solyc01g104590.2 Solyc09g091180.2 0.241752610889598 undirected NA NA
Solyc01g104590.2 Solyc10g045620.1 0.21075627898041 undirected NA NA
Solyc01g104590.2 Solyc09g075130.2 0.294789581388141 undirected NA NA
Solyc01g104590.2 Solyc03g116390.2 0.243129882743972 undirected NA NA
Solyc01g104590.2 Solyc06g082580.2 0.278410649909553 undirected NA NA
Solyc01g104590.2 Solyc07g022910.2 0.248817185916587 undirected NA NA
Solyc01g104590.2 Solyc07g026770.2 0.207766244264952 undirected NA NA
Solyc01g104590.2 Solyc03g058380.2 0.263978080685654 undirected NA NA
Solyc01g104590.2 Solyc05g005690.1 0.295532608428454 undirected NA NA
Solyc01g104590.2 Solyc09g074380.2 0.258682258584187 undirected NA NA
Solyc01g104590.2 Solyc01g102390.2 0.226915588007497 undirected NA NA
Solyc01g104590.2 Solyc12g006920.1 0.270813163635442 undirected NA NA
Solyc01g104590.2 Solyc03g005730.2 0.228655770747155 undirected NA NA
Solyc01g104590.2 Solyc06g075650.2 0.217737879858881 undirected NA NA
Solyc01g104590.2 Solyc10g086330.1 0.264382788107626 undirected NA NA
Solyc01g104590.2 Solyc04g055160.2 0.265755730754612 undirected NA NA
Solyc01g104590.2 Solyc07g008950.2 0.203536509067459 undirected NA NA
Solyc01g104590.2 Solyc03g019720.2 0.220973393842266 undirected NA NA
Solyc01g104590.2 Solyc05g056140.2 0.238356015002157 undirected NA NA
Solyc01g104590.2 Solyc10g012370.2 0.276730176399973 undirected NA NA
Solyc01g104590.2 Solyc08g080240.2 0.253453837781374 undirected NA NA
Solyc01g104590.2 Solyc01g096270.2 0.242887901417858 undirected NA NA
Solyc01g104590.2 Solyc05g013030.1 0.206623475514893 undirected NA NA
Solyc01g104590.2 Solyc08g078860.2 0.232220221822664 undirected NA NA
Solyc01g104590.2 Solyc02g082190.2 0.312095243124368 undirected NA NA
Solyc01g104590.2 Solyc02g077080.2 0.220762660757593 undirected NA NA
Solyc01g104590.2 Solyc06g063220.2 0.294195805882877 undirected NA NA
Solyc01g104590.2 Solyc05g026540.2 0.220153810985138 undirected NA NA
Solyc01g104590.2 Solyc01g088510.2 0.212607033720909 undirected NA NA
Solyc01g104590.2 Solyc08g082700.2 0.213167564715766 undirected NA NA
Solyc01g104590.2 Solyc10g054590.1 0.230722552161634 undirected NA NA
Solyc01g104590.2 Solyc10g005560.2 0.235993634680839 undirected NA NA
Solyc01g104590.2 Solyc07g047790.2 0.242830957001506 undirected NA NA
Solyc01g104590.2 Solyc01g090750.2 0.273665397226258 undirected NA NA
Solyc01g104590.2 Solyc11g068510.1 0.200336589759802 undirected NA NA
Solyc01g104590.2 Solyc08g068780.1 0.215852680988975 undirected NA NA
Solyc01g104590.2 Solyc06g072810.2 0.224869501419779 undirected NA NA
Solyc01g104590.2 Solyc04g080570.2 0.237803298874535 undirected NA NA
Solyc01g104590.2 Solyc06g082630.2 0.237960468075063 undirected NA NA
Solyc01g104590.2 Solyc03g098050.2 0.207415000332837 undirected NA NA
Solyc01g104590.2 Solyc07g032220.2 0.259538046577386 undirected NA NA
Solyc01g104590.2 Solyc08g076820.2 0.202643007963902 undirected NA NA
Solyc01g104590.2 Solyc10g081310.1 0.271664345297453 undirected NA NA
Solyc01g104590.2 Solyc05g051000.2 0.262184194904987 undirected NA NA
Solyc01g104590.2 Solyc06g062500.2 0.287066267411456 undirected NA NA
Solyc01g104590.2 Solyc12g038530.1 0.243311836914797 undirected NA NA
Solyc01g104590.2 Solyc11g027870.1 0.281317068896803 undirected NA NA
Solyc01g104590.2 Solyc03g111200.2 0.247789280598155 undirected NA NA
Solyc01g104590.2 Solyc06g075850.1 0.259887686428784 undirected NA NA
Solyc01g104590.2 Solyc11g065190.1 0.230518656296158 undirected NA NA
Solyc01g104590.2 Solyc12g056230.1 0.203221466784415 undirected NA NA
Solyc01g104590.2 Solyc04g009410.2 0.218709827058815 undirected NA NA
Solyc01g104590.2 Solyc02g062600.2 0.213299203511501 undirected NA NA
Solyc01g104590.2 Solyc02g089250.2 0.213986511195636 undirected NA NA
Solyc01g104590.2 Solyc06g072830.2 0.259725244876526 undirected NA NA
Solyc01g104590.2 Solyc02g068740.2 0.220268366908451 undirected NA NA
Solyc01g104590.2 Solyc10g050060.1 0.236777375804215 undirected NA NA
Solyc01g104590.2 Solyc03g097250.2 0.260864286850786 undirected NA NA
Solyc01g104590.2 Solyc06g073900.2 0.257876629478463 undirected NA NA
Solyc01g104590.2 Solyc04g076090.2 0.220993326325731 undirected NA NA
Solyc01g104590.2 Solyc07g026620.2 0.239200478772164 undirected NA NA
Solyc01g104590.2 Solyc01g098880.2 0.292869200034976 undirected NA NA
Solyc01g104590.2 Solyc03g005050.2 0.239487449410193 undirected NA NA
Solyc01g104590.2 Solyc03g045140.2 0.214565749848921 undirected NA NA
Solyc01g104590.2 Solyc02g089820.2 0.266455328093806 undirected NA NA
Solyc01g104590.2 Solyc02g083710.2 0.237309737242997 undirected NA NA
Solyc01g104590.2 Solyc06g074720.2 0.208153572069823 undirected NA NA
Solyc01g104590.2 Solyc01g005250.2 0.267670364511484 undirected NA NA
Solyc01g104590.2 Solyc09g064580.2 0.275596561130785 undirected NA NA
Solyc01g104590.2 Solyc01g067750.2 0.223177937223065 undirected NA NA
Solyc01g104590.2 Solyc08g067090.2 0.239146975097925 undirected NA NA
Solyc01g104590.2 Solyc06g008120.1 0.277855580195248 undirected NA NA
Solyc01g104590.2 Solyc07g049450.2 0.204299006920023 undirected NA NA
Solyc01g104590.2 Solyc01g060470.2 0.240464724092807 undirected NA NA
Solyc01g104590.2 Solyc04g072240.2 0.23094000423654 undirected NA NA
Solyc01g104590.2 Solyc11g019910.1 0.20324550194375 undirected NA NA
Solyc01g104590.2 Solyc09g005010.2 0.284926533197536 undirected NA NA
Solyc01g104590.2 Solyc01g102340.2 0.251632425281675 undirected NA NA
Solyc01g104590.2 Solyc02g081690.1 0.261380011872178 undirected NA NA
Solyc01g104590.2 Solyc01g073740.2 0.225711848738359 undirected NA NA
Solyc01g104590.2 Solyc01g028900.2 0.274091709833561 undirected NA NA
Solyc01g104590.2 Solyc06g049050.2 0.211758907384534 undirected NA NA
Solyc01g104590.2 Solyc01g111520.2 0.244514972510558 undirected NA NA
Solyc01g104590.2 Solyc03g115630.2 0.204172960142395 undirected NA NA
Solyc01g104590.2 Solyc12g099100.1 0.217224281164296 undirected NA NA
Solyc01g104590.2 Solyc06g071330.2 0.269614635693268 undirected NA NA
Solyc01g104590.2 Solyc10g081130.1 0.244452995396839 undirected NA NA
Solyc01g104590.2 Solyc01g104160.2 0.237648034921094 undirected NA NA
Solyc01g104590.2 Solyc03g081260.2 0.245406050314384 undirected NA NA
Solyc01g104590.2 Solyc06g075930.1 0.260918515576117 undirected NA NA
Solyc01g104590.2 Solyc10g018250.1 0.306154678328722 undirected NA NA
Solyc01g104590.2 Solyc10g008010.2 0.277397160966052 undirected NA NA
Solyc01g104590.2 Solyc03g095840.2 0.258961834010392 undirected NA NA
Solyc01g104590.2 Solyc04g056560.2 0.212530303045768 undirected NA NA
Solyc01g104590.2 Solyc11g017070.1 0.269708600347847 undirected NA NA
Solyc01g104590.2 Solyc04g076100.2 0.202847773821006 undirected NA NA
Solyc01g104590.2 Solyc05g009540.2 0.218103777145196 undirected NA NA
Solyc01g104590.2 Solyc02g093520.2 0.220736294434236 undirected NA NA
Solyc01g104590.2 Solyc06g069060.1 0.291319529260299 undirected NA NA
Solyc01g104590.2 Solyc06g007200.2 0.271851610335643 undirected NA NA
Solyc01g104590.2 Solyc09g082320.2 0.232737104003949 undirected NA NA
Solyc01g104590.2 Solyc03g058350.2 0.255153249743537 undirected NA NA
Solyc01g104590.2 Solyc01g111600.2 0.219965885506107 undirected NA NA
Solyc01g104590.2 Solyc11g039830.1 0.231160382534588 undirected NA NA
Solyc01g104590.2 Solyc01g096090.2 0.28058250079661 undirected NA NA
Solyc01g104590.2 Solyc11g072260.1 0.270506409769277 undirected NA NA
Solyc01g104590.2 Solyc05g010120.2 0.20889132446177 undirected NA NA
Solyc01g104590.2 Solyc07g055230.2 0.28634629180555 undirected NA NA
Solyc01g104590.2 Solyc06g068650.2 0.266001304658526 undirected NA NA
Solyc01g104590.2 Solyc01g094920.2 0.227423253007954 undirected NA NA
Solyc01g104590.2 Solyc10g079500.1 0.242462766584182 undirected NA NA
Solyc01g104590.2 Solyc03g005740.1 0.206645386524046 undirected NA NA
Solyc01g104590.2 Solyc01g088570.2 0.264662741834386 undirected NA NA
Solyc01g104590.2 Solyc11g071730.1 0.20518230128914 undirected NA NA
Solyc01g104590.2 Solyc04g079200.2 0.218700179047712 undirected NA NA
Solyc01g104590.2 Solyc10g005230.2 0.247955245702452 undirected NA NA
Solyc01g104590.2 Solyc07g017900.2 0.239957782776568 undirected NA NA
Solyc01g104590.2 Solyc12g036200.1 0.268261355736977 undirected NA NA
Solyc01g104590.2 Solyc03g113390.2 0.202169333982274 undirected NA NA
Solyc01g104590.2 Solyc01g100030.2 0.201872725750766 undirected NA NA
Solyc01g104590.2 Solyc04g009740.2 0.203888340117391 undirected NA NA
Solyc01g104590.2 Solyc11g020780.1 0.211513976412357 undirected NA NA
Solyc01g104590.2 Solyc12g005570.1 0.221447831088367 undirected NA NA
Solyc01g104590.2 Solyc09g061890.2 0.254389840771567 undirected NA NA
Solyc01g104590.2 Solyc09g008920.2 0.203220410923685 undirected NA NA
Solyc01g104590.2 Solyc05g054800.1 0.243701893744848 undirected NA NA
Solyc01g104590.2 Solyc12g011450.1 0.246784431944235 undirected NA NA
Solyc01g104590.2 Solyc12g044740.1 0.268938530765455 undirected NA NA
Solyc01g104590.2 Solyc01g104840.2 0.24905928443228 undirected NA NA
Solyc01g104590.2 Solyc02g085790.2 0.252200923670728 undirected NA NA
Solyc01g104590.2 Solyc01g106260.2 0.237396990473541 undirected NA NA
Solyc01g104590.2 Solyc06g082990.2 0.217321453722868 undirected NA NA
Solyc01g104590.2 Solyc11g044470.1 0.230462364689947 undirected NA NA
Solyc01g104590.2 Solyc12g038980.1 0.281188295693356 undirected NA NA
Solyc01g104590.2 Solyc09g015650.2 0.260646317772721 undirected NA NA
Solyc01g104590.2 Solyc03g116810.2 0.224380261038313 undirected NA NA
Solyc01g104590.2 Solyc05g015530.2 0.263706967729735 undirected NA NA
Solyc01g104590.2 Solyc10g078910.1 0.215205256525372 undirected NA NA
Solyc01g104590.2 Solyc08g082020.2 0.219201308503887 undirected NA NA
Solyc01g104590.2 Solyc01g097020.2 0.277363474488902 undirected NA NA
Solyc01g104590.2 Solyc02g070340.2 0.258782844058593 undirected NA NA
Solyc01g104590.2 Solyc06g082680.2 0.298316347730566 undirected NA NA
Solyc01g104590.2 Solyc03g095190.2 0.223211295339848 undirected NA NA
Solyc01g104590.2 Solyc03g111010.2 0.200057886981828 undirected NA NA
Solyc01g104590.2 Solyc02g068910.2 0.21540945119458 undirected NA NA
Solyc01g104590.2 Solyc10g086240.1 0.27847616205482 undirected NA NA
Solyc01g104590.2 Solyc05g056390.2 0.245897315152337 undirected NA NA
Solyc01g104590.2 Solyc02g082180.2 0.216408489530282 undirected NA NA
Solyc01g104590.2 Solyc02g069590.2 0.209735151279157 undirected NA NA
Solyc01g104590.2 Solyc06g082120.2 0.266811876717751 undirected NA NA
Solyc01g104590.2 Solyc03g117060.2 0.246962009675264 undirected NA NA
Solyc01g104590.2 Solyc02g063090.2 0.207894671897418 undirected NA NA
Solyc01g104590.2 Solyc06g007570.2 0.249233695711191 undirected NA NA
Solyc01g104590.2 Solyc09g011710.2 0.219368559422837 undirected NA NA
Solyc01g104590.2 Solyc10g083500.1 0.200812608214933 undirected NA NA
Solyc01g104590.2 Solyc02g089720.1 0.238054418656214 undirected NA NA
Solyc01g104590.2 Solyc11g068400.1 0.206863713375081 undirected NA NA
Solyc01g104590.2 Solyc11g006660.1 0.283112901928927 undirected NA NA
Solyc01g104590.2 Solyc07g042570.2 0.275985843990496 undirected NA NA
Solyc01g104590.2 Solyc08g074790.2 0.29761680076001 undirected NA NA
Solyc01g104590.2 Solyc03g118980.2 0.213666395027413 undirected NA NA
Solyc01g104590.2 Solyc05g009880.2 0.206278602869701 undirected NA NA
Solyc01g104590.2 Solyc07g049200.2 0.215405868659838 undirected NA NA
Solyc01g104590.2 Solyc12g096070.1 0.227797768550898 undirected NA NA
Solyc01g104590.2 Solyc11g010190.1 0.267705733650912 undirected NA NA
Solyc01g104590.2 Solyc03g097010.2 0.263004388776936 undirected NA NA
Solyc01g104590.2 Solyc11g071490.1 0.289627805034403 undirected NA NA
Solyc01g104590.2 Solyc12g096590.1 0.205209616281254 undirected NA NA
Solyc01g104590.2 Solyc02g079060.2 0.215691167129033 undirected NA NA
Solyc01g104590.2 Solyc05g009660.2 0.262101961808049 undirected NA NA
Solyc01g104590.2 Solyc12g098680.1 0.250457252649935 undirected NA NA
Solyc01g104590.2 Solyc03g112900.2 0.245891640682952 undirected NA NA
Solyc01g104590.2 Solyc07g053250.2 0.212337111761441 undirected NA NA
Solyc01g104590.2 Solyc04g047720.2 0.265452938005469 undirected NA NA
Solyc01g104590.2 Solyc11g072980.1 0.207713791026702 undirected NA NA
Solyc01g104590.2 Solyc03g117810.2 0.211294278053247 undirected NA NA
Solyc01g104590.2 Solyc01g091620.2 0.202557583818068 undirected NA NA
Solyc01g104590.2 Solyc11g005220.1 0.215095580841793 undirected NA NA
Solyc01g104590.2 Solyc06g074780.1 0.235260280532546 undirected NA NA
Solyc01g104590.2 Solyc02g065070.2 0.272837465927603 undirected NA NA
Solyc01g104590.2 Solyc01g010540.2 0.291104885802664 undirected NA NA
Solyc01g104590.2 Solyc03g112070.2 0.220973787384092 undirected NA NA
Solyc01g104590.2 Solyc01g086800.2 0.257841017756717 undirected NA NA
Solyc01g104590.2 Solyc01g011510.2 0.204723475925785 undirected NA NA
Solyc01g104590.2 Solyc02g071010.1 0.254502967955618 undirected NA NA
Solyc01g104590.2 Solyc09g090720.2 0.241481928155801 undirected NA NA
Solyc01g104590.2 Solyc05g014380.2 0.254743869439896 undirected NA NA
Solyc01g104590.2 Solyc10g080950.1 0.236991623359794 undirected NA NA
Solyc01g104590.2 Solyc10g076350.1 0.231104455345125 undirected NA NA
Solyc01g104590.2 Solyc05g005800.2 0.20401564309326 undirected NA NA
Solyc01g104590.2 Solyc01g098090.2 0.259765407925394 undirected NA NA
Solyc01g104590.2 Solyc01g109350.2 0.209464047509386 undirected NA NA
Solyc01g104590.2 Solyc05g014100.1 0.241599728594429 undirected NA NA
Solyc01g104590.2 Solyc02g093060.2 0.260187087435061 undirected NA NA
Solyc01g104590.2 Solyc01g103390.2 0.223042781531615 undirected NA NA
Solyc01g104590.2 Solyc07g017220.2 0.265026830798208 undirected NA NA
Solyc01g104590.2 Solyc03g080180.2 0.244101022440519 undirected NA NA
Solyc01g104590.2 Solyc03g058390.1 0.225805362571748 undirected NA NA
Solyc01g104590.2 Solyc03g120810.2 0.203974254508321 undirected NA NA
Solyc01g104590.2 Solyc02g071250.2 0.247127753144674 undirected NA NA
Solyc01g104590.2 Solyc04g005520.2 0.213802584118942 undirected NA NA
Solyc01g104590.2 Solyc03g111330.2 0.226519651847355 undirected NA NA
Solyc01g104590.2 Solyc09g090020.2 0.241051634042795 undirected NA NA
Solyc01g104590.2 Solyc02g064650.2 0.217603051961774 undirected NA NA
Solyc01g104590.2 Solyc06g069520.2 0.241583837428795 undirected NA NA
Solyc01g104590.2 Solyc05g016410.2 0.254702815160888 undirected NA NA
Solyc01g104590.2 Solyc01g094890.2 0.248041204771397 undirected NA NA
Solyc01g104590.2 Solyc09g064650.1 0.261394581628603 undirected NA NA
Solyc01g104590.2 Solyc10g006550.1 0.249507334893056 undirected NA NA
Solyc01g104590.2 Solyc10g080970.1 0.230649756183225 undirected NA NA
Solyc01g104590.2 Solyc06g036350.2 0.267514371570576 undirected NA NA
Solyc01g104590.2 Solyc02g014870.2 0.262654617696279 undirected NA NA
Solyc01g104590.2 Solyc02g089490.2 0.263408815623234 undirected NA NA
Solyc01g104590.2 Solyc03g082600.2 0.263083892793555 undirected NA NA
Solyc01g104590.2 Solyc05g008140.2 0.245467293500327 undirected NA NA
Solyc01g104590.2 Solyc09g064590.2 0.217437316775325 undirected NA NA
Solyc01g104590.2 Solyc10g081370.1 0.217794420680237 undirected NA NA
Solyc01g104590.2 Solyc11g012080.1 0.262195400851923 undirected NA NA
Solyc01g104590.2 Solyc09g064630.2 0.222497086153937 undirected NA NA
Solyc01g104590.2 Solyc05g056120.2 0.239411126512002 undirected NA NA
Solyc01g104590.2 Solyc09g010420.2 0.212204605256963 undirected NA NA
Solyc01g104590.2 Solyc02g080420.2 0.212318566981335 undirected NA NA
Solyc01g104590.2 Solyc08g077350.2 0.224451741856946 undirected NA NA
Solyc01g104590.2 Solyc01g112020.2 0.256894580901564 undirected NA NA
Solyc01g104590.2 Solyc04g040160.2 0.279296556851341 undirected NA NA
Solyc01g104590.2 Solyc11g066750.1 0.225857774396241 undirected NA NA
Solyc01g104590.2 Solyc06g053820.2 0.307841167963342 undirected NA NA
Solyc01g104590.2 Solyc02g083890.2 0.219344015697912 undirected NA NA
Solyc01g104590.2 Solyc02g063130.2 0.224884039670737 undirected NA NA
Solyc01g104590.2 Solyc05g023680.2 0.255648572533656 undirected NA NA
Solyc01g104590.2 Solyc01g088480.2 0.259136629322857 undirected NA NA
Solyc01g104590.2 Solyc04g078380.1 0.220622870991393 undirected NA NA
Solyc01g104590.2 Solyc07g065370.2 0.234331608060395 undirected NA NA
Solyc01g104590.2 Solyc01g102800.2 0.252306788651848 undirected NA NA
Solyc01g104590.2 Solyc09g007640.2 0.22761866263472 undirected NA NA
Solyc01g104590.2 Solyc05g012270.2 0.210020077745958 undirected NA NA
Solyc01g104590.2 Solyc12g008570.1 0.200814930884852 undirected NA NA
Solyc01g104590.2 Solyc03g063600.2 0.232996604295162 undirected NA NA
Solyc01g104590.2 Solyc09g010500.2 0.260475844442482 undirected NA NA
Solyc01g104590.2 Solyc01g006290.2 0.250480583830713 undirected NA NA
Solyc01g104590.2 Solyc03g005450.2 0.232067979780133 undirected NA NA
Solyc01g104590.2 Solyc01g079680.2 0.290248697735909 undirected NA NA
Solyc01g104590.2 Solyc08g074410.2 0.291551534176866 undirected NA NA
Solyc01g104590.2 Solyc03g118200.2 0.208217440618116 undirected NA NA
Solyc01g104590.2 Solyc10g051350.1 0.257774651682362 undirected NA NA
Solyc01g104590.2 Solyc05g055760.2 0.213742054415026 undirected NA NA
Solyc01g104590.2 Solyc04g078600.2 0.270775804926304 undirected NA NA
Solyc01g104590.2 Solyc02g085040.2 0.275078973169947 undirected NA NA
Solyc01g104590.2 Solyc05g007120.2 0.271738262809838 undirected NA NA
Solyc01g104590.2 Solyc12g018990.1 0.243715350428374 undirected NA NA
Solyc01g104590.2 Solyc01g094560.2 0.287522093751971 undirected NA NA
Solyc01g104590.2 Solyc12g098490.1 0.221377014937396 undirected NA NA
Solyc01g104590.2 Solyc05g056250.2 0.253614055731841 undirected NA NA
Solyc01g104590.2 Solyc12g040510.1 0.250586699531569 undirected NA NA
Solyc01g104590.2 Solyc01g109360.2 0.236369021467457 undirected NA NA
Solyc01g104590.2 Solyc01g079590.2 0.267591316298993 undirected NA NA
Solyc01g104590.2 Solyc01g098030.2 0.282685857009456 undirected NA NA
Solyc01g104590.2 Solyc01g103720.2 0.221590525268265 undirected NA NA
Solyc01g104590.2 Solyc09g025250.2 0.250007667418372 undirected NA NA
Solyc01g104590.2 Solyc03g071650.1 0.269560150240899 undirected NA NA
Solyc01g104590.2 Solyc11g020890.1 0.27956917757083 undirected NA NA
Solyc01g104590.2 Solyc08g077920.2 0.210402996595154 undirected NA NA
Solyc01g104590.2 Solyc02g063030.2 0.279674072535447 undirected NA NA
Solyc01g104590.2 Solyc11g042610.1 0.228727970816067 undirected NA NA
Solyc01g104590.2 Solyc10g078590.1 0.225243744843719 undirected NA NA
Solyc01g104590.2 Solyc11g020280.1 0.205547119536032 undirected NA NA
Solyc01g104590.2 Solyc04g008820.2 0.244683072542101 undirected NA NA
Solyc01g104590.2 Solyc06g036520.1 0.247827070650134 undirected NA NA
Solyc01g104590.2 Solyc03g113020.2 0.222894111048651 undirected NA NA
Solyc01g104590.2 Solyc03g031700.2 0.239918022033512 undirected NA NA
Solyc01g104590.2 Solyc06g082300.2 0.202402634953551 undirected NA NA
Solyc01g104590.2 Solyc12g010110.1 0.253179338213629 undirected NA NA
Solyc01g104590.2 Solyc02g085390.2 0.269504728508769 undirected NA NA
Solyc01g104590.2 Solyc08g074290.2 0.215967154887836 undirected NA NA
Solyc01g104590.2 Solyc01g096520.2 0.274514924078316 undirected NA NA
Solyc01g104590.2 Solyc03g097360.2 0.276243987698977 undirected NA NA
Solyc01g104590.2 Solyc04g054310.2 0.285471870377019 undirected NA NA
Solyc01g104590.2 Solyc06g006100.2 0.206254535641748 undirected NA NA
Solyc01g104590.2 Solyc11g072840.1 0.240336237818438 undirected NA NA
Solyc01g104590.2 Solyc07g055810.2 0.271193576376589 undirected NA NA
Solyc01g104590.2 Solyc03g121580.2 0.270203801738253 undirected NA NA
Solyc01g104590.2 Solyc08g077730.2 0.20459165311876 undirected NA NA
Solyc01g104590.2 Solyc05g048760.2 0.209648978123168 undirected NA NA
Solyc01g104590.2 Solyc09g009180.2 0.203391904604665 undirected NA NA
Solyc01g104590.2 Solyc07g053720.2 0.252166106001349 undirected NA NA
Solyc01g104590.2 Solyc07g039320.2 0.263142693340263 undirected NA NA
Solyc01g104590.2 Solyc09g018630.2 0.232546513370615 undirected NA NA
Solyc01g104590.2 Solyc10g055410.1 0.22714595045771 undirected NA NA
Solyc01g104590.2 Solyc03g082440.1 0.24623146423477 undirected NA NA
Solyc01g104590.2 Solyc08g082480.2 0.258857606027418 undirected NA NA
Solyc01g104590.2 Solyc06g071470.2 0.229415882714785 undirected NA NA
Solyc01g104590.2 Solyc04g005080.2 0.218281508698696 undirected NA NA
Solyc01g104590.2 Solyc01g107450.2 0.221451551584927 undirected NA NA
Solyc01g104590.2 Solyc09g008340.2 0.22501604127181 undirected NA NA
Solyc01g104590.2 Solyc12g014440.1 0.271010585414219 undirected NA NA
Solyc01g104590.2 Solyc05g012390.2 0.215152057497495 undirected NA NA
Solyc01g104590.2 Solyc09g090610.2 0.287806673405807 undirected NA NA
Solyc01g104590.2 Solyc07g053470.2 0.239066492166266 undirected NA NA
Solyc01g104590.2 Solyc10g009070.2 0.261109330915016 undirected NA NA
Solyc01g104590.2 Solyc08g068300.2 0.263503030988643 undirected NA NA
Solyc01g104590.2 Solyc11g013440.1 0.257557020805261 undirected NA NA
Solyc01g104590.2 Solyc12g006010.1 0.208858454946696 undirected NA NA
Solyc01g104590.2 Solyc11g062100.1 0.206699406892589 undirected NA NA
Solyc01g104590.2 Solyc03g094080.2 0.25811868889467 undirected NA NA
Solyc01g104590.2 Solyc08g067950.2 0.203228969721515 undirected NA NA
Solyc01g104590.2 Solyc10g049890.1 0.217081669101054 undirected NA NA
Solyc01g104590.2 Solyc06g061020.2 0.221669242234317 undirected NA NA
Solyc01g104590.2 Solyc10g081180.1 0.234423768430421 undirected NA NA
Solyc01g104590.2 Solyc02g062810.2 0.20436139095696 undirected NA NA
Solyc01g104590.2 Solyc03g006100.2 0.265886566802467 undirected NA NA
Solyc01g104590.2 Solyc02g068130.2 0.279858634521988 undirected NA NA
Solyc01g104590.2 Solyc07g043660.2 0.277175706661069 undirected NA NA
Solyc01g104590.2 Solyc03g005220.2 0.247440717096364 undirected NA NA
Solyc01g104590.2 Solyc03g044260.2 0.23612554316158 undirected NA NA
Solyc01g104590.2 Solyc05g056030.2 0.232272408791357 undirected NA NA
Solyc01g104590.2 Solyc04g079130.2 0.248882740357188 undirected NA NA
Solyc01g104590.2 Solyc02g069950.2 0.249995015678185 undirected NA NA
Solyc01g104590.2 Solyc10g005530.2 0.208759749045111 undirected NA NA
Solyc01g104590.2 Solyc10g006170.2 0.2525513229738 undirected NA NA
Solyc01g104590.2 Solyc10g009220.2 0.252522001787882 undirected NA NA
Solyc01g104590.2 Solyc03g096870.2 0.266549636234973 undirected NA NA
Solyc01g104590.2 Solyc01g014250.2 0.292496476654695 undirected NA NA
Solyc01g104590.2 Solyc02g091920.2 0.216197301160476 undirected NA NA
Solyc01g104590.2 Solyc01g105690.2 0.261597632086591 undirected NA NA
Solyc01g104590.2 Solyc12g098630.1 0.225318888334497 undirected NA NA
Solyc01g104590.2 Solyc02g081440.2 0.214863381887336 undirected NA NA
Solyc01g104590.2 Solyc10g037980.1 0.22385593737464 undirected NA NA
Solyc01g104590.2 Solyc12g098830.1 0.221637362744354 undirected NA NA
Solyc01g104590.2 Solyc04g011370.2 0.245697262263489 undirected NA NA
Solyc01g104590.2 Solyc05g018490.2 0.265734922115554 undirected NA NA
Solyc01g104590.2 Solyc05g052690.2 0.241659093625404 undirected NA NA
Solyc01g104590.2 Solyc09g061390.1 0.262812929017643 undirected NA NA
Solyc01g104590.2 Solyc02g088220.2 0.234316695701158 undirected NA NA
Solyc01g104590.2 Solyc08g068310.2 0.21522833974237 undirected NA NA
Solyc01g104590.2 Solyc06g084090.2 0.244395910118614 undirected NA NA
Solyc01g104590.2 Solyc03g118620.2 0.21940587145919 undirected NA NA
Solyc01g104590.2 Solyc08g007200.2 0.24994705015277 undirected NA NA
Solyc01g104590.2 Solyc04g005590.2 0.290977548820179 undirected NA NA
Solyc01g104590.2 Solyc02g067050.2 0.259707571258938 undirected NA NA
Solyc01g104590.2 Solyc04g016240.2 0.24923704220646 undirected NA NA
Solyc01g104590.2 Solyc11g071320.1 0.226321555076311 undirected NA NA
Solyc01g104590.2 Solyc03g007660.2 0.22202072591687 undirected NA NA
Solyc01g104590.2 Solyc10g005890.2 0.245371676723209 undirected NA NA
Solyc01g104590.2 Solyc11g061980.1 0.27480329525731 undirected NA NA
Solyc01g104590.2 Solyc06g007630.1 0.282274756165752 undirected NA NA
Solyc01g104590.2 Solyc03g123750.2 0.204001326722204 undirected NA NA
Solyc01g104590.2 Solyc06g011530.2 0.232815320671175 undirected NA NA
Solyc01g104590.2 Solyc10g007260.2 0.238334343826307 undirected NA NA
Solyc01g104590.2 Solyc01g106580.2 0.268302354265721 undirected NA NA
Solyc01g104590.2 Solyc07g006270.2 0.289684007029391 undirected NA NA
Solyc01g104590.2 Solyc08g079670.2 0.207666901236329 undirected NA NA
Solyc01g104590.2 Solyc07g017410.2 0.309730076560886 undirected NA NA
Solyc01g104590.2 Solyc04g009350.2 0.264039791580685 undirected NA NA
Solyc01g104590.2 Solyc03g112320.2 0.238134258307936 undirected NA NA
Solyc01g104590.2 Solyc07g007890.2 0.237140592484538 undirected NA NA
Solyc01g104590.2 Solyc03g032000.2 0.224031736245159 undirected NA NA
Solyc01g104590.2 Solyc12g099290.1 0.213018250724891 undirected NA NA
Solyc01g104590.2 Solyc02g089610.1 0.250430764051325 undirected NA NA
Solyc01g104590.2 Solyc07g006640.2 0.217943227540021 undirected NA NA
Solyc01g104590.2 Solyc12g097040.1 0.286796280103151 undirected NA NA
Solyc01g104590.2 Solyc07g053480.2 0.284768479213485 undirected NA NA
Solyc01g104590.2 Solyc03g007870.2 0.222073292369999 undirected NA NA
Solyc01g104590.2 Solyc09g014240.2 0.273987121194193 undirected NA NA
Solyc01g104590.2 Solyc04g014670.2 0.22220667037355 undirected NA NA
Solyc01g104590.2 Solyc02g078360.2 0.229342092015435 undirected NA NA
Solyc01g104590.2 Solyc02g090090.2 0.255665044399444 undirected NA NA
Solyc01g104590.2 Solyc04g008570.2 0.232363009225168 undirected NA NA
Solyc01g104590.2 Solyc12g098420.1 0.263750477320142 undirected NA NA
Solyc01g104590.2 Solyc02g031830.1 0.227621863452813 undirected NA NA
Solyc01g104590.2 Solyc02g094140.2 0.259248025149267 undirected NA NA
Solyc01g104590.2 Solyc09g083120.2 0.220838322651094 undirected NA NA
Solyc01g104590.2 Solyc04g077060.2 0.253021751071705 undirected NA NA
Solyc01g104590.2 Solyc12g055720.1 0.239787682033904 undirected NA NA
Solyc01g104590.2 Solyc09g005580.2 0.247332197567457 undirected NA NA
Solyc01g104590.2 Solyc08g068400.2 0.292921392361856 undirected NA NA
Solyc01g104590.2 Solyc11g068950.1 0.241400179840391 undirected NA NA
Solyc01g104590.2 Solyc07g006800.1 0.2561821545481 undirected NA NA
Solyc01g104590.2 Solyc12g020050.1 0.214370586767031 undirected NA NA
Solyc01g104590.2 Solyc11g062030.1 0.251591627453494 undirected NA NA
Solyc01g104590.2 Solyc04g008800.2 0.255315122797483 undirected NA NA
Solyc01g104590.2 Solyc02g084250.2 0.222089316024164 undirected NA NA
Solyc01g104590.2 Solyc10g024290.1 0.216052257955959 undirected NA NA
Solyc01g104590.2 Solyc06g060310.2 0.230969538609689 undirected NA NA
Solyc01g104590.2 Solyc10g045420.1 0.225995947409251 undirected NA NA
Solyc01g104590.2 Solyc01g080580.2 0.231314649011291 undirected NA NA
Solyc01g104590.2 Solyc01g010760.2 0.233197730858284 undirected NA NA
Solyc01g104590.2 Solyc02g083390.2 0.201359661757803 undirected NA NA
Solyc01g104590.2 Solyc09g019980.2 0.244585668602925 undirected NA NA
Solyc01g104590.2 Solyc06g073470.2 0.207004141831312 undirected NA NA
Solyc01g104590.2 Solyc03g097460.2 0.202312540131057 undirected NA NA
Solyc01g104590.2 Solyc06g076940.2 0.220117777649691 undirected NA NA
Solyc01g104590.2 Solyc02g092600.2 0.218515649801687 undirected NA NA
Solyc01g104590.2 Solyc10g008350.2 0.294986307493683 undirected NA NA
Solyc01g104590.2 Solyc11g013260.1 0.219983861003399 undirected NA NA
Solyc01g104590.2 Solyc12g011270.1 0.227833091329241 undirected NA NA
Solyc01g104590.2 Solyc10g006530.2 0.21028262063525 undirected NA NA
Solyc01g104590.2 Solyc11g039950.1 0.266045479587134 undirected NA NA
Solyc01g104590.2 Solyc01g107650.2 0.232549203428804 undirected NA NA
Solyc01g104590.2 Solyc06g082800.2 0.270837143054009 undirected NA NA
Solyc01g104590.2 Solyc04g074080.2 0.305667568499745 undirected NA NA
Solyc01g104590.2 Solyc04g025670.2 0.29205853726797 undirected NA NA
Solyc01g104590.2 Solyc01g009180.2 0.218837057870475 undirected NA NA
Solyc01g104590.2 Solyc10g086510.1 0.285700273972669 undirected NA NA
Solyc01g104590.2 Solyc09g065880.2 0.202726428233551 undirected NA NA
Solyc01g104590.2 Solyc06g050630.2 0.223726959122505 undirected NA NA
Solyc01g104590.2 Solyc07g043150.1 0.21962325297006 undirected NA NA
Solyc01g104590.2 Solyc09g011420.2 0.264511101671616 undirected NA NA
Solyc01g104590.2 Solyc11g005090.1 0.209342822797826 undirected NA NA
Solyc01g104590.2 Solyc07g063080.2 0.202498799841659 undirected NA NA
Solyc01g104590.2 Solyc12g044880.1 0.212058303245731 undirected NA NA
Solyc01g104590.2 Solyc01g005960.2 0.286248241073213 undirected NA NA
Solyc01g104590.2 Solyc08g079850.1 0.211267279232753 undirected NA NA
Solyc01g104590.2 Solyc07g043160.1 0.251330101960077 undirected NA NA
Solyc01g104590.2 Solyc05g052920.2 0.205937994453523 undirected NA NA
Solyc01g104590.2 Solyc07g061970.2 0.223953499200689 undirected NA NA
Solyc01g104590.2 Solyc07g063560.2 0.230034825712926 undirected NA NA
Solyc01g104590.2 Solyc09g057660.2 0.242418858379275 undirected NA NA
Solyc01g104590.2 Solyc02g080440.2 0.219296451653274 undirected NA NA
Solyc01g104590.2 Solyc03g123410.1 0.220966247643827 undirected NA NA
Solyc01g104590.2 Solyc06g053230.2 0.237424559462194 undirected NA NA
Solyc01g104590.2 Solyc12g088230.1 0.218617417343034 undirected NA NA
Solyc01g104590.2 Solyc10g012080.2 0.259471460456105 undirected NA NA
Solyc01g104590.2 Solyc05g054090.2 0.205430538322246 undirected NA NA
Solyc01g104590.2 Solyc06g073870.2 0.242723142121601 undirected NA NA
Solyc01g104590.2 Solyc10g007300.1 0.238587233114948 undirected NA NA
Solyc01g104590.2 Solyc06g060270.2 0.252641403109668 undirected NA NA
Solyc01g104590.2 Solyc11g005000.1 0.229085149467613 undirected NA NA
Solyc01g104590.2 Solyc01g091160.2 0.262602588851087 undirected NA NA
Solyc01g104590.2 Solyc11g071790.1 0.275126639913857 undirected NA NA
Solyc01g104590.2 Solyc04g081740.2 0.229826974696817 undirected NA NA
Solyc01g104590.2 Solyc10g083110.1 0.238418946918607 undirected NA NA
Solyc01g104590.2 Solyc04g081580.2 0.212750337875348 undirected NA NA
Solyc01g104590.2 Solyc05g056510.2 0.23047738492189 undirected NA NA
Solyc01g104590.2 Solyc11g039910.1 0.269430417379782 undirected NA NA
Solyc01g104590.2 Solyc12g010790.1 0.231401030294483 undirected NA NA
Solyc01g104590.2 Solyc02g092940.2 0.260098546105249 undirected NA NA
Solyc01g104590.2 Solyc06g062940.2 0.232592380405604 undirected NA NA
Solyc01g104590.2 Solyc02g068770.2 0.294422931815228 undirected NA NA
Solyc01g104590.2 Solyc07g049350.2 0.228309915373983 undirected NA NA
Solyc01g104590.2 Solyc02g071740.2 0.233124736887141 undirected NA NA
Solyc01g104590.2 Solyc10g054330.1 0.227242840494629 undirected NA NA
Solyc01g104590.2 Solyc03g005780.1 0.256858467755868 undirected NA NA
Solyc01g104590.2 Solyc05g056370.2 0.201153236394295 undirected NA NA
Solyc01g104590.2 Solyc07g049290.2 0.210340763428 undirected NA NA
Solyc01g104590.2 Solyc11g069410.1 0.236727643103751 undirected NA NA
Solyc01g104590.2 Solyc08g081330.2 0.264190353530443 undirected NA NA
Solyc01g104590.2 Solyc02g043970.1 0.267299473177516 undirected NA NA
Solyc01g104590.2 Solyc04g082430.2 0.261139962364746 undirected NA NA
Solyc01g104590.2 Solyc02g091650.2 0.236069119821064 undirected NA NA
Solyc01g104590.2 Solyc07g006700.1 0.258629381141928 undirected NA NA
Solyc01g104590.2 Solyc11g008710.1 0.269933690223504 undirected NA NA
Solyc01g104590.2 Solyc04g009480.1 0.288767034266746 undirected NA NA
Solyc01g104590.2 Solyc12g099570.1 0.20242809816347 undirected NA NA
Solyc01g104590.2 Solyc01g080860.2 0.260932753115182 undirected NA NA
Solyc01g104590.2 Solyc07g066660.2 0.20715962794877 undirected NA NA
Solyc01g104590.2 Solyc05g009320.2 0.255864148522703 undirected NA NA
Solyc01g104590.2 Solyc08g079500.2 0.249227832443129 undirected NA NA
Solyc01g104590.2 Solyc01g102590.2 0.29204172756821 undirected NA NA
Solyc01g104590.2 Solyc09g082710.2 0.251387636153516 undirected NA NA
Solyc01g104590.2 Solyc04g050440.2 0.228367222544266 undirected NA NA
Solyc01g104590.2 Solyc05g018500.2 0.207582036145198 undirected NA NA
Solyc01g104590.2 Solyc01g104420.1 0.202994007678363 undirected NA NA
Solyc01g104590.2 Solyc12g099240.1 0.263632204241272 undirected NA NA
Solyc01g104590.2 Solyc09g082770.2 0.289564459860372 undirected NA NA
Solyc01g104590.2 Solyc07g039200.2 0.280905470459098 undirected NA NA
Solyc01g104590.2 Solyc01g104510.2 0.233471438992907 undirected NA NA
Solyc01g104590.2 Solyc08g066070.1 0.258259694729887 undirected NA NA
Solyc01g104590.2 Solyc02g088940.2 0.243213668326832 undirected NA NA
Solyc01g104590.2 Solyc05g012340.2 0.263541761154755 undirected NA NA
Solyc01g104590.2 Solyc12g096120.1 0.245860414562736 undirected NA NA
Solyc01g104590.2 Solyc03g114690.2 0.225005839347957 undirected NA NA
Solyc01g104590.2 Solyc05g007980.2 0.22101118958703 undirected NA NA
Solyc01g104590.2 Solyc08g005010.2 0.208306711343288 undirected NA NA
Solyc01g104590.2 Solyc11g073260.1 0.276442731949207 undirected NA NA
Solyc01g104590.2 Solyc05g054100.2 0.217674775465349 undirected NA NA
Solyc01g104590.2 Solyc03g034370.1 0.221963054103652 undirected NA NA
Solyc01g104590.2 Solyc01g109170.2 0.20950643380855 undirected NA NA
Solyc01g104590.2 Solyc08g083380.2 0.25952787899529 undirected NA NA
Solyc01g104590.2 Solyc06g065340.1 0.278026195938759 undirected NA NA
Solyc01g104590.2 Solyc08g066580.2 0.248127600276356 undirected NA NA
Solyc01g104590.2 Solyc01g073960.2 0.217979695985327 undirected NA NA
Solyc01g104590.2 Solyc09g074470.2 0.222605803639826 undirected NA NA
Solyc01g104590.2 Solyc06g060850.2 0.205684151336673 undirected NA NA
Solyc01g104590.2 Solyc01g109830.2 0.235030259882882 undirected NA NA
Solyc01g104590.2 Solyc01g080080.2 0.24273362071418 undirected NA NA
Solyc01g104590.2 Solyc03g025540.2 0.210197949237912 undirected NA NA
Solyc01g104590.2 Solyc08g082580.2 0.23492224554026 undirected NA NA
Solyc01g104590.2 Solyc01g056980.2 0.27754971825237 undirected NA NA
Solyc01g104590.2 Solyc12g038970.1 0.24472850318027 undirected NA NA
Solyc01g104590.2 Solyc06g048610.2 0.252176727274169 undirected NA NA
Solyc01g104590.2 Solyc01g080300.2 0.20438334571989 undirected NA NA
Solyc01g104590.2 Solyc01g107160.2 0.223191479035111 undirected NA NA
Solyc01g104590.2 Solyc01g014270.2 0.26747419039981 undirected NA NA
Solyc01g104590.2 Solyc04g082750.2 0.234901019391495 undirected NA NA
Solyc01g104590.2 Solyc07g044880.2 0.245089167026033 undirected NA NA
Solyc01g104590.2 Solyc02g068700.2 0.211676167290077 undirected NA NA
Solyc01g104590.2 Solyc01g081610.2 0.263678258129265 undirected NA NA
Solyc01g104590.2 Solyc03g095600.1 0.216380120715838 undirected NA NA
Solyc01g104590.2 Solyc02g085180.2 0.223893986657852 undirected NA NA
Solyc01g104590.2 Solyc06g067920.2 0.239021723980898 undirected NA NA
Solyc01g104590.2 Solyc03g007310.2 0.235621199821595 undirected NA NA
Solyc01g104590.2 Solyc09g056450.2 0.236832065301877 undirected NA NA
Solyc01g104590.2 Solyc01g094460.2 0.203017694424014 undirected NA NA
Solyc01g104590.2 Solyc03g122180.2 0.224519435640811 undirected NA NA
Solyc01g104590.2 Solyc07g009160.2 0.200977956512886 undirected NA NA
Solyc01g104590.2 Solyc06g082370.2 0.20345246749513 undirected NA NA
Solyc01g104590.2 Solyc11g069870.1 0.210069278968006 undirected NA NA
Solyc01g104590.2 Solyc05g026460.1 0.268398285295567 undirected NA NA
Solyc01g104590.2 Solyc11g066490.1 0.243385091658011 undirected NA NA
Solyc01g104590.2 Solyc12g010520.1 0.261082287877757 undirected NA NA
Solyc01g104590.2 Solyc01g057340.2 0.294050744285933 undirected NA NA
Solyc01g104590.2 Solyc01g102760.2 0.256233771685352 undirected NA NA
Solyc01g104590.2 Solyc06g084450.2 0.216655973055813 undirected NA NA
Solyc01g104590.2 Solyc01g034020.2 0.215809505836113 undirected NA NA
Solyc01g104590.2 Solyc06g053430.2 0.25664383566449 undirected NA NA
Solyc01g104590.2 Solyc11g067270.1 0.275139168258684 undirected NA NA
Solyc01g104590.2 Solyc08g067890.2 0.279898258501702 undirected NA NA
Solyc01g104590.2 Solyc02g090420.2 0.295021736677439 undirected NA NA
Solyc01g104590.2 Solyc11g010450.1 0.201185502826548 undirected NA NA
Solyc01g104590.2 Solyc08g082760.2 0.265880843518179 undirected NA NA
Solyc01g104590.2 Solyc06g059850.1 0.205837541129233 undirected NA NA
Solyc01g104590.2 Solyc08g065490.2 0.205939365280114 undirected NA NA
Solyc01g104590.2 Solyc12g042920.1 0.233440839647175 undirected NA NA
Solyc01g104590.2 Solyc07g063600.2 0.2354205312688 undirected NA NA
Solyc01g104590.2 Solyc07g007510.2 0.227362862745564 undirected NA NA
Solyc01g104590.2 Solyc08g014470.2 0.238681743918004 undirected NA NA
Solyc01g104590.2 Solyc11g007930.1 0.219526053420187 undirected NA NA
Solyc01g104590.2 Solyc09g065820.2 0.260583286491341 undirected NA NA
Solyc01g104590.2 Solyc04g005510.2 0.243482242519003 undirected NA NA
Solyc01g104590.2 Solyc11g032190.1 0.298064102698801 undirected NA NA
Solyc01g104590.2 Solyc12g017690.1 0.24235360351713 undirected NA NA
Solyc01g104590.2 Solyc12g099470.1 0.246969028135087 undirected NA NA
Solyc01g104590.2 Solyc12g009120.1 0.260240469039917 undirected NA NA
Solyc01g104590.2 Solyc07g014730.2 0.20177499232482 undirected NA NA
Solyc01g104590.2 Solyc05g024240.2 0.214731390602561 undirected NA NA
Solyc01g104590.2 Solyc03g007560.2 0.25839091107309 undirected NA NA
Solyc01g104590.2 Solyc01g007340.2 0.204932576677814 undirected NA NA
Solyc01g104590.2 Solyc09g092510.2 0.207691295621296 undirected NA NA
Solyc01g104590.2 Solyc11g022600.1 0.218469385166507 undirected NA NA
Solyc01g104590.2 Solyc07g005950.2 0.222204675441237 undirected NA NA
Solyc01g104590.2 Solyc10g008190.2 0.245092724835053 undirected NA NA
Solyc01g104590.2 Solyc01g098180.2 0.204769593347223 undirected NA NA
Solyc01g104590.2 Solyc10g074720.1 0.253167797037102 undirected NA NA
Solyc01g104590.2 Solyc04g074100.2 0.238166590750171 undirected NA NA
Solyc01g104590.2 Solyc10g005120.1 0.205557127755419 undirected NA NA
Solyc01g104590.2 Solyc08g075720.1 0.277346245059823 undirected NA NA
Solyc01g104590.2 Solyc07g063650.2 0.230236472830453 undirected NA NA
Solyc01g104590.2 Solyc09g005930.2 0.285647755483701 undirected NA NA
Solyc01g104590.2 Solyc03g118690.2 0.233886880468324 undirected NA NA
Solyc01g104590.2 Solyc08g078320.2 0.22361564742649 undirected NA NA
Solyc01g104590.2 Solyc09g098150.2 0.211167202436483 undirected NA NA
Solyc01g104590.2 Solyc03g116380.2 0.207007279782231 undirected NA NA
Solyc01g104590.2 Solyc12g068060.1 0.295853548659713 undirected NA NA
Solyc01g104590.2 Solyc06g053500.2 0.304544629877071 undirected NA NA
Solyc01g104590.2 Solyc08g016670.2 0.231517556702362 undirected NA NA
Solyc01g104590.2 Solyc10g083600.1 0.253562175711462 undirected NA NA
Solyc01g104590.2 Solyc04g008590.2 0.220860939325694 undirected NA NA
Solyc01g104590.2 Solyc06g082360.2 0.219438621581915 undirected NA NA
Solyc01g104590.2 Solyc01g102370.2 0.249538345662324 undirected NA NA
Solyc01g104590.2 Solyc07g065790.2 0.244722238025825 undirected NA NA
Solyc01g104590.2 Solyc01g091310.2 0.253580994285028 undirected NA NA
Solyc01g104590.2 Solyc07g064520.2 0.269647749395786 undirected NA NA
Solyc01g104590.2 Solyc04g008510.2 0.245119113687863 undirected NA NA
Solyc01g104590.2 Solyc11g067190.1 0.205908030818354 undirected NA NA
Solyc01g104590.2 Solyc11g006820.1 0.219419757719863 undirected NA NA
Solyc01g104590.2 Solyc09g055230.2 0.207554321193764 undirected NA NA
Solyc01g104590.2 Solyc12g043050.1 0.294997244009155 undirected NA NA
Solyc01g104590.2 Solyc06g011580.1 0.238387078361085 undirected NA NA
Solyc01g104590.2 Solyc06g062660.2 0.200921797892355 undirected NA NA
Solyc01g104590.2 Solyc03g120340.2 0.225780644610637 undirected NA NA
Solyc01g104590.2 Solyc03g098470.2 0.251716301919318 undirected NA NA
Solyc01g104590.2 Solyc12g088730.1 0.279660697155202 undirected NA NA
Solyc01g104590.2 Solyc11g012730.1 0.218756118047608 undirected NA NA
Solyc01g104590.2 Solyc06g074120.2 0.209410418497489 undirected NA NA
Solyc01g104590.2 Solyc06g068970.2 0.219254482837381 undirected NA NA
Solyc01g104590.2 Solyc05g007260.2 0.22132999524862 undirected NA NA
Solyc01g104590.2 Solyc04g076320.2 0.261346436730056 undirected NA NA
Solyc01g104590.2 Solyc04g014520.1 0.249044500848099 undirected NA NA
Solyc01g104590.2 Solyc07g007350.1 0.228874865274221 undirected NA NA
Solyc01g104590.2 Solyc08g006960.2 0.287302568898081 undirected NA NA
Solyc01g104590.2 Solyc06g008130.2 0.235852753092853 undirected NA NA
Solyc01g104590.2 Solyc04g051830.2 0.294249737041822 undirected NA NA
Solyc01g104590.2 Solyc02g081730.2 0.253689567754408 undirected NA NA
Solyc01g104590.2 Solyc12g095930.1 0.251128784945513 undirected NA NA
Solyc01g104590.2 Solyc04g016080.1 0.207018470857928 undirected NA NA
Solyc01g104590.2 Solyc03g121640.2 0.222889030930121 undirected NA NA
Solyc01g104590.2 Solyc09g097970.2 0.212944509559186 undirected NA NA
Solyc01g104590.2 Solyc06g072600.2 0.201410970847601 undirected NA NA
Solyc01g104590.2 Solyc01g100630.1 0.21395238053908 undirected NA NA
Solyc01g104590.2 Solyc10g078280.2 0.232099934283015 undirected NA NA
Solyc01g104590.2 Solyc01g079180.2 0.205824602695329 undirected NA NA
Solyc01g104590.2 Solyc02g021430.1 0.250481830476385 undirected NA NA
Solyc01g104590.2 Solyc01g014850.2 0.249280874564197 undirected NA NA
Solyc01g104590.2 Solyc12g014230.1 0.259505566097697 undirected NA NA
Solyc01g104590.2 Solyc07g007660.1 0.253880319605243 undirected NA NA
Solyc01g104590.2 Solyc08g023540.1 0.287323213916703 undirected NA NA
Solyc01g104590.2 Solyc05g013470.2 0.212194179456537 undirected NA NA
Solyc01g104590.2 Solyc08g065160.2 0.228495431798175 undirected NA NA
Solyc01g104590.2 Solyc02g069350.2 0.237596698147983 undirected NA NA
Solyc01g104590.2 Solyc02g080380.2 0.260724787328582 undirected NA NA
Solyc01g104590.2 Solyc01g107400.2 0.21520242538021 undirected NA NA
Solyc01g104590.2 Solyc01g006630.2 0.21510384615475 undirected NA NA
Solyc01g104590.2 Solyc04g081150.2 0.281446018904052 undirected NA NA
Solyc01g104590.2 Solyc02g062170.2 0.203258982045017 undirected NA NA
Solyc01g104590.2 Solyc02g071490.2 0.221883558405282 undirected NA NA
Solyc01g104590.2 Solyc04g074090.2 0.264200166620093 undirected NA NA
Solyc01g104590.2 Solyc05g053360.2 0.218821978793039 undirected NA NA
Solyc01g104590.2 Solyc03g034180.2 0.2508182609623 undirected NA NA
Solyc01g104590.2 Solyc12g056780.1 0.231898535096512 undirected NA NA
Solyc01g104590.2 Solyc06g075660.2 0.20032975691735 undirected NA NA
Solyc01g104590.2 Solyc01g107740.2 0.245623388090277 undirected NA NA
Solyc01g104590.2 Solyc11g012830.1 0.256415518267785 undirected NA NA
Solyc01g104590.2 Solyc08g079980.1 0.226067561728762 undirected NA NA
Solyc01g104590.2 Solyc01g090770.2 0.253045461057889 undirected NA NA
Solyc01g104590.2 Solyc04g050470.2 0.207245838780276 undirected NA NA
Solyc01g104590.2 Solyc10g039330.1 0.269780323592738 undirected NA NA
Solyc01g104590.2 Solyc05g025890.1 0.266650862234462 undirected NA NA
Solyc01g104590.2 Solyc07g042560.2 0.26108363614084 undirected NA NA
Solyc01g104590.2 Solyc02g070890.2 0.254080216269673 undirected NA NA
Solyc01g104590.2 Solyc01g080600.2 0.224157982154116 undirected NA NA
Solyc01g104590.2 Solyc03g112290.2 0.25630194996595 undirected NA NA
Solyc01g104590.2 Solyc06g060150.2 0.28388221578277 undirected NA NA
Solyc01g104590.2 Solyc06g008310.2 0.270318378374828 undirected NA NA
Solyc01g104590.2 Solyc11g071710.1 0.201486201424137 undirected NA NA
Solyc01g104590.2 Solyc06g053330.2 0.246265842356885 undirected NA NA
Solyc01g104590.2 Solyc05g016380.2 0.204441363187518 undirected NA NA
Solyc01g104590.2 Solyc10g045350.1 0.264186381056643 undirected NA NA
Solyc01g104590.2 Solyc08g075950.1 0.247446174922338 undirected NA NA
Solyc01g104590.2 Solyc01g112300.2 0.2392895948452 undirected NA NA
Solyc01g104590.2 Solyc02g089160.2 0.25003978894081 undirected NA NA
Solyc01g104590.2 Solyc10g054910.1 0.216273294887882 undirected NA NA
Solyc01g104590.2 Solyc02g082500.1 0.230201607825934 undirected NA NA
Solyc01g104590.2 Solyc07g049260.2 0.279701016058595 undirected NA NA
Solyc01g104590.2 Solyc09g075200.2 0.277749426812509 undirected NA NA
Solyc01g104590.2 Solyc04g005230.2 0.205290834928242 undirected NA NA
Solyc01g104590.2 Solyc02g094550.2 0.238390619552127 undirected NA NA
Solyc01g104590.2 Solyc04g017680.2 0.263711653976788 undirected NA NA
Solyc01g104590.2 Solyc09g030360.1 0.210379464901362 undirected NA NA
Solyc01g104590.2 Solyc02g077050.2 0.202085884289795 undirected NA NA
Solyc01g104590.2 Solyc03g117780.2 0.265742692421186 undirected NA NA
Solyc01g104590.2 Solyc12g005220.1 0.231855811604428 undirected NA NA
Solyc01g104590.2 Solyc06g008700.2 0.24981690920089 undirected NA NA
Solyc01g104590.2 Solyc10g038110.1 0.208899785900298 undirected NA NA
Solyc01g104590.2 Solyc06g048450.2 0.20299136557077 undirected NA NA
Solyc01g104590.2 Solyc02g082560.1 0.239652952998251 undirected NA NA
Solyc01g104590.2 Solyc10g083890.1 0.249028466006151 undirected NA NA
Solyc01g104590.2 Solyc01g091020.2 0.217580118026815 undirected NA NA
Solyc01g104590.2 Solyc02g079400.2 0.281741936339699 undirected NA NA
Solyc01g104590.2 Solyc06g072570.2 0.299351568668987 undirected NA NA
Solyc01g104590.2 Solyc10g076420.1 0.290935987851339 undirected NA NA
Solyc01g104590.2 Solyc06g066330.2 0.232850019411759 undirected NA NA
Solyc01g104590.2 Solyc01g081050.2 0.227538476317637 undirected NA NA
Solyc01g104590.2 Solyc02g063140.2 0.248423635599261 undirected NA NA
Solyc01g104590.2 Solyc04g051350.2 0.211439290984363 undirected NA NA
Solyc01g104590.2 Solyc11g010330.1 0.265431756772057 undirected NA NA
Solyc01g104590.2 Solyc03g112520.2 0.201894106080508 undirected NA NA
Solyc01g104590.2 Solyc10g007410.2 0.227330166523968 undirected NA NA
Solyc01g104590.2 Solyc02g089930.2 0.210630933799897 undirected NA NA
Solyc01g104590.2 Solyc08g006740.2 0.201196160120597 undirected NA NA
Solyc01g104590.2 Solyc06g066310.2 0.208945815398042 undirected NA NA
Solyc01g104590.2 Solyc09g091690.1 0.213232774830925 undirected NA NA
Solyc01g104590.2 Solyc09g011960.1 0.212240863595223 undirected NA NA
Solyc01g104590.2 Solyc07g008300.1 0.219116258058594 undirected NA NA
Solyc01g104590.2 Solyc03g116780.2 0.267233123276934 undirected NA NA
Solyc01g104590.2 Solyc06g069350.1 0.277417692556024 undirected NA NA
Solyc01g104590.2 Solyc09g092080.2 0.259437074940567 undirected NA NA
Solyc01g104590.2 Solyc11g006510.1 0.232373241297805 undirected NA NA
Solyc01g104590.2 Solyc07g005030.2 0.209816659620677 undirected NA NA
Solyc01g104590.2 Solyc04g054180.2 0.211166896712205 undirected NA NA
Solyc01g104590.2 Solyc11g065100.1 0.293063917151686 undirected NA NA
Solyc01g104590.2 Solyc03g006580.2 0.218608545518327 undirected NA NA
Solyc01g104590.2 Solyc12g042720.1 0.24358787246044 undirected NA NA
Solyc01g104590.2 Solyc09g018830.2 0.236584832493864 undirected NA NA
Solyc01g104590.2 Solyc10g086170.1 0.252407688049503 undirected NA NA
Solyc01g104590.2 Solyc02g088340.2 0.236249855051864 undirected NA NA
Solyc01g104590.2 Solyc01g100700.2 0.293217418350858 undirected NA NA
Solyc01g104590.2 Solyc05g047440.1 0.266452570876654 undirected NA NA
Solyc01g104590.2 Solyc08g048430.2 0.217475266251045 undirected NA NA
Solyc01g104590.2 Solyc04g064520.2 0.26559419165911 undirected NA NA
Solyc01g104590.2 Solyc02g090870.1 0.24904854974937 undirected NA NA
Solyc01g104590.2 Solyc09g056130.2 0.227717587132535 undirected NA NA
Solyc01g104590.2 Solyc07g064310.1 0.215186450481212 undirected NA NA
Solyc01g104590.2 Solyc01g058470.1 0.279398044265717 undirected NA NA
Solyc01g104590.2 Solyc08g016420.2 0.218706436496791 undirected NA NA
Solyc01g104590.2 Solyc03g031750.1 0.2002002300785 undirected NA NA
Solyc01g104590.2 Solyc03g093520.2 0.241006291969628 undirected NA NA
Solyc01g104590.2 Solyc09g091450.2 0.272921219619006 undirected NA NA
Solyc01g104590.2 Solyc08g083200.2 0.251750444123284 undirected NA NA
Solyc01g104590.2 Solyc02g087200.1 0.247285020575825 undirected NA NA
Solyc01g104590.2 Solyc09g005350.2 0.216632966798159 undirected NA NA
Solyc01g104590.2 Solyc08g081130.2 0.212095073664647 undirected NA NA
Solyc01g104590.2 Solyc09g008140.2 0.222713648529593 undirected NA NA
Solyc01g104590.2 Solyc05g005890.2 0.279258097932138 undirected NA NA
Solyc01g104590.2 Solyc04g011750.2 0.227713672459993 undirected NA NA
Solyc01g104590.2 Solyc10g080840.1 0.215876432917963 undirected NA NA
Solyc01g104590.2 Solyc02g088400.2 0.255526848494156 undirected NA NA
Solyc01g104590.2 Solyc12g005470.1 0.210829575112682 undirected NA NA
Solyc01g104590.2 Solyc01g103380.2 0.251244508195566 undirected NA NA
Solyc01g104590.2 Solyc12g008580.1 0.265449167783117 undirected NA NA
Solyc01g104590.2 Solyc08g075730.2 0.247278281592688 undirected NA NA
Solyc01g104590.2 Solyc11g005360.1 0.207210467936726 undirected NA NA
Solyc01g104590.2 Solyc01g009850.2 0.244223186188016 undirected NA NA
Solyc01g104590.2 Solyc09g090230.1 0.234091273439764 undirected NA NA
Solyc01g104590.2 Solyc08g007010.2 0.215778292790078 undirected NA NA
Solyc01g104590.2 Solyc02g093310.2 0.223011362665304 undirected NA NA
Solyc01g104590.2 Solyc07g063140.1 0.214541352600101 undirected NA NA
Solyc01g104590.2 Solyc09g059620.2 0.227117927405166 undirected NA NA
Solyc01g104590.2 Solyc08g081920.2 0.222236542758929 undirected NA NA
Solyc01g104590.2 Solyc03g098170.2 0.259972928508243 undirected NA NA
Solyc01g104590.2 Solyc07g066270.2 0.301331754641111 undirected NA NA
Solyc01g104590.2 Solyc02g091750.2 0.265688305196737 undirected NA NA
Solyc01g104590.2 Solyc02g068460.1 0.208333934771572 undirected NA NA
Solyc01g104590.2 Solyc08g077000.1 0.200925976040294 undirected NA NA
Solyc01g104590.2 Solyc08g076530.2 0.203182449509012 undirected NA NA
Solyc01g104590.2 Solyc03g118550.2 0.206285322162561 undirected NA NA
Solyc01g104590.2 Solyc03g051970.2 0.243386054246486 undirected NA NA
Solyc01g104590.2 Solyc10g085560.1 0.255329321634463 undirected NA NA
Solyc01g104590.2 Solyc08g065760.2 0.267284756960824 undirected NA NA
Solyc01g104590.2 Solyc09g072660.2 0.228995794267233 undirected NA NA
Solyc01g104590.2 Solyc11g012130.1 0.217770235466658 undirected NA NA
Solyc01g104590.2 Solyc07g041620.1 0.21906868923609 undirected NA NA
Solyc01g104590.2 Solyc09g083230.1 0.23491930537648 undirected NA NA
Solyc01g104590.2 Solyc04g077810.1 0.24303225939333 undirected NA NA
Solyc01g104590.2 Solyc02g093690.2 0.229580077701028 undirected NA NA
Solyc01g104590.2 Solyc09g056170.2 0.234617196505194 undirected NA NA
Solyc01g104590.2 Solyc03g093970.2 0.23809788950421 undirected NA NA
Solyc01g104590.2 Solyc10g079770.1 0.202183241849983 undirected NA NA
Solyc01g104590.2 Solyc05g054700.2 0.202830889193494 undirected NA NA
Solyc01g104590.2 Solyc10g047960.1 0.273721372953574 undirected NA NA
Solyc01g104590.2 Solyc03g117320.2 0.290621322468679 undirected NA NA
Solyc01g104590.2 Solyc11g012890.1 0.229073226063458 undirected NA NA
Solyc01g104590.2 Solyc11g011530.1 0.241923270420895 undirected NA NA
Solyc01g104590.2 Solyc03g093220.2 0.244578231630141 undirected NA NA
Solyc01g104590.2 Solyc04g064680.2 0.244629749288409 undirected NA NA
Solyc01g104590.2 Solyc06g064890.2 0.205935217982303 undirected NA NA
Solyc01g104590.2 Solyc02g062250.2 0.221729623630108 undirected NA NA
Solyc01g104590.2 Solyc12g088200.1 0.201782178964858 undirected NA NA
Solyc01g104590.2 Solyc06g072330.2 0.220112610902583 undirected NA NA
Solyc01g104590.2 Solyc12g094700.1 0.255928248897714 undirected NA NA
Solyc01g104590.2 Solyc02g062240.2 0.220234271460502 undirected NA NA
Solyc01g104590.2 Solyc10g017890.1 0.233507084432869 undirected NA NA
Solyc01g104590.2 Solyc10g078830.1 0.207040923873559 undirected NA NA
Solyc01g104590.2 Solyc02g070810.2 0.207875656155964 undirected NA NA
Solyc01g104590.2 Solyc01g010710.2 0.20318780645888 undirected NA NA
Solyc01g104590.2 Solyc08g008030.2 0.286869961804055 undirected NA NA
Solyc01g104590.2 Solyc04g014350.1 0.203727030161058 undirected NA NA
Solyc01g104590.2 Solyc10g054280.1 0.254865292393901 undirected NA NA
Solyc01g104590.2 Solyc07g062910.2 0.239953793680919 undirected NA NA
Solyc01g104590.2 Solyc01g073970.2 0.225651713313383 undirected NA NA
Solyc01g104590.2 Solyc12g062290.1 0.230140370069257 undirected NA NA
Solyc01g104590.2 Solyc11g021310.1 0.247287862855696 undirected NA NA
Solyc01g104590.2 Solyc01g066480.2 0.205196159861654 undirected NA NA
Solyc01g104590.2 Solyc04g076010.2 0.266976175944699 undirected NA NA
Solyc01g104590.2 Solyc05g047390.1 0.28343710292622 undirected NA NA
Solyc01g104590.2 Solyc02g069840.2 0.264909459759231 undirected NA NA
Solyc01g104590.2 Solyc04g054260.2 0.234648864810866 undirected NA NA
Solyc01g104590.2 Solyc06g066340.2 0.267456802054319 undirected NA NA
Solyc01g104590.2 Solyc10g007850.2 0.206803075531414 undirected NA NA
Solyc01g104590.2 Solyc04g073950.1 0.270440209362706 undirected NA NA
Solyc01g104590.2 Solyc05g047450.1 0.209658544735074 undirected NA NA
Solyc01g104590.2 Solyc05g053980.1 0.207047030135488 undirected NA NA
Solyc01g104590.2 Solyc01g086670.2 0.225011843004294 undirected NA NA
Solyc01g104590.2 Solyc01g081500.2 0.256998350558294 undirected NA NA
Solyc01g104590.2 Solyc06g005570.2 0.211992727723205 undirected NA NA
Solyc01g104590.2 Solyc03g114290.2 0.242108958394115 undirected NA NA
Solyc01g104590.2 Solyc06g050720.2 0.219471015732774 undirected NA NA
Solyc01g104590.2 Solyc07g043640.2 0.264803889207658 undirected NA NA
Solyc01g104590.2 Solyc02g089020.1 0.259654914173007 undirected NA NA
Solyc01g104590.2 Solyc02g082420.2 0.22172112185904 undirected NA NA
Solyc01g104590.2 Solyc10g084700.1 0.20269633486866 undirected NA NA
Solyc01g104590.2 Solyc03g116020.2 0.222760726738941 undirected NA NA
Solyc01g104590.2 Solyc03g019730.2 0.22849523999929 undirected NA NA
Solyc01g104590.2 Solyc09g092090.2 0.292666923415418 undirected NA NA
Solyc01g104590.2 Solyc04g045530.2 0.218922723718325 undirected NA NA
Solyc01g104590.2 Solyc05g010300.2 0.295929635220703 undirected NA NA
Solyc01g104590.2 Solyc12g009380.1 0.213995440259606 undirected NA NA
Solyc01g104590.2 Solyc08g077830.1 0.239382401606357 undirected NA NA
Solyc01g104590.2 Solyc03g083290.2 0.233846618222755 undirected NA NA
Solyc01g104590.2 Solyc01g091070.2 0.279720332322341 undirected NA NA
Solyc01g104590.2 Solyc01g079260.2 0.217694892465665 undirected NA NA
Solyc01g104590.2 Solyc01g080940.2 0.246344817860019 undirected NA NA
Solyc01g104590.2 Solyc08g008510.2 0.230733398751833 undirected NA NA
Solyc01g104590.2 Solyc03g119540.2 0.20322636770973 undirected NA NA
Solyc01g104590.2 Solyc12g005760.1 0.208934517912228 undirected NA NA
Solyc01g104590.2 Solyc01g097140.2 0.279168458938452 undirected NA NA
Solyc01g104590.2 Solyc02g090740.2 0.277221145806256 undirected NA NA
Solyc01g104590.2 Solyc08g005890.2 0.272888634424264 undirected NA NA
Solyc01g104590.2 Solyc05g053380.2 0.249026122524031 undirected NA NA
Solyc01g104590.2 Solyc05g012710.2 0.205609514005884 undirected NA NA
Solyc01g104590.2 Solyc05g051520.2 0.234851273166454 undirected NA NA
Solyc01g104590.2 Solyc11g013400.1 0.270863177753542 undirected NA NA
Solyc01g104590.2 Solyc05g013120.2 0.206143417021465 undirected NA NA
Solyc01g104590.2 Solyc08g060970.2 0.271663073948497 undirected NA NA
Solyc01g104590.2 Solyc05g013450.2 0.210902867532629 undirected NA NA
Solyc01g104590.2 Solyc02g083630.2 0.222067715092147 undirected NA NA
Solyc01g104590.2 Solyc09g011490.2 0.237548272852093 undirected NA NA
Solyc01g104590.2 Solyc01g111590.2 0.202661305611828 undirected NA NA
Solyc01g104590.2 Solyc10g007930.2 0.204831941994618 undirected NA NA
Solyc01g104590.2 Solyc02g087640.2 0.20839168747699 undirected NA NA
Solyc01g104590.2 Solyc10g077050.1 0.273666004950545 undirected NA NA
Solyc01g104590.2 Solyc12g009840.1 0.201280279056254 undirected NA NA
Solyc01g104590.2 Solyc04g011530.2 0.281153316437567 undirected NA NA
Solyc01g104590.2 Solyc03g005870.2 0.220212307408609 undirected NA NA
Solyc01g104590.2 Solyc01g066680.2 0.206556618883895 undirected NA NA
Solyc01g104590.2 Solyc09g091650.2 0.210265708971414 undirected NA NA
Solyc01g104590.2 Solyc09g091150.2 0.291331331368706 undirected NA NA
Solyc01g104590.2 Solyc05g015630.2 0.278078092714617 undirected NA NA
Solyc01g104590.2 Solyc03g097160.2 0.210098591277919 undirected NA NA
Solyc01g104590.2 Solyc07g053730.2 0.224264774165297 undirected NA NA
Solyc01g104590.2 Solyc11g065270.1 0.250795949753512 undirected NA NA
Solyc01g104590.2 Solyc05g008930.2 0.221519908058196 undirected NA NA
Solyc01g104590.2 Solyc08g029360.2 0.295987914326352 undirected NA NA
Solyc01g104590.2 Solyc05g008310.2 0.219497423987573 undirected NA NA
Solyc01g104590.2 Solyc06g073150.2 0.2769013341825 undirected NA NA
Solyc01g104590.2 Solyc07g006680.1 0.207681915612192 undirected NA NA
Solyc01g104590.2 Solyc03g118480.2 0.239545795403388 undirected NA NA
Solyc01g104590.2 Solyc06g052080.2 0.252837280903942 undirected NA NA
Solyc01g104590.2 Solyc12g096690.1 0.227409143226458 undirected NA NA
Solyc01g104590.2 Solyc03g119420.2 0.216312466672883 undirected NA NA
Solyc04g015620.2 Solyc01g099900.2 0.266546578036223 undirected NA NA
Solyc04g015620.2 Solyc06g073310.2 0.285627591620877 undirected NA NA
Solyc04g015620.2 Solyc01g099830.2 0.215968417901399 undirected NA NA
Solyc04g015620.2 Solyc08g075700.2 0.272555731965286 undirected NA NA
Solyc04g015620.2 Solyc09g007250.2 0.200621326330234 undirected NA NA
Solyc04g015620.2 Solyc04g074300.2 0.244881660453807 undirected NA NA
Solyc04g015620.2 Solyc10g078960.1 0.254352459951025 undirected NA NA
Solyc04g015620.2 Solyc02g070310.2 0.256037469196311 undirected NA NA
Solyc04g015620.2 Solyc12g008720.1 0.256339491306636 undirected NA NA
Solyc04g015620.2 Solyc06g069010.2 0.242455864337247 undirected NA NA
Solyc04g015620.2 Solyc06g011280.2 0.256457068427118 undirected NA NA
Solyc04g015620.2 Solyc03g112360.1 0.260793071097215 undirected NA NA
Solyc04g015620.2 Solyc05g053670.2 0.240184083140025 undirected NA NA
Solyc04g015620.2 Solyc08g074240.2 0.253973039153293 undirected NA NA
Solyc04g015620.2 Solyc12g005330.1 0.27090553741712 undirected NA NA
Solyc04g015620.2 Solyc01g068530.2 0.222397738089674 undirected NA NA
Solyc04g015620.2 Solyc03g115100.2 0.248520341029197 undirected NA NA
Solyc04g015620.2 Solyc03g111230.2 0.218098258952967 undirected NA NA
Solyc04g015620.2 Solyc06g075180.1 0.305139211267583 undirected NA NA
Solyc04g015620.2 Solyc10g083570.1 0.201759547699621 undirected NA NA
Solyc04g015620.2 Solyc10g086020.1 0.261363871387261 undirected NA NA
Solyc04g015620.2 Solyc12g096300.1 0.211979698639023 undirected NA NA
Solyc04g015620.2 Solyc04g005680.2 0.204066484360411 undirected NA NA
Solyc04g015620.2 Solyc04g063290.2 0.227787473221509 undirected NA NA
Solyc04g015620.2 Solyc06g064620.2 0.245952270127852 undirected NA NA
Solyc04g015620.2 Solyc10g006580.2 0.250692782924561 undirected NA NA
Solyc04g015620.2 Solyc06g082870.2 0.221274491796144 undirected NA NA
Solyc04g015620.2 Solyc06g072490.2 0.228747986946502 undirected NA NA
Solyc04g015620.2 Solyc11g039840.1 0.24619004831311 undirected NA NA
Solyc04g015620.2 Solyc09g072870.2 0.271471868064022 undirected NA NA
Solyc04g015620.2 Solyc05g054810.2 0.25721814574572 undirected NA NA
Solyc04g015620.2 Solyc11g068420.1 0.285131397347095 undirected NA NA
Solyc04g015620.2 Solyc06g074300.2 0.256838550114348 undirected NA NA
Solyc04g015620.2 Solyc06g007520.2 0.204332709613664 undirected NA NA
Solyc04g015620.2 Solyc12g096540.1 0.235589089178144 undirected NA NA
Solyc04g015620.2 Solyc06g008260.2 0.211588143762997 undirected NA NA
Solyc04g015620.2 Solyc03g121330.2 0.251154336467557 undirected NA NA
Solyc04g015620.2 Solyc03g112850.2 0.213349743768694 undirected NA NA
Solyc04g015620.2 Solyc02g077480.1 0.208445147450444 undirected NA NA
Solyc04g015620.2 Solyc03g119360.2 0.240501044719838 undirected NA NA
Solyc04g015620.2 Solyc07g005560.2 0.246208875508087 undirected NA NA
Solyc04g015620.2 Solyc12g044720.1 0.2068386840003 undirected NA NA
Solyc04g015620.2 Solyc01g006150.2 0.210236722260965 undirected NA NA
Solyc04g015620.2 Solyc09g009260.2 0.212851376953319 undirected NA NA
Solyc04g015620.2 Solyc04g008810.2 0.22018272405903 undirected NA NA
Solyc04g015620.2 Solyc05g052800.2 0.261282699029873 undirected NA NA
Solyc04g015620.2 Solyc11g069440.1 0.244579782226754 undirected NA NA
Solyc04g015620.2 Solyc05g052140.2 0.215921868127082 undirected NA NA
Solyc04g015620.2 Solyc05g007560.2 0.221864797064085 undirected NA NA
Solyc04g015620.2 Solyc06g063310.1 0.245071840796416 undirected NA NA
Solyc04g015620.2 Solyc04g026100.1 0.23295498934433 undirected NA NA
Solyc04g015620.2 Solyc04g008460.2 0.234369850120629 undirected NA NA
Solyc04g015620.2 Solyc08g041890.2 0.244723947196147 undirected NA NA
Solyc04g015620.2 Solyc12g039120.1 0.21800630588466 undirected NA NA
Solyc04g015620.2 Solyc05g055640.2 0.203999444245841 undirected NA NA
Solyc04g015620.2 Solyc10g085550.1 0.210265015224656 undirected NA NA
Solyc04g015620.2 Solyc10g007980.2 0.280677777845172 undirected NA NA
Solyc04g015620.2 Solyc06g060290.2 0.266293326079628 undirected NA NA
Solyc04g015620.2 Solyc12g042650.1 0.223269900260755 undirected NA NA
Solyc04g015620.2 Solyc05g055230.1 0.206588697390492 undirected NA NA
Solyc04g015620.2 Solyc10g084350.1 0.232775499551059 undirected NA NA
Solyc04g015620.2 Solyc06g069090.2 0.226857746451316 undirected NA NA
Solyc04g015620.2 Solyc01g097870.2 0.219711077957458 undirected NA NA
Solyc04g015620.2 Solyc06g083790.2 0.219380621853442 undirected NA NA
Solyc04g015620.2 Solyc08g083120.2 0.206894846869985 undirected NA NA
Solyc04g015620.2 Solyc04g076030.1 0.202622943797159 undirected NA NA
Solyc04g015620.2 Solyc07g041310.2 0.248061549917454 undirected NA NA
Solyc04g015620.2 Solyc09g010100.2 0.218204045637568 undirected NA NA
Solyc04g015620.2 Solyc06g082090.2 0.208587481835477 undirected NA NA
Solyc04g015620.2 Solyc10g081030.1 0.239573118893769 undirected NA NA
Solyc04g015620.2 Solyc07g065170.2 0.248476029071545 undirected NA NA
Solyc04g015620.2 Solyc05g046390.2 0.267165444103795 undirected NA NA
Solyc04g015620.2 Solyc10g083280.1 0.229095438939066 undirected NA NA
Solyc04g015620.2 Solyc07g065330.2 0.228805976462449 undirected NA NA
Solyc04g015620.2 Solyc01g009520.2 0.270116922605446 undirected NA NA
Solyc04g015620.2 Solyc07g063890.2 0.21932330462321 undirected NA NA
Solyc04g015620.2 Solyc01g096580.2 0.207303366644549 undirected NA NA
Solyc04g015620.2 Solyc12g010930.1 0.228972487336762 undirected NA NA
Solyc04g015620.2 Solyc10g077010.1 0.205886653289334 undirected NA NA
Solyc04g015620.2 Solyc08g068180.2 0.255737590768372 undirected NA NA
Solyc04g015620.2 Solyc01g103800.2 0.207305273408609 undirected NA NA
Solyc04g015620.2 Solyc09g091740.2 0.266321210129345 undirected NA NA
Solyc04g015620.2 Solyc11g069000.1 0.248822808752071 undirected NA NA
Solyc04g015620.2 Solyc06g060080.2 0.270228681831278 undirected NA NA
Solyc04g015620.2 Solyc06g066660.2 0.207217355798763 undirected NA NA
Solyc04g015620.2 Solyc02g070360.2 0.213700758555717 undirected NA NA
Solyc04g015620.2 Solyc01g091220.2 0.227441914638453 undirected NA NA
Solyc04g015620.2 Solyc09g091170.2 0.244764199880155 undirected NA NA
Solyc04g015620.2 Solyc12g009140.1 0.204671732471513 undirected NA NA
Solyc04g015620.2 Solyc01g074000.2 0.212572641269471 undirected NA NA
Solyc04g015620.2 Solyc07g065280.2 0.204691320033125 undirected NA NA
Solyc04g015620.2 Solyc05g043430.2 0.231829908743395 undirected NA NA
Solyc04g015620.2 Solyc12g013550.1 0.236326125835931 undirected NA NA
Solyc04g015620.2 Solyc12g098330.1 0.200033155175372 undirected NA NA
Solyc04g015620.2 Solyc01g110380.2 0.239503324217401 undirected NA NA
Solyc04g015620.2 Solyc03g025910.2 0.242769523142021 undirected NA NA
Solyc04g015620.2 Solyc01g102830.2 0.211834737277723 undirected NA NA
Solyc04g015620.2 Solyc03g058380.2 0.205735153894627 undirected NA NA
Solyc04g015620.2 Solyc05g005690.1 0.200406683559341 undirected NA NA
Solyc04g015620.2 Solyc06g063220.2 0.200469663018234 undirected NA NA
Solyc04g015620.2 Solyc06g062500.2 0.217663162954071 undirected NA NA
Solyc04g015620.2 Solyc03g097250.2 0.238272090657767 undirected NA NA
Solyc04g015620.2 Solyc06g008120.1 0.212548432159301 undirected NA NA
Solyc04g015620.2 Solyc10g008010.2 0.246512493561724 undirected NA NA
Solyc04g015620.2 Solyc06g007200.2 0.230649185851158 undirected NA NA
Solyc04g015620.2 Solyc07g017900.2 0.213587452430927 undirected NA NA
Solyc04g015620.2 Solyc02g085790.2 0.210982485344018 undirected NA NA
Solyc04g015620.2 Solyc06g082680.2 0.22012725417611 undirected NA NA
Solyc04g015620.2 Solyc03g097010.2 0.217801830207512 undirected NA NA
Solyc04g015620.2 Solyc11g071490.1 0.212689750459541 undirected NA NA
Solyc04g015620.2 Solyc03g112900.2 0.206869999179054 undirected NA NA
Solyc04g015620.2 Solyc04g047720.2 0.218811673865813 undirected NA NA
Solyc04g015620.2 Solyc01g094890.2 0.216670441918177 undirected NA NA
Solyc04g015620.2 Solyc06g036350.2 0.216228216801913 undirected NA NA
Solyc04g015620.2 Solyc12g018990.1 0.201650253299851 undirected NA NA
Solyc04g015620.2 Solyc01g094560.2 0.205927939291298 undirected NA NA
Solyc04g015620.2 Solyc04g054310.2 0.273306100734135 undirected NA NA
Solyc04g015620.2 Solyc10g009220.2 0.200478825572078 undirected NA NA
Solyc04g015620.2 Solyc04g005590.2 0.267044187430921 undirected NA NA
Solyc04g015620.2 Solyc02g067050.2 0.208397021414104 undirected NA NA
Solyc04g015620.2 Solyc07g017410.2 0.265043473372802 undirected NA NA
Solyc04g015620.2 Solyc08g068400.2 0.212298350952759 undirected NA NA
Solyc04g015620.2 Solyc10g008350.2 0.20678988001163 undirected NA NA
Solyc04g015620.2 Solyc04g074080.2 0.205376339175718 undirected NA NA
Solyc04g015620.2 Solyc09g057660.2 0.201817473709871 undirected NA NA
Solyc04g015620.2 Solyc03g007310.2 0.207765201888513 undirected NA NA
Solyc04g015620.2 Solyc10g045350.1 0.247737892833314 undirected NA NA
Solyc04g015620.2 Solyc10g076420.1 0.204157429805806 undirected NA NA
Solyc04g015620.2 Solyc03g098170.2 0.205505304974042 undirected NA NA
Solyc04g015620.2 Solyc04g076010.2 0.205949301162836 undirected NA NA
Solyc04g015620.2 Solyc08g005890.2 0.212335073518543 undirected NA NA
Solyc05g008450.2 Solyc01g099900.2 0.225549280450794 undirected NA NA
Solyc05g008450.2 Solyc06g073310.2 0.215372577907913 undirected NA NA
Solyc05g008450.2 Solyc08g075700.2 0.206648900429851 undirected NA NA
Solyc05g008450.2 Solyc02g094470.2 0.239610125702502 undirected NA NA
Solyc05g008450.2 Solyc04g074300.2 0.202421508054228 undirected NA NA
Solyc05g008450.2 Solyc06g007670.2 0.210008538770841 undirected NA NA
Solyc05g008450.2 Solyc07g062650.2 0.226542515714015 undirected NA NA
Solyc05g008450.2 Solyc04g007550.2 0.206427571587994 undirected NA NA
Solyc05g008450.2 Solyc06g069010.2 0.213631773726145 undirected NA NA
Solyc05g008450.2 Solyc06g011280.2 0.206895247791396 undirected NA NA
Solyc05g008450.2 Solyc02g085350.2 0.200491898863419 undirected NA NA
Solyc05g008450.2 Solyc12g005330.1 0.204803409068533 undirected NA NA
Solyc05g008450.2 Solyc03g115100.2 0.22999215652208 undirected NA NA
Solyc05g008450.2 Solyc06g075180.1 0.24951923995955 undirected NA NA
Solyc05g008450.2 Solyc10g083570.1 0.215329897316077 undirected NA NA
Solyc05g008450.2 Solyc06g072490.2 0.203875587938476 undirected NA NA
Solyc05g008450.2 Solyc11g039840.1 0.219616424219852 undirected NA NA
Solyc05g008450.2 Solyc11g068420.1 0.213181555007806 undirected NA NA
Solyc05g008450.2 Solyc12g008630.1 0.23905487346242 undirected NA NA
Solyc05g008450.2 Solyc01g111760.2 0.202276734573088 undirected NA NA
Solyc05g008450.2 Solyc11g069440.1 0.216657700457982 undirected NA NA
Solyc05g008450.2 Solyc10g085550.1 0.230297763135709 undirected NA NA
Solyc05g008450.2 Solyc10g007980.2 0.226884278455807 undirected NA NA
Solyc05g008450.2 Solyc06g060290.2 0.243714388281634 undirected NA NA
Solyc05g008450.2 Solyc05g056310.2 0.206169091814666 undirected NA NA
Solyc05g008450.2 Solyc06g083790.2 0.219383122108667 undirected NA NA
Solyc05g008450.2 Solyc07g065170.2 0.217761464659536 undirected NA NA
Solyc05g008450.2 Solyc05g046390.2 0.201123245150033 undirected NA NA
Solyc05g008450.2 Solyc08g082820.2 0.211363774932364 undirected NA NA
Solyc05g008450.2 Solyc06g075010.2 0.201781515833014 undirected NA NA
Solyc05g008450.2 Solyc11g069000.1 0.212052820651214 undirected NA NA
Solyc05g008450.2 Solyc03g121070.2 0.24178431392787 undirected NA NA
Solyc05g008450.2 Solyc12g013550.1 0.20798172309085 undirected NA NA
Solyc05g008450.2 Solyc01g110380.2 0.201831883745838 undirected NA NA
Solyc05g008450.2 Solyc10g079610.1 0.222587380283903 undirected NA NA
Solyc05g008450.2 Solyc05g053650.2 0.200067651633375 undirected NA NA
Solyc05g008450.2 Solyc10g080440.1 0.205859710310632 undirected NA NA
Solyc05g008450.2 Solyc12g099100.1 0.224043979749271 undirected NA NA
Solyc05g008450.2 Solyc06g007200.2 0.221419054600219 undirected NA NA
Solyc05g008450.2 Solyc04g070980.2 0.201286888084437 undirected NA NA
Solyc05g008450.2 Solyc02g085790.2 0.221759822915322 undirected NA NA
Solyc05g008450.2 Solyc11g007720.1 0.206844587621004 undirected NA NA
Solyc05g008450.2 Solyc09g025250.2 0.215160815044772 undirected NA NA
Solyc05g008450.2 Solyc04g054310.2 0.226808701658631 undirected NA NA
Solyc05g008450.2 Solyc12g010540.1 0.200346155788754 undirected NA NA
Solyc05g008450.2 Solyc01g091080.2 0.202874447388556 undirected NA NA
Solyc05g008450.2 Solyc02g067050.2 0.20701306467437 undirected NA NA
Solyc05g008450.2 Solyc11g043170.1 0.201009170879187 undirected NA NA
Solyc05g008450.2 Solyc07g017410.2 0.204056466527223 undirected NA NA
Solyc05g008450.2 Solyc01g080580.2 0.203956924102895 undirected NA NA
Solyc05g008450.2 Solyc07g043160.1 0.204746386040694 undirected NA NA
Solyc05g008450.2 Solyc09g057660.2 0.227408667243159 undirected NA NA
Solyc05g008450.2 Solyc01g057520.2 0.201897139756959 undirected NA NA
Solyc05g008450.2 Solyc07g007350.1 0.219802602928343 undirected NA NA
Solyc05g008450.2 Solyc08g042100.2 0.200806761222501 undirected NA NA
Solyc05g008450.2 Solyc08g005890.2 0.214339554029993 undirected NA NA
Solyc05g008450.2 Solyc01g095280.2 0.20004469483144 undirected NA NA
Solyc10g081510.1 Solyc12g008630.1 0.214664547594436 undirected NA NA
Solyc10g081510.1 Solyc03g121070.2 0.203855502338987 undirected NA NA
Solyc08g068330.2 Solyc02g069490.2 0.201038636784383 undirected NA NA
Solyc08g068330.2 Solyc02g094470.2 0.221473092212534 undirected NA NA
Solyc08g068330.2 Solyc02g063490.2 0.249482906302301 undirected NA NA
Solyc08g068330.2 Solyc02g067460.2 0.24575532078652 undirected NA NA
Solyc08g068330.2 Solyc11g066710.1 0.220084005188371 undirected NA NA
Solyc08g068330.2 Solyc07g062650.2 0.238783060404485 undirected NA NA
Solyc08g068330.2 Solyc02g085350.2 0.200515894846502 undirected NA NA
Solyc08g068330.2 Solyc10g083570.1 0.213376103218341 undirected NA NA
Solyc08g068330.2 Solyc02g078380.2 0.200416778994795 undirected NA NA
Solyc08g068330.2 Solyc12g011000.1 0.228257569393103 undirected NA NA
Solyc08g068330.2 Solyc01g091730.2 0.213047506759535 undirected NA NA
Solyc08g068330.2 Solyc12g008630.1 0.201747321164276 undirected NA NA
Solyc08g068330.2 Solyc04g074550.2 0.200324526520788 undirected NA NA
Solyc08g068330.2 Solyc01g059830.2 0.226041531321709 undirected NA NA
Solyc08g068330.2 Solyc03g121070.2 0.217086095672033 undirected NA NA
Solyc08g068330.2 Solyc03g005050.2 0.208788299174827 undirected NA NA
Solyc08g068330.2 Solyc12g099100.1 0.224997591601086 undirected NA NA
Solyc08g068330.2 Solyc02g063060.2 0.203039394545799 undirected NA NA
Solyc08g068330.2 Solyc07g049290.2 0.20672136687223 undirected NA NA
Solyc08g068330.2 Solyc07g007350.1 0.204980257257689 undirected NA NA
Solyc03g117480.2 Solyc02g069490.2 0.200031552342566 undirected NA NA
Solyc03g117480.2 Solyc01g099900.2 0.219887178431619 undirected NA NA
Solyc03g117480.2 Solyc06g073310.2 0.21884246904103 undirected NA NA
Solyc03g117480.2 Solyc08g075700.2 0.213405563347468 undirected NA NA
Solyc03g117480.2 Solyc05g054580.2 0.215768298434614 undirected NA NA
Solyc03g117480.2 Solyc02g063490.2 0.227492315603103 undirected NA NA
Solyc03g117480.2 Solyc04g074300.2 0.224937774279652 undirected NA NA
Solyc03g117480.2 Solyc02g067460.2 0.255440726101388 undirected NA NA
Solyc03g117480.2 Solyc11g066710.1 0.230693524573303 undirected NA NA
Solyc03g117480.2 Solyc07g062650.2 0.234578887449157 undirected NA NA
Solyc03g117480.2 Solyc12g008720.1 0.203648650893457 undirected NA NA
Solyc03g117480.2 Solyc06g075180.1 0.217878746205723 undirected NA NA
Solyc03g117480.2 Solyc10g083570.1 0.215237626133616 undirected NA NA
Solyc03g117480.2 Solyc12g096300.1 0.218053493293013 undirected NA NA
Solyc03g117480.2 Solyc04g063290.2 0.216197660314631 undirected NA NA
Solyc03g117480.2 Solyc06g072490.2 0.235001253106087 undirected NA NA
Solyc03g117480.2 Solyc02g078380.2 0.225364446427237 undirected NA NA
Solyc03g117480.2 Solyc11g072450.1 0.210849219640564 undirected NA NA
Solyc03g117480.2 Solyc06g074300.2 0.21543555747148 undirected NA NA
Solyc03g117480.2 Solyc12g011000.1 0.21182922653791 undirected NA NA
Solyc03g117480.2 Solyc01g091730.2 0.219329017969982 undirected NA NA
Solyc03g117480.2 Solyc03g121330.2 0.207230231380493 undirected NA NA
Solyc03g117480.2 Solyc03g119360.2 0.207592400286693 undirected NA NA
Solyc03g117480.2 Solyc06g008170.2 0.210687635228858 undirected NA NA
Solyc03g117480.2 Solyc01g006150.2 0.221797771049911 undirected NA NA
Solyc03g117480.2 Solyc05g007250.2 0.259013295442115 undirected NA NA
Solyc03g117480.2 Solyc11g069440.1 0.218457300833741 undirected NA NA
Solyc03g117480.2 Solyc10g007980.2 0.226871685705411 undirected NA NA
Solyc03g117480.2 Solyc06g074430.2 0.202237076457527 undirected NA NA
Solyc03g117480.2 Solyc06g060290.2 0.224989560724745 undirected NA NA
Solyc03g117480.2 Solyc12g042650.1 0.220910453380588 undirected NA NA
Solyc03g117480.2 Solyc05g056310.2 0.207377489608109 undirected NA NA
Solyc03g117480.2 Solyc10g081030.1 0.208691187184108 undirected NA NA
Solyc03g117480.2 Solyc07g065170.2 0.210364111172171 undirected NA NA
Solyc03g117480.2 Solyc08g067020.2 0.200937545645556 undirected NA NA
Solyc03g117480.2 Solyc02g070360.2 0.204852860772332 undirected NA NA
Solyc03g117480.2 Solyc01g059830.2 0.210205749384264 undirected NA NA
Solyc03g117480.2 Solyc11g065670.1 0.217127568885743 undirected NA NA
Solyc03g117480.2 Solyc09g075150.2 0.207929052351129 undirected NA NA
Solyc03g117480.2 Solyc09g073000.2 0.206308429214059 undirected NA NA
Solyc03g117480.2 Solyc10g008140.2 0.217050410069116 undirected NA NA
Solyc03g117480.2 Solyc05g005690.1 0.200816337203204 undirected NA NA
Solyc03g117480.2 Solyc03g005050.2 0.213417212180404 undirected NA NA
Solyc03g117480.2 Solyc01g112020.2 0.218576642161 undirected NA NA
Solyc03g117480.2 Solyc09g025250.2 0.226588197580942 undirected NA NA
Solyc03g117480.2 Solyc04g054310.2 0.206788707997789 undirected NA NA
Solyc03g117480.2 Solyc07g017410.2 0.206113147300717 undirected NA NA
Solyc03g117480.2 Solyc06g068970.2 0.209071150818949 undirected NA NA
Solyc03g117480.2 Solyc06g072740.1 0.215867398961252 undirected NA NA
Solyc05g053810.2 Solyc09g009020.2 0.212129665051325 undirected NA NA
Solyc05g053810.2 Solyc06g073310.2 0.208690489243807 undirected NA NA
Solyc05g053810.2 Solyc08g075700.2 0.215085999642805 undirected NA NA
Solyc05g053810.2 Solyc07g062650.2 0.233075800208428 undirected NA NA
Solyc05g053810.2 Solyc04g011510.2 0.233165542820463 undirected NA NA
Solyc05g053810.2 Solyc03g112360.1 0.203236899912433 undirected NA NA
Solyc05g053810.2 Solyc05g053670.2 0.218542964559396 undirected NA NA
Solyc05g053810.2 Solyc12g005330.1 0.240683157142755 undirected NA NA
Solyc05g053810.2 Solyc01g068530.2 0.200172143224642 undirected NA NA
Solyc05g053810.2 Solyc03g115100.2 0.243653968151526 undirected NA NA
Solyc05g053810.2 Solyc06g075180.1 0.243553911424027 undirected NA NA
Solyc05g053810.2 Solyc10g083570.1 0.243140184455059 undirected NA NA
Solyc05g053810.2 Solyc01g067740.2 0.253144466096687 undirected NA NA
Solyc05g053810.2 Solyc06g064620.2 0.209562599939248 undirected NA NA
Solyc05g053810.2 Solyc11g039840.1 0.265672987392827 undirected NA NA
Solyc05g053810.2 Solyc05g054810.2 0.210426008284079 undirected NA NA
Solyc05g053810.2 Solyc11g068420.1 0.222875724197676 undirected NA NA
Solyc05g053810.2 Solyc06g074300.2 0.216126686122758 undirected NA NA
Solyc05g053810.2 Solyc12g008630.1 0.209291620745436 undirected NA NA
Solyc05g053810.2 Solyc05g008600.2 0.240385679187464 undirected NA NA
Solyc05g053810.2 Solyc07g005560.2 0.200352812926021 undirected NA NA
Solyc05g053810.2 Solyc09g009260.2 0.223230440004648 undirected NA NA
Solyc05g053810.2 Solyc05g052140.2 0.239787109880117 undirected NA NA
Solyc05g053810.2 Solyc06g063310.1 0.216401059969665 undirected NA NA
Solyc05g053810.2 Solyc08g041890.2 0.22676290971257 undirected NA NA
Solyc05g053810.2 Solyc10g007980.2 0.24027273786325 undirected NA NA
Solyc05g053810.2 Solyc06g060290.2 0.209293654302976 undirected NA NA
Solyc05g053810.2 Solyc01g100320.2 0.222189971195599 undirected NA NA
Solyc05g053810.2 Solyc06g069090.2 0.21177570180483 undirected NA NA
Solyc05g053810.2 Solyc02g093900.2 0.244247323994892 undirected NA NA
Solyc05g053810.2 Solyc01g097870.2 0.203021725364109 undirected NA NA
Solyc05g053810.2 Solyc06g083790.2 0.2671118844093 undirected NA NA
Solyc05g053810.2 Solyc05g046390.2 0.249605624751882 undirected NA NA
Solyc05g053810.2 Solyc01g009520.2 0.211243446000701 undirected NA NA
Solyc05g053810.2 Solyc08g014330.2 0.212898886396306 undirected NA NA
Solyc05g053810.2 Solyc02g091880.2 0.205499040965936 undirected NA NA
Solyc05g053810.2 Solyc10g077010.1 0.241921938308111 undirected NA NA
Solyc05g053810.2 Solyc08g068180.2 0.20182684760353 undirected NA NA
Solyc05g053810.2 Solyc09g007180.2 0.229140463388939 undirected NA NA
Solyc05g053810.2 Solyc11g069000.1 0.240363494459086 undirected NA NA
Solyc05g053810.2 Solyc06g060080.2 0.220807306217888 undirected NA NA
Solyc05g053810.2 Solyc09g091170.2 0.227776309257984 undirected NA NA
Solyc05g053810.2 Solyc03g121070.2 0.21715155335681 undirected NA NA
Solyc05g053810.2 Solyc05g043430.2 0.217193789812112 undirected NA NA
Solyc05g053810.2 Solyc01g110380.2 0.229567529261381 undirected NA NA
Solyc05g053810.2 Solyc01g007910.2 0.214635079945919 undirected NA NA
Solyc05g053810.2 Solyc03g025910.2 0.217577076144309 undirected NA NA
Solyc05g053810.2 Solyc05g005160.2 0.209919644321937 undirected NA NA
Solyc05g053810.2 Solyc01g096270.2 0.209422860122277 undirected NA NA
Solyc05g053810.2 Solyc08g078860.2 0.240867580061241 undirected NA NA
Solyc05g053810.2 Solyc03g097250.2 0.208947933969815 undirected NA NA
Solyc05g053810.2 Solyc03g005050.2 0.211834408713073 undirected NA NA
Solyc05g053810.2 Solyc10g008010.2 0.214759931581246 undirected NA NA
Solyc05g053810.2 Solyc04g079200.2 0.229916510838687 undirected NA NA
Solyc05g053810.2 Solyc07g017900.2 0.244204845861624 undirected NA NA
Solyc05g053810.2 Solyc03g097010.2 0.221989673641012 undirected NA NA
Solyc05g053810.2 Solyc12g018990.1 0.223329360814959 undirected NA NA
Solyc05g053810.2 Solyc04g054310.2 0.217256955065241 undirected NA NA
Solyc05g053810.2 Solyc04g005590.2 0.204715238565733 undirected NA NA
Solyc05g053810.2 Solyc02g094320.2 0.200411929380442 undirected NA NA
Solyc05g053810.2 Solyc07g007350.1 0.211608966955261 undirected NA NA
Solyc05g053810.2 Solyc10g045350.1 0.224730197647601 undirected NA NA
Solyc05g053810.2 Solyc11g012130.1 0.216727237551776 undirected NA NA
Solyc05g053810.2 Solyc03g093970.2 0.227385441831495 undirected NA NA
Solyc06g005160.2 Solyc09g009020.2 0.214052380748017 undirected NA NA
Solyc06g005160.2 Solyc02g069490.2 0.206407804687913 undirected NA NA
Solyc06g005160.2 Solyc01g099900.2 0.25769181792443 undirected NA NA
Solyc06g005160.2 Solyc06g073310.2 0.286315950791276 undirected NA NA
Solyc06g005160.2 Solyc08g075700.2 0.277587535646176 undirected NA NA
Solyc06g005160.2 Solyc04g074300.2 0.250267804741468 undirected NA NA
Solyc06g005160.2 Solyc02g067460.2 0.208542360791886 undirected NA NA
Solyc06g005160.2 Solyc10g078960.1 0.22693013206844 undirected NA NA
Solyc06g005160.2 Solyc02g070310.2 0.237072968845698 undirected NA NA
Solyc06g005160.2 Solyc07g062650.2 0.222239278351687 undirected NA NA
Solyc06g005160.2 Solyc12g008720.1 0.250548547279578 undirected NA NA
Solyc06g005160.2 Solyc06g069010.2 0.211512803228283 undirected NA NA
Solyc06g005160.2 Solyc06g011280.2 0.243004532898094 undirected NA NA
Solyc06g005160.2 Solyc03g112360.1 0.241670854583759 undirected NA NA
Solyc06g005160.2 Solyc01g089970.2 0.211519758106321 undirected NA NA
Solyc06g005160.2 Solyc05g053670.2 0.221396774702345 undirected NA NA
Solyc06g005160.2 Solyc01g099410.2 0.245750754770901 undirected NA NA
Solyc06g005160.2 Solyc08g074240.2 0.212438231571585 undirected NA NA
Solyc06g005160.2 Solyc12g005330.1 0.245025997562985 undirected NA NA
Solyc06g005160.2 Solyc01g068530.2 0.231017792176734 undirected NA NA
Solyc06g005160.2 Solyc03g115100.2 0.28443245100968 undirected NA NA
Solyc06g005160.2 Solyc06g075180.1 0.306213419357708 undirected NA NA
Solyc06g005160.2 Solyc10g083570.1 0.212465209333717 undirected NA NA
Solyc06g005160.2 Solyc10g086020.1 0.270311598481735 undirected NA NA
Solyc06g005160.2 Solyc12g096300.1 0.245169246816745 undirected NA NA
Solyc06g005160.2 Solyc04g063290.2 0.231229626093789 undirected NA NA
Solyc06g005160.2 Solyc01g067740.2 0.221133691408258 undirected NA NA
Solyc06g005160.2 Solyc06g072120.2 0.229449165119952 undirected NA NA
Solyc06g005160.2 Solyc06g064620.2 0.260325780974597 undirected NA NA
Solyc06g005160.2 Solyc10g006580.2 0.249048178139479 undirected NA NA
Solyc06g005160.2 Solyc06g072490.2 0.245959252164719 undirected NA NA
Solyc06g005160.2 Solyc11g072450.1 0.218873768792013 undirected NA NA
Solyc06g005160.2 Solyc11g039840.1 0.241400923325693 undirected NA NA
Solyc06g005160.2 Solyc01g067730.2 0.200254797403185 undirected NA NA
Solyc06g005160.2 Solyc09g072870.2 0.240386170619461 undirected NA NA
Solyc06g005160.2 Solyc05g054810.2 0.243086366838468 undirected NA NA
Solyc06g005160.2 Solyc11g068420.1 0.286806160329824 undirected NA NA
Solyc06g005160.2 Solyc06g074300.2 0.264201799808178 undirected NA NA
Solyc06g005160.2 Solyc02g070500.1 0.214498414981269 undirected NA NA
Solyc06g005160.2 Solyc06g007520.2 0.256505127083052 undirected NA NA
Solyc06g005160.2 Solyc01g005620.2 0.20097161828532 undirected NA NA
Solyc06g005160.2 Solyc12g096540.1 0.213833094244266 undirected NA NA
Solyc06g005160.2 Solyc06g083780.2 0.20164649546124 undirected NA NA
Solyc06g005160.2 Solyc01g104370.2 0.226516329390893 undirected NA NA
Solyc06g005160.2 Solyc12g008630.1 0.224529533867307 undirected NA NA
Solyc06g005160.2 Solyc03g121330.2 0.277516563550141 undirected NA NA
Solyc06g005160.2 Solyc10g008910.1 0.232804209532419 undirected NA NA
Solyc06g005160.2 Solyc03g112850.2 0.233749044819822 undirected NA NA
Solyc06g005160.2 Solyc01g066840.2 0.214102879777013 undirected NA NA
Solyc06g005160.2 Solyc02g077480.1 0.269612621341278 undirected NA NA
Solyc06g005160.2 Solyc03g119360.2 0.250095204187833 undirected NA NA
Solyc06g005160.2 Solyc06g008170.2 0.210276039777104 undirected NA NA
Solyc06g005160.2 Solyc07g005560.2 0.242230465164062 undirected NA NA
Solyc06g005160.2 Solyc01g006150.2 0.253245623304028 undirected NA NA
Solyc06g005160.2 Solyc09g009260.2 0.210863738736484 undirected NA NA
Solyc06g005160.2 Solyc05g007250.2 0.214359255648725 undirected NA NA
Solyc06g005160.2 Solyc04g008810.2 0.249421955318244 undirected NA NA
Solyc06g005160.2 Solyc05g052800.2 0.225185377841404 undirected NA NA
Solyc06g005160.2 Solyc00g009020.2 0.228253843243851 undirected NA NA
Solyc06g005160.2 Solyc11g069440.1 0.284339860069866 undirected NA NA
Solyc06g005160.2 Solyc11g007920.1 0.223007699408096 undirected NA NA
Solyc06g005160.2 Solyc05g052140.2 0.201958538995507 undirected NA NA
Solyc06g005160.2 Solyc05g007560.2 0.264365401194963 undirected NA NA
Solyc06g005160.2 Solyc06g063310.1 0.265554148501617 undirected NA NA
Solyc06g005160.2 Solyc04g026100.1 0.255001701071897 undirected NA NA
Solyc06g005160.2 Solyc09g008800.2 0.208846219602738 undirected NA NA
Solyc06g005160.2 Solyc04g008460.2 0.22707747621681 undirected NA NA
Solyc06g005160.2 Solyc08g041890.2 0.217137492428338 undirected NA NA
Solyc06g005160.2 Solyc12g039120.1 0.233860783549973 undirected NA NA
Solyc06g005160.2 Solyc06g005150.2 0.200836025721505 undirected NA NA
Solyc06g005160.2 Solyc04g012120.2 0.21446465764478 undirected NA NA
Solyc06g005160.2 Solyc05g055640.2 0.215065023373804 undirected NA NA
Solyc06g005160.2 Solyc10g085550.1 0.255334574120349 undirected NA NA
Solyc06g005160.2 Solyc06g082650.2 0.213381824034473 undirected NA NA
Solyc06g005160.2 Solyc04g010240.2 0.225849774107815 undirected NA NA
Solyc06g005160.2 Solyc10g007980.2 0.285577570525487 undirected NA NA
Solyc06g005160.2 Solyc06g074430.2 0.206256409887491 undirected NA NA
Solyc06g005160.2 Solyc06g060290.2 0.285553970566361 undirected NA NA
Solyc06g005160.2 Solyc08g016180.2 0.200890907683275 undirected NA NA
Solyc06g005160.2 Solyc12g042650.1 0.230383995260376 undirected NA NA
Solyc06g005160.2 Solyc05g055230.1 0.20846911983163 undirected NA NA
Solyc06g005160.2 Solyc10g084350.1 0.209364903337585 undirected NA NA
Solyc06g005160.2 Solyc06g069090.2 0.209304786233929 undirected NA NA
Solyc06g005160.2 Solyc01g097870.2 0.20764867539102 undirected NA NA
Solyc06g005160.2 Solyc06g083790.2 0.221092890021879 undirected NA NA
Solyc06g005160.2 Solyc08g083120.2 0.242154758268096 undirected NA NA
Solyc06g005160.2 Solyc07g041310.2 0.223269782633683 undirected NA NA
Solyc06g005160.2 Solyc09g010100.2 0.248212056275142 undirected NA NA
Solyc06g005160.2 Solyc06g082090.2 0.245531462646405 undirected NA NA
Solyc06g005160.2 Solyc10g081030.1 0.248104554123204 undirected NA NA
Solyc06g005160.2 Solyc07g065170.2 0.236650654663592 undirected NA NA
Solyc06g005160.2 Solyc05g046390.2 0.254893224118058 undirected NA NA
Solyc06g005160.2 Solyc10g083280.1 0.258427498501369 undirected NA NA
Solyc06g005160.2 Solyc06g075800.1 0.246283311768972 undirected NA NA
Solyc06g005160.2 Solyc07g065330.2 0.201986654272188 undirected NA NA
Solyc06g005160.2 Solyc01g009520.2 0.279164550106364 undirected NA NA
Solyc06g005160.2 Solyc01g009100.2 0.201995640867734 undirected NA NA
Solyc06g005160.2 Solyc06g074490.1 0.219079965560301 undirected NA NA
Solyc06g005160.2 Solyc02g091880.2 0.21462882424696 undirected NA NA
Solyc06g005160.2 Solyc12g100330.1 0.20272167686105 undirected NA NA
Solyc06g005160.2 Solyc05g005190.2 0.21883139927318 undirected NA NA
Solyc06g005160.2 Solyc01g096580.2 0.220770318570498 undirected NA NA
Solyc06g005160.2 Solyc01g086810.2 0.209350780105823 undirected NA NA
Solyc06g005160.2 Solyc10g077010.1 0.207465383045539 undirected NA NA
Solyc06g005160.2 Solyc08g068180.2 0.235304099480222 undirected NA NA
Solyc06g005160.2 Solyc09g091740.2 0.243675730100576 undirected NA NA
Solyc06g005160.2 Solyc04g077970.2 0.224259563652984 undirected NA NA
Solyc06g005160.2 Solyc11g069000.1 0.220659707875447 undirected NA NA
Solyc06g005160.2 Solyc06g060080.2 0.26397352985505 undirected NA NA
Solyc06g005160.2 Solyc06g066660.2 0.214855432604126 undirected NA NA
Solyc06g005160.2 Solyc02g070360.2 0.235439794150041 undirected NA NA
Solyc06g005160.2 Solyc12g005270.1 0.215964701708174 undirected NA NA
Solyc06g005160.2 Solyc01g079110.2 0.206685016075362 undirected NA NA
Solyc06g005160.2 Solyc12g036790.1 0.212609378647504 undirected NA NA
Solyc06g005160.2 Solyc01g091220.2 0.2387126631885 undirected NA NA
Solyc06g005160.2 Solyc09g091170.2 0.202540039340864 undirected NA NA
Solyc06g005160.2 Solyc11g069150.1 0.21634057029772 undirected NA NA
Solyc06g005160.2 Solyc01g074000.2 0.256848454937653 undirected NA NA
Solyc06g005160.2 Solyc02g081700.1 0.219939621525941 undirected NA NA
Solyc06g005160.2 Solyc03g121070.2 0.211352387023713 undirected NA NA
Solyc06g005160.2 Solyc10g054560.1 0.208958428457292 undirected NA NA
Solyc06g005160.2 Solyc07g065280.2 0.202419022575839 undirected NA NA
Solyc06g005160.2 Solyc05g043430.2 0.239923918114084 undirected NA NA
Solyc06g005160.2 Solyc04g008490.1 0.203541339445776 undirected NA NA
Solyc06g005160.2 Solyc09g075150.2 0.224950715061865 undirected NA NA
Solyc06g005160.2 Solyc12g013550.1 0.226490736280294 undirected NA NA
Solyc06g005160.2 Solyc12g098330.1 0.220432601247997 undirected NA NA
Solyc06g005160.2 Solyc01g110380.2 0.243740377094268 undirected NA NA
Solyc06g005160.2 Solyc03g025910.2 0.24420085159935 undirected NA NA
Solyc06g005160.2 Solyc01g102830.2 0.209301545252406 undirected NA NA
Solyc06g005160.2 Solyc05g005690.1 0.233567040594074 undirected NA NA
Solyc06g005160.2 Solyc03g005730.2 0.22010100799058 undirected NA NA
Solyc06g005160.2 Solyc04g055160.2 0.21437789162209 undirected NA NA
Solyc06g005160.2 Solyc05g056140.2 0.202767872697872 undirected NA NA
Solyc06g005160.2 Solyc08g080240.2 0.202947873114666 undirected NA NA
Solyc06g005160.2 Solyc08g078860.2 0.203772993611596 undirected NA NA
Solyc06g005160.2 Solyc02g082190.2 0.210849462627621 undirected NA NA
Solyc06g005160.2 Solyc06g063220.2 0.208315874848302 undirected NA NA
Solyc06g005160.2 Solyc10g054590.1 0.213467208007005 undirected NA NA
Solyc06g005160.2 Solyc06g082630.2 0.206082271059338 undirected NA NA
Solyc06g005160.2 Solyc12g038530.1 0.204232949737754 undirected NA NA
Solyc06g005160.2 Solyc11g027870.1 0.205891531846411 undirected NA NA
Solyc06g005160.2 Solyc06g072830.2 0.204379851952645 undirected NA NA
Solyc06g005160.2 Solyc03g097250.2 0.230883188474788 undirected NA NA
Solyc06g005160.2 Solyc06g073900.2 0.204862625265294 undirected NA NA
Solyc06g005160.2 Solyc03g005050.2 0.2023544979903 undirected NA NA
Solyc06g005160.2 Solyc02g089820.2 0.202961127206228 undirected NA NA
Solyc06g005160.2 Solyc06g008120.1 0.203905616070506 undirected NA NA
Solyc06g005160.2 Solyc02g081690.1 0.209254425840802 undirected NA NA
Solyc06g005160.2 Solyc01g073740.2 0.20021968558596 undirected NA NA
Solyc06g005160.2 Solyc10g081130.1 0.201720221168778 undirected NA NA
Solyc06g005160.2 Solyc06g075930.1 0.214476178465293 undirected NA NA
Solyc06g005160.2 Solyc10g008010.2 0.232427112618673 undirected NA NA
Solyc06g005160.2 Solyc06g007200.2 0.226312468411948 undirected NA NA
Solyc06g005160.2 Solyc09g082320.2 0.210228712746178 undirected NA NA
Solyc06g005160.2 Solyc01g096090.2 0.224372571821812 undirected NA NA
Solyc06g005160.2 Solyc12g011450.1 0.209397786605926 undirected NA NA
Solyc06g005160.2 Solyc02g085790.2 0.221377660549704 undirected NA NA
Solyc06g005160.2 Solyc05g015530.2 0.214802125342505 undirected NA NA
Solyc06g005160.2 Solyc08g082020.2 0.210876230118768 undirected NA NA
Solyc06g005160.2 Solyc06g082680.2 0.226471551749504 undirected NA NA
Solyc06g005160.2 Solyc07g042570.2 0.216251837218931 undirected NA NA
Solyc06g005160.2 Solyc03g097010.2 0.251320997780369 undirected NA NA
Solyc06g005160.2 Solyc11g071490.1 0.203994984088612 undirected NA NA
Solyc06g005160.2 Solyc04g047720.2 0.213923582989492 undirected NA NA
Solyc06g005160.2 Solyc01g086800.2 0.229087434347915 undirected NA NA
Solyc06g005160.2 Solyc10g076350.1 0.219135918382556 undirected NA NA
Solyc06g005160.2 Solyc02g093060.2 0.200210417515604 undirected NA NA
Solyc06g005160.2 Solyc03g111330.2 0.207180293262714 undirected NA NA
Solyc06g005160.2 Solyc06g069520.2 0.200631893495343 undirected NA NA
Solyc06g005160.2 Solyc06g036350.2 0.230622728524401 undirected NA NA
Solyc06g005160.2 Solyc03g082600.2 0.220182292265577 undirected NA NA
Solyc06g005160.2 Solyc11g012080.1 0.201918890916095 undirected NA NA
Solyc06g005160.2 Solyc05g055760.2 0.208300559399654 undirected NA NA
Solyc06g005160.2 Solyc02g085040.2 0.200667389764865 undirected NA NA
Solyc06g005160.2 Solyc12g018990.1 0.217608342846388 undirected NA NA
Solyc06g005160.2 Solyc09g025250.2 0.204338715497521 undirected NA NA
Solyc06g005160.2 Solyc03g113020.2 0.219569804869427 undirected NA NA
Solyc06g005160.2 Solyc01g096520.2 0.221955084055537 undirected NA NA
Solyc06g005160.2 Solyc04g054310.2 0.249795469745402 undirected NA NA
Solyc06g005160.2 Solyc03g121580.2 0.224111206839133 undirected NA NA
Solyc06g005160.2 Solyc03g005220.2 0.205865387557647 undirected NA NA
Solyc06g005160.2 Solyc10g007760.2 0.200444007411875 undirected NA NA
Solyc06g005160.2 Solyc04g011370.2 0.219241726791266 undirected NA NA
Solyc06g005160.2 Solyc06g084090.2 0.223897561209487 undirected NA NA
Solyc06g005160.2 Solyc04g005590.2 0.21641815592497 undirected NA NA
Solyc06g005160.2 Solyc10g005890.2 0.207295632369617 undirected NA NA
Solyc06g005160.2 Solyc06g007630.1 0.208457137214295 undirected NA NA
Solyc06g005160.2 Solyc01g106580.2 0.223721939792759 undirected NA NA
Solyc06g005160.2 Solyc07g006270.2 0.209516701722707 undirected NA NA
Solyc06g005160.2 Solyc07g017410.2 0.274332353153896 undirected NA NA
Solyc06g005160.2 Solyc12g097040.1 0.2166253826536 undirected NA NA
Solyc06g005160.2 Solyc07g053480.2 0.205977818036204 undirected NA NA
Solyc06g005160.2 Solyc10g086510.1 0.201165722136304 undirected NA NA
Solyc06g005160.2 Solyc11g071790.1 0.234228311055205 undirected NA NA
Solyc06g005160.2 Solyc02g084710.2 0.205085040318992 undirected NA NA
Solyc06g005160.2 Solyc12g099240.1 0.20255188990689 undirected NA NA
Solyc06g005160.2 Solyc06g067920.2 0.205413346723977 undirected NA NA
Solyc06g005160.2 Solyc03g007310.2 0.20279843421721 undirected NA NA
Solyc06g005160.2 Solyc11g066490.1 0.204517166077325 undirected NA NA
Solyc06g005160.2 Solyc12g042920.1 0.227250560125958 undirected NA NA
Solyc06g005160.2 Solyc10g074720.1 0.206735573863159 undirected NA NA
Solyc06g005160.2 Solyc08g075720.1 0.202185300422585 undirected NA NA
Solyc06g005160.2 Solyc04g008590.2 0.221419448029405 undirected NA NA
Solyc06g005160.2 Solyc05g007260.2 0.209142801375236 undirected NA NA
Solyc06g005160.2 Solyc07g007350.1 0.206460090926441 undirected NA NA
Solyc06g005160.2 Solyc04g081150.2 0.224188075254539 undirected NA NA
Solyc06g005160.2 Solyc05g053360.2 0.202773055512705 undirected NA NA
Solyc06g005160.2 Solyc03g034180.2 0.204972080081595 undirected NA NA
Solyc06g005160.2 Solyc10g045350.1 0.254770458579433 undirected NA NA
Solyc06g005160.2 Solyc10g054910.1 0.214356665604232 undirected NA NA
Solyc06g005160.2 Solyc04g017680.2 0.206181284189734 undirected NA NA
Solyc06g005160.2 Solyc10g076420.1 0.203854310133724 undirected NA NA
Solyc06g005160.2 Solyc11g011160.1 0.201526367067126 undirected NA NA
Solyc06g005160.2 Solyc01g100700.2 0.202730483831335 undirected NA NA
Solyc06g005160.2 Solyc01g103380.2 0.218856389894415 undirected NA NA
Solyc06g005160.2 Solyc07g066270.2 0.214270148155631 undirected NA NA
Solyc06g005160.2 Solyc03g118550.2 0.201051559923352 undirected NA NA
Solyc06g005160.2 Solyc06g064890.2 0.204692078136267 undirected NA NA
Solyc06g005160.2 Solyc01g080270.2 0.203737597135231 undirected NA NA
Solyc06g005160.2 Solyc08g005890.2 0.206487039448135 undirected NA NA
Solyc06g005160.2 Solyc10g077050.1 0.200497842065034 undirected NA NA
Solyc06g005160.2 Solyc06g073150.2 0.205751556109759 undirected NA NA
Solyc06g005160.2 Solyc03g119420.2 0.21508596703934 undirected NA NA
Solyc02g069090.2 Solyc01g099900.2 0.243124063614593 undirected NA NA
Solyc02g069090.2 Solyc06g073310.2 0.23836629826553 undirected NA NA
Solyc02g069090.2 Solyc08g075700.2 0.229708157156183 undirected NA NA
Solyc02g069090.2 Solyc02g094470.2 0.231440470752378 undirected NA NA
Solyc02g069090.2 Solyc04g074300.2 0.220166317918811 undirected NA NA
Solyc02g069090.2 Solyc06g007670.2 0.22851651329407 undirected NA NA
Solyc02g069090.2 Solyc10g078960.1 0.208657315222619 undirected NA NA
Solyc02g069090.2 Solyc02g070310.2 0.204052730355117 undirected NA NA
Solyc02g069090.2 Solyc07g062650.2 0.219302594088598 undirected NA NA
Solyc02g069090.2 Solyc12g008720.1 0.202648290659584 undirected NA NA
Solyc02g069090.2 Solyc06g069010.2 0.219249812874645 undirected NA NA
Solyc02g069090.2 Solyc06g011280.2 0.225657591022125 undirected NA NA
Solyc02g069090.2 Solyc03g112360.1 0.208521486399247 undirected NA NA
Solyc02g069090.2 Solyc12g005330.1 0.220872624426622 undirected NA NA
Solyc02g069090.2 Solyc03g115100.2 0.2497855788019 undirected NA NA
Solyc02g069090.2 Solyc06g075180.1 0.275419946706223 undirected NA NA
Solyc02g069090.2 Solyc10g083570.1 0.21017535430156 undirected NA NA
Solyc02g069090.2 Solyc10g086020.1 0.200402217303297 undirected NA NA
Solyc02g069090.2 Solyc12g096300.1 0.210348191649531 undirected NA NA
Solyc02g069090.2 Solyc04g063290.2 0.205449811757177 undirected NA NA
Solyc02g069090.2 Solyc06g072490.2 0.226801067059339 undirected NA NA
Solyc02g069090.2 Solyc11g072450.1 0.20416219775175 undirected NA NA
Solyc02g069090.2 Solyc11g039840.1 0.229384307470921 undirected NA NA
Solyc02g069090.2 Solyc05g054810.2 0.204711255004438 undirected NA NA
Solyc02g069090.2 Solyc11g068420.1 0.241804062540751 undirected NA NA
Solyc02g069090.2 Solyc06g074300.2 0.214125612492973 undirected NA NA
Solyc02g069090.2 Solyc12g008630.1 0.229897832354406 undirected NA NA
Solyc02g069090.2 Solyc03g121330.2 0.222079755809936 undirected NA NA
Solyc02g069090.2 Solyc03g119360.2 0.213820430850089 undirected NA NA
Solyc02g069090.2 Solyc01g006150.2 0.200070980332942 undirected NA NA
Solyc02g069090.2 Solyc05g052800.2 0.206503623555633 undirected NA NA
Solyc02g069090.2 Solyc11g069440.1 0.239832506739342 undirected NA NA
Solyc02g069090.2 Solyc10g085550.1 0.239744367370482 undirected NA NA
Solyc02g069090.2 Solyc10g007980.2 0.253358240244351 undirected NA NA
Solyc02g069090.2 Solyc06g060290.2 0.25755237081011 undirected NA NA
Solyc02g069090.2 Solyc12g042650.1 0.217219634957687 undirected NA NA
Solyc02g069090.2 Solyc05g056310.2 0.20417070280989 undirected NA NA
Solyc02g069090.2 Solyc01g097870.2 0.202601665248812 undirected NA NA
Solyc02g069090.2 Solyc06g083790.2 0.216962368656288 undirected NA NA
Solyc02g069090.2 Solyc07g041310.2 0.202453318928358 undirected NA NA
Solyc02g069090.2 Solyc09g010100.2 0.201586561442092 undirected NA NA
Solyc02g069090.2 Solyc10g081030.1 0.213133852729709 undirected NA NA
Solyc02g069090.2 Solyc07g065170.2 0.235981248746042 undirected NA NA
Solyc02g069090.2 Solyc05g046390.2 0.217591487037181 undirected NA NA
Solyc02g069090.2 Solyc10g083280.1 0.201165932730313 undirected NA NA
Solyc02g069090.2 Solyc07g065330.2 0.203207961359642 undirected NA NA
Solyc02g069090.2 Solyc01g009520.2 0.221617875210556 undirected NA NA
Solyc02g069090.2 Solyc09g091740.2 0.206600307153168 undirected NA NA
Solyc02g069090.2 Solyc06g075010.2 0.203089756788113 undirected NA NA
Solyc02g069090.2 Solyc11g069000.1 0.216026195074809 undirected NA NA
Solyc02g069090.2 Solyc06g060080.2 0.201809935987726 undirected NA NA
Solyc02g069090.2 Solyc02g070360.2 0.220875938864712 undirected NA NA
Solyc02g069090.2 Solyc03g121070.2 0.229519585798943 undirected NA NA
Solyc02g069090.2 Solyc12g013550.1 0.217851870452115 undirected NA NA
Solyc02g069090.2 Solyc01g110380.2 0.214408376623248 undirected NA NA
Solyc02g069090.2 Solyc03g025910.2 0.208330526059504 undirected NA NA
Solyc02g069090.2 Solyc10g079610.1 0.221131166883091 undirected NA NA
Solyc02g069090.2 Solyc03g097250.2 0.218970560651529 undirected NA NA
Solyc02g069090.2 Solyc03g005050.2 0.208669590996416 undirected NA NA
Solyc02g069090.2 Solyc12g099100.1 0.20399627642517 undirected NA NA
Solyc02g069090.2 Solyc06g007200.2 0.227389278675237 undirected NA NA
Solyc02g069090.2 Solyc02g093370.2 0.202211879646339 undirected NA NA
Solyc02g069090.2 Solyc02g085790.2 0.226422044784873 undirected NA NA
Solyc02g069090.2 Solyc02g064650.2 0.200075048211709 undirected NA NA
Solyc02g069090.2 Solyc09g025250.2 0.215922133307026 undirected NA NA
Solyc02g069090.2 Solyc04g054310.2 0.230137255914186 undirected NA NA
Solyc02g069090.2 Solyc10g009220.2 0.202152032280494 undirected NA NA
Solyc02g069090.2 Solyc02g067050.2 0.203400238319253 undirected NA NA
Solyc02g069090.2 Solyc07g017410.2 0.224350387294534 undirected NA NA
Solyc02g069090.2 Solyc01g080580.2 0.204712881277358 undirected NA NA
Solyc02g069090.2 Solyc09g057660.2 0.229179841949124 undirected NA NA
Solyc02g069090.2 Solyc06g060270.2 0.205688140626023 undirected NA NA
Solyc02g069090.2 Solyc07g007350.1 0.227273734594376 undirected NA NA
Solyc02g069090.2 Solyc10g045350.1 0.214927584950902 undirected NA NA
Solyc02g069090.2 Solyc08g005890.2 0.219950149524058 undirected NA NA
Solyc07g042250.2 Solyc06g007570.2 0.202613591175309 undirected NA NA
Solyc12g042950.1 Solyc05g010670.2 0.203974955308265 undirected NA NA
Solyc09g009020.2 Solyc02g069490.2 0.220546012294314 undirected NA NA
Solyc09g009020.2 Solyc01g099900.2 0.252626678252913 undirected NA NA
Solyc09g009020.2 Solyc06g073310.2 0.269232995039455 undirected NA NA
Solyc09g009020.2 Solyc11g010960.1 0.204037278803615 undirected NA NA
Solyc09g009020.2 Solyc08g075700.2 0.262432578707733 undirected NA NA
Solyc09g009020.2 Solyc02g094470.2 0.217961237359112 undirected NA NA
Solyc09g009020.2 Solyc04g074300.2 0.238661382446393 undirected NA NA
Solyc09g009020.2 Solyc02g067460.2 0.227956655830418 undirected NA NA
Solyc09g009020.2 Solyc10g078960.1 0.210874255685067 undirected NA NA
Solyc09g009020.2 Solyc02g070310.2 0.21547017619613 undirected NA NA
Solyc09g009020.2 Solyc07g062650.2 0.247106906224404 undirected NA NA
Solyc09g009020.2 Solyc12g055780.1 0.201013886277438 undirected NA NA
Solyc09g009020.2 Solyc04g011510.2 0.218186574843029 undirected NA NA
Solyc09g009020.2 Solyc12g008720.1 0.233961188773137 undirected NA NA
Solyc09g009020.2 Solyc06g069010.2 0.211886370828922 undirected NA NA
Solyc09g009020.2 Solyc06g011280.2 0.233716232701745 undirected NA NA
Solyc09g009020.2 Solyc03g112360.1 0.231775542794768 undirected NA NA
Solyc09g009020.2 Solyc01g089970.2 0.201051789591945 undirected NA NA
Solyc09g009020.2 Solyc05g053670.2 0.21248779399573 undirected NA NA
Solyc09g009020.2 Solyc01g099410.2 0.2273610663095 undirected NA NA
Solyc09g009020.2 Solyc12g005330.1 0.243219029299689 undirected NA NA
Solyc09g009020.2 Solyc01g068530.2 0.216067996177261 undirected NA NA
Solyc09g009020.2 Solyc03g115100.2 0.286183000070658 undirected NA NA
Solyc09g009020.2 Solyc06g075180.1 0.295640024447499 undirected NA NA
Solyc09g009020.2 Solyc10g083570.1 0.23717987634411 undirected NA NA
Solyc09g009020.2 Solyc10g086020.1 0.246645067554315 undirected NA NA
Solyc09g009020.2 Solyc12g096300.1 0.224881748710638 undirected NA NA
Solyc09g009020.2 Solyc04g063290.2 0.21985131970535 undirected NA NA
Solyc09g009020.2 Solyc01g067740.2 0.234695432729802 undirected NA NA
Solyc09g009020.2 Solyc06g072120.2 0.205662197514913 undirected NA NA
Solyc09g009020.2 Solyc06g064620.2 0.246362780158554 undirected NA NA
Solyc09g009020.2 Solyc10g006580.2 0.230620694489312 undirected NA NA
Solyc09g009020.2 Solyc06g072490.2 0.234665002931632 undirected NA NA
Solyc09g009020.2 Solyc11g072450.1 0.224872763659092 undirected NA NA
Solyc09g009020.2 Solyc11g039840.1 0.253595554121681 undirected NA NA
Solyc09g009020.2 Solyc01g067730.2 0.204945605673535 undirected NA NA
Solyc09g009020.2 Solyc09g072870.2 0.222661468420813 undirected NA NA
Solyc09g009020.2 Solyc05g054810.2 0.229689867107134 undirected NA NA
Solyc09g009020.2 Solyc11g068420.1 0.268667262179547 undirected NA NA
Solyc09g009020.2 Solyc06g074300.2 0.254186901405933 undirected NA NA
Solyc09g009020.2 Solyc02g070500.1 0.230265959470229 undirected NA NA
Solyc09g009020.2 Solyc06g007520.2 0.239695001851493 undirected NA NA
Solyc09g009020.2 Solyc01g005620.2 0.21372061831795 undirected NA NA
Solyc09g009020.2 Solyc12g008630.1 0.242976976900682 undirected NA NA
Solyc09g009020.2 Solyc03g121330.2 0.249975629305384 undirected NA NA
Solyc09g009020.2 Solyc10g008910.1 0.219298808172099 undirected NA NA
Solyc09g009020.2 Solyc05g008600.2 0.213372866980746 undirected NA NA
Solyc09g009020.2 Solyc03g112850.2 0.213240187268798 undirected NA NA
Solyc09g009020.2 Solyc02g077480.1 0.248959029030331 undirected NA NA
Solyc09g009020.2 Solyc03g119360.2 0.23929951614133 undirected NA NA
Solyc09g009020.2 Solyc01g005560.2 0.205241583004337 undirected NA NA
Solyc09g009020.2 Solyc07g005560.2 0.230904111374071 undirected NA NA
Solyc09g009020.2 Solyc01g006150.2 0.230767297342912 undirected NA NA
Solyc09g009020.2 Solyc09g009260.2 0.226336130004047 undirected NA NA
Solyc09g009020.2 Solyc05g007250.2 0.207114105163274 undirected NA NA
Solyc09g009020.2 Solyc04g008810.2 0.227284033861808 undirected NA NA
Solyc09g009020.2 Solyc05g052800.2 0.213076131640954 undirected NA NA
Solyc09g009020.2 Solyc00g009020.2 0.221838204613406 undirected NA NA
Solyc09g009020.2 Solyc11g069440.1 0.26768716313745 undirected NA NA
Solyc09g009020.2 Solyc11g007920.1 0.20083359216884 undirected NA NA
Solyc09g009020.2 Solyc05g052140.2 0.227373376410975 undirected NA NA
Solyc09g009020.2 Solyc05g007560.2 0.242665764277586 undirected NA NA
Solyc09g009020.2 Solyc06g063310.1 0.2598770751383 undirected NA NA
Solyc09g009020.2 Solyc04g026100.1 0.22983400817417 undirected NA NA
Solyc09g009020.2 Solyc04g008460.2 0.205725694247176 undirected NA NA
Solyc09g009020.2 Solyc08g041890.2 0.22090316274352 undirected NA NA
Solyc09g009020.2 Solyc12g039120.1 0.212250942283333 undirected NA NA
Solyc09g009020.2 Solyc06g005150.2 0.210591564208186 undirected NA NA
Solyc09g009020.2 Solyc04g012120.2 0.234831744422709 undirected NA NA
Solyc09g009020.2 Solyc10g085550.1 0.252587992383625 undirected NA NA
Solyc09g009020.2 Solyc10g007980.2 0.281965927496365 undirected NA NA
Solyc09g009020.2 Solyc06g060290.2 0.277513184570007 undirected NA NA
Solyc09g009020.2 Solyc04g074510.2 0.204638242110694 undirected NA NA
Solyc09g009020.2 Solyc12g042650.1 0.219305028443509 undirected NA NA
Solyc09g009020.2 Solyc01g100320.2 0.221000563240242 undirected NA NA
Solyc09g009020.2 Solyc05g056310.2 0.20334126800225 undirected NA NA
Solyc09g009020.2 Solyc06g069090.2 0.210187510858634 undirected NA NA
Solyc09g009020.2 Solyc02g093900.2 0.200379045787837 undirected NA NA
Solyc09g009020.2 Solyc01g097870.2 0.213791722946119 undirected NA NA
Solyc09g009020.2 Solyc06g083790.2 0.248916291190988 undirected NA NA
Solyc09g009020.2 Solyc08g083120.2 0.213212046108167 undirected NA NA
Solyc09g009020.2 Solyc07g041310.2 0.214656140441762 undirected NA NA
Solyc09g009020.2 Solyc09g010100.2 0.234499863493606 undirected NA NA
Solyc09g009020.2 Solyc06g082090.2 0.219672250893387 undirected NA NA
Solyc09g009020.2 Solyc10g081030.1 0.245543878813489 undirected NA NA
Solyc09g009020.2 Solyc07g065170.2 0.232939525315336 undirected NA NA
Solyc09g009020.2 Solyc05g046390.2 0.264071128021883 undirected NA NA
Solyc09g009020.2 Solyc10g083280.1 0.227846291522166 undirected NA NA
Solyc09g009020.2 Solyc06g075800.1 0.222248717551966 undirected NA NA
Solyc09g009020.2 Solyc01g009520.2 0.261504155084358 undirected NA NA
Solyc09g009020.2 Solyc06g074490.1 0.213503228755817 undirected NA NA
Solyc09g009020.2 Solyc02g091880.2 0.224073190529942 undirected NA NA
Solyc09g009020.2 Solyc05g005190.2 0.231137197724163 undirected NA NA
Solyc09g009020.2 Solyc01g096580.2 0.205393890285311 undirected NA NA
Solyc09g009020.2 Solyc10g077010.1 0.226172442463416 undirected NA NA
Solyc09g009020.2 Solyc08g068180.2 0.219040033929603 undirected NA NA
Solyc09g009020.2 Solyc09g007180.2 0.211457449843107 undirected NA NA
Solyc09g009020.2 Solyc09g091740.2 0.226689800987461 undirected NA NA
Solyc09g009020.2 Solyc11g069000.1 0.23073834425664 undirected NA NA
Solyc09g009020.2 Solyc06g060080.2 0.255891160767271 undirected NA NA
Solyc09g009020.2 Solyc08g067020.2 0.203164284232193 undirected NA NA
Solyc09g009020.2 Solyc06g066660.2 0.200205829264452 undirected NA NA
Solyc09g009020.2 Solyc02g070360.2 0.228642604149317 undirected NA NA
Solyc09g009020.2 Solyc02g082880.2 0.223476798671689 undirected NA NA
Solyc09g009020.2 Solyc07g005940.2 0.201188965628077 undirected NA NA
Solyc09g009020.2 Solyc12g036790.1 0.204440256943875 undirected NA NA
Solyc09g009020.2 Solyc01g091220.2 0.21726459821568 undirected NA NA
Solyc09g009020.2 Solyc09g091170.2 0.214709298010789 undirected NA NA
Solyc09g009020.2 Solyc11g069150.1 0.217738916364941 undirected NA NA
Solyc09g009020.2 Solyc06g084310.2 0.200378225441133 undirected NA NA
Solyc09g009020.2 Solyc01g074000.2 0.235498020992498 undirected NA NA
Solyc09g009020.2 Solyc02g081700.1 0.216610312463689 undirected NA NA
Solyc09g009020.2 Solyc03g121070.2 0.236543712541761 undirected NA NA
Solyc09g009020.2 Solyc10g054560.1 0.206665382448178 undirected NA NA
Solyc09g009020.2 Solyc05g043430.2 0.239465278298217 undirected NA NA
Solyc09g009020.2 Solyc09g075150.2 0.218088452084033 undirected NA NA
Solyc09g009020.2 Solyc12g013550.1 0.220070365624546 undirected NA NA
Solyc09g009020.2 Solyc08g015860.2 0.201386011498738 undirected NA NA
Solyc09g009020.2 Solyc12g099990.1 0.210628422880173 undirected NA NA
Solyc09g009020.2 Solyc12g098330.1 0.206116200838043 undirected NA NA
Solyc09g009020.2 Solyc01g110380.2 0.248087799484114 undirected NA NA
Solyc09g009020.2 Solyc01g007910.2 0.200455452470629 undirected NA NA
Solyc09g009020.2 Solyc06g063240.2 0.224989910519692 undirected NA NA
Solyc09g009020.2 Solyc03g097790.2 0.219265420866569 undirected NA NA
Solyc09g009020.2 Solyc03g025910.2 0.243159282904125 undirected NA NA
Solyc09g009020.2 Solyc01g102830.2 0.208419665553257 undirected NA NA
Solyc09g009020.2 Solyc05g005160.2 0.2004189095794 undirected NA NA
Solyc09g009020.2 Solyc01g005440.2 0.206523911471527 undirected NA NA
Solyc09g009020.2 Solyc02g067080.2 0.226328022646677 undirected NA NA
Solyc09g009020.2 Solyc01g079540.2 0.207235659116346 undirected NA NA
Solyc09g009020.2 Solyc05g010260.2 0.210251956676417 undirected NA NA
Solyc09g009020.2 Solyc05g005690.1 0.216752547301453 undirected NA NA
Solyc09g009020.2 Solyc03g019720.2 0.200491533001077 undirected NA NA
Solyc09g009020.2 Solyc05g056140.2 0.212799333954387 undirected NA NA
Solyc09g009020.2 Solyc01g096270.2 0.202681119473319 undirected NA NA
Solyc09g009020.2 Solyc08g078860.2 0.219126446720057 undirected NA NA
Solyc09g009020.2 Solyc01g088510.2 0.204637737072597 undirected NA NA
Solyc09g009020.2 Solyc10g054590.1 0.207990660009946 undirected NA NA
Solyc09g009020.2 Solyc04g080570.2 0.203101234786327 undirected NA NA
Solyc09g009020.2 Solyc06g082630.2 0.214010260523601 undirected NA NA
Solyc09g009020.2 Solyc12g038530.1 0.202617877020925 undirected NA NA
Solyc09g009020.2 Solyc11g062270.1 0.210050054558254 undirected NA NA
Solyc09g009020.2 Solyc03g097250.2 0.229962819441378 undirected NA NA
Solyc09g009020.2 Solyc06g073900.2 0.207652394785641 undirected NA NA
Solyc09g009020.2 Solyc03g005050.2 0.21996623876041 undirected NA NA
Solyc09g009020.2 Solyc02g083710.2 0.205335599211723 undirected NA NA
Solyc09g009020.2 Solyc10g081130.1 0.212823806154431 undirected NA NA
Solyc09g009020.2 Solyc06g075930.1 0.208511439382411 undirected NA NA
Solyc09g009020.2 Solyc11g007960.1 0.206825251955978 undirected NA NA
Solyc09g009020.2 Solyc10g008010.2 0.230212784123461 undirected NA NA
Solyc09g009020.2 Solyc06g007200.2 0.226275521377212 undirected NA NA
Solyc09g009020.2 Solyc09g082320.2 0.216551192947818 undirected NA NA
Solyc09g009020.2 Solyc01g096090.2 0.212700131214991 undirected NA NA
Solyc09g009020.2 Solyc04g079200.2 0.207636368756954 undirected NA NA
Solyc09g009020.2 Solyc07g017900.2 0.207847635702792 undirected NA NA
Solyc09g009020.2 Solyc12g011450.1 0.206206317477365 undirected NA NA
Solyc09g009020.2 Solyc02g085790.2 0.230456908062891 undirected NA NA
Solyc09g009020.2 Solyc03g116810.2 0.221184335245295 undirected NA NA
Solyc09g009020.2 Solyc05g015530.2 0.200280452058073 undirected NA NA
Solyc09g009020.2 Solyc08g082020.2 0.224741612997575 undirected NA NA
Solyc09g009020.2 Solyc06g082680.2 0.207841720195811 undirected NA NA
Solyc09g009020.2 Solyc09g011710.2 0.204202650190467 undirected NA NA
Solyc09g009020.2 Solyc03g097010.2 0.246075492536591 undirected NA NA
Solyc09g009020.2 Solyc11g071490.1 0.200334983314716 undirected NA NA
Solyc09g009020.2 Solyc04g047720.2 0.210328419139705 undirected NA NA
Solyc09g009020.2 Solyc01g086800.2 0.21673965033367 undirected NA NA
Solyc09g009020.2 Solyc06g069520.2 0.204561438539029 undirected NA NA
Solyc09g009020.2 Solyc06g036350.2 0.222500741809979 undirected NA NA
Solyc09g009020.2 Solyc03g082600.2 0.211738030793334 undirected NA NA
Solyc09g009020.2 Solyc05g008140.2 0.201774287456662 undirected NA NA
Solyc09g009020.2 Solyc09g007640.2 0.203920579832741 undirected NA NA
Solyc09g009020.2 Solyc08g082620.2 0.211396198907712 undirected NA NA
Solyc09g009020.2 Solyc02g070440.2 0.212171720582099 undirected NA NA
Solyc09g009020.2 Solyc05g055760.2 0.211276108414238 undirected NA NA
Solyc09g009020.2 Solyc12g018990.1 0.223767724684343 undirected NA NA
Solyc09g009020.2 Solyc09g025250.2 0.218477953585105 undirected NA NA
Solyc09g009020.2 Solyc08g077920.2 0.210010556868394 undirected NA NA
Solyc09g009020.2 Solyc03g113020.2 0.224999200198121 undirected NA NA
Solyc09g009020.2 Solyc01g096520.2 0.201383142700259 undirected NA NA
Solyc09g009020.2 Solyc04g054310.2 0.251129741780677 undirected NA NA
Solyc09g009020.2 Solyc03g121580.2 0.20654667240812 undirected NA NA
Solyc09g009020.2 Solyc03g005220.2 0.202379563109134 undirected NA NA
Solyc09g009020.2 Solyc04g011370.2 0.215207921639256 undirected NA NA
Solyc09g009020.2 Solyc06g084090.2 0.210330564815568 undirected NA NA
Solyc09g009020.2 Solyc04g005590.2 0.210730080360655 undirected NA NA
Solyc09g009020.2 Solyc02g067050.2 0.207306311728188 undirected NA NA
Solyc09g009020.2 Solyc10g005890.2 0.213397499411326 undirected NA NA
Solyc09g009020.2 Solyc10g007260.2 0.203545170836924 undirected NA NA
Solyc09g009020.2 Solyc01g106580.2 0.201097213592481 undirected NA NA
Solyc09g009020.2 Solyc07g017410.2 0.258477661726368 undirected NA NA
Solyc09g009020.2 Solyc09g057660.2 0.212148004218992 undirected NA NA
Solyc09g009020.2 Solyc11g071790.1 0.213605837657164 undirected NA NA
Solyc09g009020.2 Solyc02g084710.2 0.225635043104906 undirected NA NA
Solyc09g009020.2 Solyc06g060850.2 0.212460233852549 undirected NA NA
Solyc09g009020.2 Solyc06g067920.2 0.209000448691365 undirected NA NA
Solyc09g009020.2 Solyc03g007310.2 0.200285325253606 undirected NA NA
Solyc09g009020.2 Solyc12g042920.1 0.224666063989008 undirected NA NA
Solyc09g009020.2 Solyc04g008590.2 0.220425013448406 undirected NA NA
Solyc09g009020.2 Solyc03g097550.2 0.207399714449713 undirected NA NA
Solyc09g009020.2 Solyc05g007260.2 0.233264786502487 undirected NA NA
Solyc09g009020.2 Solyc07g007350.1 0.226209721458584 undirected NA NA
Solyc09g009020.2 Solyc10g045350.1 0.259159328085398 undirected NA NA
Solyc09g009020.2 Solyc10g054910.1 0.202364247815922 undirected NA NA
Solyc09g009020.2 Solyc04g017680.2 0.203158714412285 undirected NA NA
Solyc09g009020.2 Solyc06g066310.2 0.214606463548555 undirected NA NA
Solyc09g009020.2 Solyc01g103380.2 0.217379411573883 undirected NA NA
Solyc09g009020.2 Solyc08g081920.2 0.204813910265259 undirected NA NA
Solyc09g009020.2 Solyc03g098170.2 0.201615643806066 undirected NA NA
Solyc09g009020.2 Solyc03g118550.2 0.207384635108363 undirected NA NA
Solyc09g009020.2 Solyc03g093970.2 0.205279581049398 undirected NA NA
Solyc09g009020.2 Solyc06g064890.2 0.210195547085761 undirected NA NA
Solyc09g009020.2 Solyc10g007850.2 0.208856774412921 undirected NA NA
Solyc09g009020.2 Solyc08g005890.2 0.207116799776726 undirected NA NA
Solyc09g009020.2 Solyc06g073150.2 0.202828365206506 undirected NA NA
Solyc09g009020.2 Solyc03g119420.2 0.204818680744457 undirected NA NA
Solyc11g069700.1 Solyc02g063060.2 0.20297938265776 undirected NA NA
Solyc01g110650.2 Solyc06g073310.2 0.221060735617932 undirected NA NA
Solyc01g110650.2 Solyc08g075700.2 0.249113780086519 undirected NA NA
Solyc01g110650.2 Solyc04g074300.2 0.216295201344935 undirected NA NA
Solyc01g110650.2 Solyc02g070310.2 0.200784943661045 undirected NA NA
Solyc01g110650.2 Solyc12g008720.1 0.215687130235633 undirected NA NA
Solyc01g110650.2 Solyc03g112360.1 0.229609287173611 undirected NA NA
Solyc01g110650.2 Solyc01g089970.2 0.243054089697037 undirected NA NA
Solyc01g110650.2 Solyc05g053670.2 0.211829094118866 undirected NA NA
Solyc01g110650.2 Solyc12g005330.1 0.208868716052625 undirected NA NA
Solyc01g110650.2 Solyc01g068530.2 0.262072124629296 undirected NA NA
Solyc01g110650.2 Solyc06g075180.1 0.216336497204907 undirected NA NA
Solyc01g110650.2 Solyc10g086020.1 0.254097816395501 undirected NA NA
Solyc01g110650.2 Solyc06g072120.2 0.228089863766556 undirected NA NA
Solyc01g110650.2 Solyc06g064620.2 0.258703663088644 undirected NA NA
Solyc01g110650.2 Solyc10g006580.2 0.252143012650961 undirected NA NA
Solyc01g110650.2 Solyc09g072870.2 0.202207071399735 undirected NA NA
Solyc01g110650.2 Solyc05g054810.2 0.213453181858334 undirected NA NA
Solyc01g110650.2 Solyc11g068420.1 0.217165013640062 undirected NA NA
Solyc01g110650.2 Solyc06g074300.2 0.222301265803067 undirected NA NA
Solyc01g110650.2 Solyc06g007520.2 0.200684511622557 undirected NA NA
Solyc01g110650.2 Solyc12g096540.1 0.203794120697591 undirected NA NA
Solyc01g110650.2 Solyc01g104370.2 0.209510286310263 undirected NA NA
Solyc01g110650.2 Solyc03g121330.2 0.217970147971337 undirected NA NA
Solyc01g110650.2 Solyc03g112850.2 0.229301708088519 undirected NA NA
Solyc01g110650.2 Solyc03g119360.2 0.208366861341909 undirected NA NA
Solyc01g110650.2 Solyc07g005560.2 0.200442696062892 undirected NA NA
Solyc01g110650.2 Solyc11g067100.1 0.227815581507464 undirected NA NA
Solyc01g110650.2 Solyc01g006150.2 0.212966593257189 undirected NA NA
Solyc01g110650.2 Solyc04g008810.2 0.25246874199211 undirected NA NA
Solyc01g110650.2 Solyc05g007560.2 0.266219234786823 undirected NA NA
Solyc01g110650.2 Solyc06g063310.1 0.222549622953437 undirected NA NA
Solyc01g110650.2 Solyc04g026100.1 0.249928316861924 undirected NA NA
Solyc01g110650.2 Solyc04g008460.2 0.208801072366394 undirected NA NA
Solyc01g110650.2 Solyc12g039120.1 0.228388216901216 undirected NA NA
Solyc01g110650.2 Solyc05g055640.2 0.205819945495817 undirected NA NA
Solyc01g110650.2 Solyc04g010240.2 0.207446637321772 undirected NA NA
Solyc01g110650.2 Solyc10g007980.2 0.220293914023035 undirected NA NA
Solyc01g110650.2 Solyc05g055230.1 0.207847362503137 undirected NA NA
Solyc01g110650.2 Solyc08g083120.2 0.214394920694841 undirected NA NA
Solyc01g110650.2 Solyc07g041310.2 0.205085610771592 undirected NA NA
Solyc01g110650.2 Solyc09g010100.2 0.216965533278108 undirected NA NA
Solyc01g110650.2 Solyc06g082090.2 0.204852193811695 undirected NA NA
Solyc01g110650.2 Solyc07g009330.2 0.232711282718261 undirected NA NA
Solyc01g110650.2 Solyc10g083280.1 0.222234165279628 undirected NA NA
Solyc01g110650.2 Solyc01g096290.2 0.221044207129353 undirected NA NA
Solyc01g110650.2 Solyc01g009520.2 0.239118199910683 undirected NA NA
Solyc01g110650.2 Solyc07g063890.2 0.205509715500658 undirected NA NA
Solyc01g110650.2 Solyc01g096580.2 0.233970362310676 undirected NA NA
Solyc01g110650.2 Solyc08g068180.2 0.213890206274223 undirected NA NA
Solyc01g110650.2 Solyc02g070320.2 0.230484986169224 undirected NA NA
Solyc01g110650.2 Solyc09g091740.2 0.210811090100315 undirected NA NA
Solyc01g110650.2 Solyc06g060080.2 0.224505489950826 undirected NA NA
Solyc01g110650.2 Solyc04g008490.1 0.206968317663995 undirected NA NA
Solyc01g110650.2 Solyc12g098330.1 0.221075632001198 undirected NA NA
Solyc01g110650.2 Solyc05g005690.1 0.251819056978653 undirected NA NA
Solyc01g110650.2 Solyc11g027870.1 0.206426767223 undirected NA NA
Solyc01g110650.2 Solyc01g096090.2 0.218072075827058 undirected NA NA
Solyc01g110650.2 Solyc06g082680.2 0.206343976224644 undirected NA NA
Solyc01g110650.2 Solyc03g097010.2 0.220413610466119 undirected NA NA
Solyc01g110650.2 Solyc06g053820.2 0.2197803165103 undirected NA NA
Solyc01g110650.2 Solyc07g017410.2 0.219486896097338 undirected NA NA
Solyc01g110650.2 Solyc10g086510.1 0.208287914632523 undirected NA NA
Solyc09g008280.1 Solyc02g094470.2 0.219639544105071 undirected NA NA
Solyc09g008280.1 Solyc02g067460.2 0.203915229169366 undirected NA NA
Solyc09g008280.1 Solyc07g062650.2 0.209218102722207 undirected NA NA
Solyc09g008280.1 Solyc03g115100.2 0.204778863683854 undirected NA NA
Solyc09g008280.1 Solyc11g072450.1 0.22487931445965 undirected NA NA
Solyc09g008280.1 Solyc12g008630.1 0.226419160590324 undirected NA NA
Solyc09g008280.1 Solyc10g008910.1 0.205123531372891 undirected NA NA
Solyc09g008280.1 Solyc11g069440.1 0.209771910655988 undirected NA NA
Solyc09g008280.1 Solyc10g085550.1 0.235865835828051 undirected NA NA
Solyc09g008280.1 Solyc06g060290.2 0.217308346908388 undirected NA NA
Solyc09g008280.1 Solyc12g100330.1 0.209778842259106 undirected NA NA
Solyc09g008280.1 Solyc03g121070.2 0.230230509063543 undirected NA NA
Solyc09g008280.1 Solyc01g100360.2 0.218141707293983 undirected NA NA
Solyc09g008280.1 Solyc12g099100.1 0.216529594863424 undirected NA NA
Solyc09g008280.1 Solyc02g085790.2 0.206625007188865 undirected NA NA
Solyc09g008280.1 Solyc02g064650.2 0.222928113402573 undirected NA NA
Solyc09g008280.1 Solyc09g025250.2 0.20115598423198 undirected NA NA
Solyc02g069490.2 Solyc01g100750.2 0.230011883750149 undirected NA NA
Solyc02g069490.2 Solyc11g062190.1 0.213563240907754 undirected NA NA
Solyc02g069490.2 Solyc01g099900.2 0.263359652773718 undirected NA NA
Solyc02g069490.2 Solyc06g073310.2 0.263762259541918 undirected NA NA
Solyc02g069490.2 Solyc11g010960.1 0.236425428734951 undirected NA NA
Solyc02g069490.2 Solyc08g075700.2 0.246724202993045 undirected NA NA
Solyc02g069490.2 Solyc05g054580.2 0.201215956203016 undirected NA NA
Solyc02g069490.2 Solyc02g094470.2 0.242129678653519 undirected NA NA
Solyc02g069490.2 Solyc02g063490.2 0.229101809327055 undirected NA NA
Solyc02g069490.2 Solyc12g088720.1 0.200995207051023 undirected NA NA
Solyc02g069490.2 Solyc04g074300.2 0.241014785737002 undirected NA NA
Solyc02g069490.2 Solyc06g007670.2 0.222576692193125 undirected NA NA
Solyc02g069490.2 Solyc02g067460.2 0.259139279163646 undirected NA NA
Solyc02g069490.2 Solyc11g066710.1 0.225557818439166 undirected NA NA
Solyc02g069490.2 Solyc02g070310.2 0.200870293675032 undirected NA NA
Solyc02g069490.2 Solyc07g062650.2 0.257135189244959 undirected NA NA
Solyc02g069490.2 Solyc03g118040.2 0.217365586204985 undirected NA NA
Solyc02g069490.2 Solyc04g007550.2 0.210604735117989 undirected NA NA
Solyc02g069490.2 Solyc04g011510.2 0.244259453955878 undirected NA NA
Solyc02g069490.2 Solyc12g008720.1 0.234122073227271 undirected NA NA
Solyc02g069490.2 Solyc11g017010.1 0.219843167228733 undirected NA NA
Solyc02g069490.2 Solyc05g013630.1 0.225449199050375 undirected NA NA
Solyc02g069490.2 Solyc06g069010.2 0.210819025598719 undirected NA NA
Solyc02g069490.2 Solyc06g011280.2 0.226274260066373 undirected NA NA
Solyc02g069490.2 Solyc03g112360.1 0.227672906990674 undirected NA NA
Solyc02g069490.2 Solyc02g085350.2 0.208737743446313 undirected NA NA
Solyc02g069490.2 Solyc01g105720.2 0.20787269200503 undirected NA NA
Solyc02g069490.2 Solyc06g068660.2 0.21083354545307 undirected NA NA
Solyc02g069490.2 Solyc01g099410.2 0.225917977488345 undirected NA NA
Solyc02g069490.2 Solyc01g087120.2 0.211957127223826 undirected NA NA
Solyc02g069490.2 Solyc12g005330.1 0.219014471867079 undirected NA NA
Solyc02g069490.2 Solyc06g076630.2 0.20242986930278 undirected NA NA
Solyc02g069490.2 Solyc03g115100.2 0.249598581641587 undirected NA NA
Solyc02g069490.2 Solyc03g111230.2 0.204324871365461 undirected NA NA
Solyc02g069490.2 Solyc06g075180.1 0.28088944560792 undirected NA NA
Solyc02g069490.2 Solyc09g092390.2 0.225788580390723 undirected NA NA
Solyc02g069490.2 Solyc10g083570.1 0.252161557292842 undirected NA NA
Solyc02g069490.2 Solyc10g086020.1 0.223980035109582 undirected NA NA
Solyc02g069490.2 Solyc12g096300.1 0.235047486389935 undirected NA NA
Solyc02g069490.2 Solyc04g063290.2 0.228723163515089 undirected NA NA
Solyc02g069490.2 Solyc01g067740.2 0.227165885285699 undirected NA NA
Solyc02g069490.2 Solyc06g064620.2 0.231696300163333 undirected NA NA
Solyc02g069490.2 Solyc10g006580.2 0.21916095383645 undirected NA NA
Solyc02g069490.2 Solyc06g072490.2 0.251202903722924 undirected NA NA
Solyc02g069490.2 Solyc02g078380.2 0.220370452137321 undirected NA NA
Solyc02g069490.2 Solyc11g072450.1 0.254276702245455 undirected NA NA
Solyc02g069490.2 Solyc11g039840.1 0.215248912728207 undirected NA NA
Solyc02g069490.2 Solyc01g067730.2 0.227392313057507 undirected NA NA
Solyc02g069490.2 Solyc09g072870.2 0.206242607496019 undirected NA NA
Solyc02g069490.2 Solyc05g054810.2 0.204467005203387 undirected NA NA
Solyc02g069490.2 Solyc11g068420.1 0.243126663019922 undirected NA NA
Solyc02g069490.2 Solyc06g074300.2 0.254159087498495 undirected NA NA
Solyc02g069490.2 Solyc06g007520.2 0.220726090184896 undirected NA NA
Solyc02g069490.2 Solyc01g005620.2 0.201477863103118 undirected NA NA
Solyc02g069490.2 Solyc06g083780.2 0.20068243911359 undirected NA NA
Solyc02g069490.2 Solyc12g011000.1 0.223938694617835 undirected NA NA
Solyc02g069490.2 Solyc01g091730.2 0.221652528294916 undirected NA NA
Solyc02g069490.2 Solyc12g008630.1 0.219629560248399 undirected NA NA
Solyc02g069490.2 Solyc06g008260.2 0.211197404403719 undirected NA NA
Solyc02g069490.2 Solyc03g121330.2 0.242217025580316 undirected NA NA
Solyc02g069490.2 Solyc02g078210.2 0.228982628660939 undirected NA NA
Solyc02g069490.2 Solyc10g008910.1 0.232018942708275 undirected NA NA
Solyc02g069490.2 Solyc01g111760.2 0.208823828034125 undirected NA NA
Solyc02g069490.2 Solyc03g112850.2 0.206114279791908 undirected NA NA
Solyc02g069490.2 Solyc02g077480.1 0.226184034957503 undirected NA NA
Solyc02g069490.2 Solyc11g072240.1 0.210465401167488 undirected NA NA
Solyc02g069490.2 Solyc03g119360.2 0.243391007239411 undirected NA NA
Solyc02g069490.2 Solyc06g008170.2 0.221966218491914 undirected NA NA
Solyc02g069490.2 Solyc06g053510.2 0.204194988252518 undirected NA NA
Solyc02g069490.2 Solyc05g053170.2 0.217129026849004 undirected NA NA
Solyc02g069490.2 Solyc10g086190.1 0.244544612842799 undirected NA NA
Solyc02g069490.2 Solyc10g076600.1 0.219455252278486 undirected NA NA
Solyc02g069490.2 Solyc01g006150.2 0.237659476437093 undirected NA NA
Solyc02g069490.2 Solyc09g009260.2 0.207276366164324 undirected NA NA
Solyc02g069490.2 Solyc05g007250.2 0.240027427562096 undirected NA NA
Solyc02g069490.2 Solyc04g008810.2 0.204183717974172 undirected NA NA
Solyc02g069490.2 Solyc06g082140.2 0.202498058831209 undirected NA NA
Solyc02g069490.2 Solyc05g052800.2 0.209094794023637 undirected NA NA
Solyc02g069490.2 Solyc00g009020.2 0.213181531227292 undirected NA NA
Solyc02g069490.2 Solyc11g069440.1 0.260303527238008 undirected NA NA
Solyc02g069490.2 Solyc11g007920.1 0.210144334329999 undirected NA NA
Solyc02g069490.2 Solyc07g043480.1 0.212278478537506 undirected NA NA
Solyc02g069490.2 Solyc05g052140.2 0.225157020585968 undirected NA NA
Solyc02g069490.2 Solyc05g007560.2 0.22020167477853 undirected NA NA
Solyc02g069490.2 Solyc06g063310.1 0.231756530615865 undirected NA NA
Solyc02g069490.2 Solyc04g026100.1 0.224907826256378 undirected NA NA
Solyc02g069490.2 Solyc09g008800.2 0.200929033822463 undirected NA NA
Solyc02g069490.2 Solyc04g008460.2 0.201753884498299 undirected NA NA
Solyc02g069490.2 Solyc02g083620.2 0.2089019818258 undirected NA NA
Solyc02g069490.2 Solyc08g082190.2 0.204058312469129 undirected NA NA
Solyc02g069490.2 Solyc04g005340.2 0.237010997859734 undirected NA NA
Solyc02g069490.2 Solyc12g010040.1 0.207777687522422 undirected NA NA
Solyc02g069490.2 Solyc04g012120.2 0.20059519919839 undirected NA NA
Solyc02g069490.2 Solyc10g085550.1 0.232143622780885 undirected NA NA
Solyc02g069490.2 Solyc10g007980.2 0.279592955496854 undirected NA NA
Solyc02g069490.2 Solyc06g074430.2 0.201757794060335 undirected NA NA
Solyc02g069490.2 Solyc06g060290.2 0.27813394646755 undirected NA NA
Solyc02g069490.2 Solyc08g016180.2 0.210014135779447 undirected NA NA
Solyc02g069490.2 Solyc04g074510.2 0.215846100003791 undirected NA NA
Solyc02g069490.2 Solyc12g042650.1 0.235971800681001 undirected NA NA
Solyc02g069490.2 Solyc12g055760.1 0.22188691470718 undirected NA NA
Solyc02g069490.2 Solyc01g100320.2 0.235750092365701 undirected NA NA
Solyc02g069490.2 Solyc05g056310.2 0.215056933689821 undirected NA NA
Solyc02g069490.2 Solyc02g093900.2 0.220583432865959 undirected NA NA
Solyc02g069490.2 Solyc01g097870.2 0.21628463151526 undirected NA NA
Solyc02g069490.2 Solyc06g083790.2 0.223062954388014 undirected NA NA
Solyc02g069490.2 Solyc04g071620.2 0.214791365201061 undirected NA NA
Solyc02g069490.2 Solyc05g023800.2 0.211392458780781 undirected NA NA
Solyc02g069490.2 Solyc11g072860.1 0.215518943451021 undirected NA NA
Solyc02g069490.2 Solyc07g041310.2 0.220307522886527 undirected NA NA
Solyc02g069490.2 Solyc09g010100.2 0.227107761614486 undirected NA NA
Solyc02g069490.2 Solyc06g082090.2 0.20869790756185 undirected NA NA
Solyc02g069490.2 Solyc10g081030.1 0.257896475005423 undirected NA NA
Solyc02g069490.2 Solyc07g009330.2 0.207821249306407 undirected NA NA
Solyc02g069490.2 Solyc07g065170.2 0.25833296564593 undirected NA NA
Solyc02g069490.2 Solyc05g046390.2 0.251848301685027 undirected NA NA
Solyc02g069490.2 Solyc09g010400.2 0.216264253585226 undirected NA NA
Solyc02g069490.2 Solyc10g083280.1 0.222641562811943 undirected NA NA
Solyc02g069490.2 Solyc06g075800.1 0.219946785592897 undirected NA NA
Solyc02g069490.2 Solyc07g065330.2 0.207827681891595 undirected NA NA
Solyc02g069490.2 Solyc06g074790.1 0.219159941007655 undirected NA NA
Solyc02g069490.2 Solyc02g088700.2 0.200372095410107 undirected NA NA
Solyc02g069490.2 Solyc01g009520.2 0.239655320755643 undirected NA NA
Solyc02g069490.2 Solyc04g014570.2 0.200388377770191 undirected NA NA
Solyc02g069490.2 Solyc04g011390.1 0.205739436956197 undirected NA NA
Solyc02g069490.2 Solyc08g014330.2 0.20723745734713 undirected NA NA
Solyc02g069490.2 Solyc01g007940.2 0.210518469562396 undirected NA NA
Solyc02g069490.2 Solyc06g074490.1 0.205398364180291 undirected NA NA
Solyc02g069490.2 Solyc02g091880.2 0.212681879247441 undirected NA NA
Solyc02g069490.2 Solyc12g100330.1 0.202584958433985 undirected NA NA
Solyc02g069490.2 Solyc01g096580.2 0.210436729393028 undirected NA NA
Solyc02g069490.2 Solyc01g086810.2 0.208544997642206 undirected NA NA
Solyc02g069490.2 Solyc10g077010.1 0.222832377183138 undirected NA NA
Solyc02g069490.2 Solyc04g074550.2 0.230407706477158 undirected NA NA
Solyc02g069490.2 Solyc12g099260.1 0.207302195292194 undirected NA NA
Solyc02g069490.2 Solyc09g007180.2 0.234897475690759 undirected NA NA
Solyc02g069490.2 Solyc09g091740.2 0.219037268923644 undirected NA NA
Solyc02g069490.2 Solyc04g072660.2 0.224922733760137 undirected NA NA
Solyc02g069490.2 Solyc04g077870.2 0.204452038206711 undirected NA NA
Solyc02g069490.2 Solyc06g073420.2 0.202415047814908 undirected NA NA
Solyc02g069490.2 Solyc08g082430.2 0.219938518055021 undirected NA NA
Solyc02g069490.2 Solyc12g095760.1 0.222484232098003 undirected NA NA
Solyc02g069490.2 Solyc06g054510.2 0.208552169387178 undirected NA NA
Solyc02g069490.2 Solyc07g063520.2 0.20094115533296 undirected NA NA
Solyc02g069490.2 Solyc12g056520.1 0.216373330906356 undirected NA NA
Solyc02g069490.2 Solyc04g010250.2 0.206382651883134 undirected NA NA
Solyc02g069490.2 Solyc11g069000.1 0.213166424439641 undirected NA NA
Solyc02g069490.2 Solyc06g073570.2 0.225649379943297 undirected NA NA
Solyc02g069490.2 Solyc06g060080.2 0.229310763915791 undirected NA NA
Solyc02g069490.2 Solyc07g006790.2 0.205630014777637 undirected NA NA
Solyc02g069490.2 Solyc08g067020.2 0.2263336183903 undirected NA NA
Solyc02g069490.2 Solyc07g043490.1 0.230281743794405 undirected NA NA
Solyc02g069490.2 Solyc02g070360.2 0.229145151914282 undirected NA NA
Solyc02g069490.2 Solyc01g079110.2 0.219395407079521 undirected NA NA
Solyc02g069490.2 Solyc10g075070.1 0.207621468207367 undirected NA NA
Solyc02g069490.2 Solyc12g036790.1 0.20420366779289 undirected NA NA
Solyc02g069490.2 Solyc03g058920.2 0.218549840661886 undirected NA NA
Solyc02g069490.2 Solyc10g085200.1 0.207479249202407 undirected NA NA
Solyc02g069490.2 Solyc10g078690.1 0.213909839054937 undirected NA NA
Solyc02g069490.2 Solyc05g055250.2 0.216104978610634 undirected NA NA
Solyc02g069490.2 Solyc06g075810.2 0.226709998035799 undirected NA NA
Solyc02g069490.2 Solyc01g091220.2 0.217919058643528 undirected NA NA
Solyc02g069490.2 Solyc09g091170.2 0.205751812274255 undirected NA NA
Solyc02g069490.2 Solyc11g069150.1 0.218029997498607 undirected NA NA
Solyc02g069490.2 Solyc09g007940.2 0.203941758833994 undirected NA NA
Solyc02g069490.2 Solyc01g059830.2 0.227907836648684 undirected NA NA
Solyc02g069490.2 Solyc03g080090.2 0.222714063548487 undirected NA NA
Solyc02g069490.2 Solyc07g008340.2 0.207577478035649 undirected NA NA
Solyc02g069490.2 Solyc11g065670.1 0.211589670748861 undirected NA NA
Solyc02g069490.2 Solyc07g043460.2 0.221881980067225 undirected NA NA
Solyc02g069490.2 Solyc04g045620.2 0.207197413826131 undirected NA NA
Solyc02g069490.2 Solyc12g009140.1 0.20130596849703 undirected NA NA
Solyc02g069490.2 Solyc01g074000.2 0.222995592728541 undirected NA NA
Solyc02g069490.2 Solyc02g081700.1 0.205563269389314 undirected NA NA
Solyc02g069490.2 Solyc03g121070.2 0.231174412990221 undirected NA NA
Solyc02g069490.2 Solyc10g005510.2 0.212455763371196 undirected NA NA
Solyc02g069490.2 Solyc07g065280.2 0.202973465857829 undirected NA NA
Solyc02g069490.2 Solyc05g043430.2 0.202756678792436 undirected NA NA
Solyc02g069490.2 Solyc09g057670.2 0.216870543477085 undirected NA NA
Solyc02g069490.2 Solyc04g008490.1 0.211624036884763 undirected NA NA
Solyc02g069490.2 Solyc03g120780.2 0.201947420010343 undirected NA NA
Solyc02g069490.2 Solyc09g075150.2 0.233106447262348 undirected NA NA
Solyc02g069490.2 Solyc12g013550.1 0.213358646325137 undirected NA NA
Solyc02g069490.2 Solyc04g025650.2 0.202090289027753 undirected NA NA
Solyc02g069490.2 Solyc04g049450.2 0.204129552887455 undirected NA NA
Solyc02g069490.2 Solyc12g099990.1 0.226683845964712 undirected NA NA
Solyc02g069490.2 Solyc12g098330.1 0.206471710778707 undirected NA NA
Solyc02g069490.2 Solyc01g110380.2 0.245301859563656 undirected NA NA
Solyc02g069490.2 Solyc10g008140.2 0.20349986023778 undirected NA NA
Solyc02g069490.2 Solyc01g007910.2 0.235033093419849 undirected NA NA
Solyc02g069490.2 Solyc09g065830.2 0.216271647664438 undirected NA NA
Solyc02g069490.2 Solyc06g066060.2 0.223349479222799 undirected NA NA
Solyc02g069490.2 Solyc04g079270.2 0.207213593649806 undirected NA NA
Solyc02g069490.2 Solyc03g097790.2 0.209822452383293 undirected NA NA
Solyc02g069490.2 Solyc03g025910.2 0.232976332002103 undirected NA NA
Solyc02g069490.2 Solyc01g102830.2 0.219223309164231 undirected NA NA
Solyc02g069490.2 Solyc04g049330.2 0.214112627539463 undirected NA NA
Solyc02g069490.2 Solyc01g006300.2 0.209049393535016 undirected NA NA
Solyc02g069490.2 Solyc03g115990.1 0.215670779700927 undirected NA NA
Solyc02g069490.2 Solyc02g094440.2 0.218375836497766 undirected NA NA
Solyc02g069490.2 Solyc01g079540.2 0.203249426860344 undirected NA NA
Solyc02g069490.2 Solyc05g008150.2 0.227345571138105 undirected NA NA
Solyc02g069490.2 Solyc05g010260.2 0.236851284008791 undirected NA NA
Solyc02g069490.2 Solyc03g098020.2 0.222981904827794 undirected NA NA
Solyc02g069490.2 Solyc02g092440.2 0.227023154215432 undirected NA NA
Solyc02g069490.2 Solyc01g100360.2 0.200686518077419 undirected NA NA
Solyc02g069490.2 Solyc10g079610.1 0.208288282158682 undirected NA NA
Solyc02g069490.2 Solyc09g064450.2 0.201343228872137 undirected NA NA
Solyc02g069490.2 Solyc03g096940.2 0.222742054704769 undirected NA NA
Solyc02g069490.2 Solyc10g074860.1 0.217338578966935 undirected NA NA
Solyc02g069490.2 Solyc07g026770.2 0.208870503276445 undirected NA NA
Solyc02g069490.2 Solyc07g041500.2 0.206591551329848 undirected NA NA
Solyc02g069490.2 Solyc05g005690.1 0.209683904911112 undirected NA NA
Solyc02g069490.2 Solyc04g055160.2 0.205060321367505 undirected NA NA
Solyc02g069490.2 Solyc05g013850.2 0.224652999901294 undirected NA NA
Solyc02g069490.2 Solyc05g056140.2 0.218919098440853 undirected NA NA
Solyc02g069490.2 Solyc08g080240.2 0.203545362647362 undirected NA NA
Solyc02g069490.2 Solyc01g096270.2 0.208770268886155 undirected NA NA
Solyc02g069490.2 Solyc08g078860.2 0.235557370458753 undirected NA NA
Solyc02g069490.2 Solyc04g080570.2 0.227404623136839 undirected NA NA
Solyc02g069490.2 Solyc05g051000.2 0.216667803655979 undirected NA NA
Solyc02g069490.2 Solyc12g038530.1 0.226362972878701 undirected NA NA
Solyc02g069490.2 Solyc02g077220.2 0.234854357564468 undirected NA NA
Solyc02g069490.2 Solyc11g027870.1 0.200992950274878 undirected NA NA
Solyc02g069490.2 Solyc03g111200.2 0.206169806425331 undirected NA NA
Solyc02g069490.2 Solyc11g065190.1 0.207858645252052 undirected NA NA
Solyc02g069490.2 Solyc04g009410.2 0.209388540934588 undirected NA NA
Solyc02g069490.2 Solyc08g081910.2 0.223827563989475 undirected NA NA
Solyc02g069490.2 Solyc01g073690.2 0.223948292795366 undirected NA NA
Solyc02g069490.2 Solyc11g062270.1 0.200433075361897 undirected NA NA
Solyc02g069490.2 Solyc02g062600.2 0.219521621496297 undirected NA NA
Solyc02g069490.2 Solyc02g068740.2 0.215237412937129 undirected NA NA
Solyc02g069490.2 Solyc10g050060.1 0.221015552138634 undirected NA NA
Solyc02g069490.2 Solyc03g097250.2 0.202820692956919 undirected NA NA
Solyc02g069490.2 Solyc06g073900.2 0.228446634988231 undirected NA NA
Solyc02g069490.2 Solyc03g005050.2 0.235549680496087 undirected NA NA
Solyc02g069490.2 Solyc07g009130.2 0.223663573665211 undirected NA NA
Solyc02g069490.2 Solyc07g049450.2 0.202560493955844 undirected NA NA
Solyc02g069490.2 Solyc01g005240.2 0.218965561608868 undirected NA NA
Solyc02g069490.2 Solyc11g005030.1 0.219287325154192 undirected NA NA
Solyc02g069490.2 Solyc12g099100.1 0.213351703361056 undirected NA NA
Solyc02g069490.2 Solyc10g081130.1 0.219180870232953 undirected NA NA
Solyc02g069490.2 Solyc06g075930.1 0.225368369267901 undirected NA NA
Solyc02g069490.2 Solyc11g007960.1 0.209552324987794 undirected NA NA
Solyc02g069490.2 Solyc06g049080.2 0.230190950569816 undirected NA NA
Solyc02g069490.2 Solyc10g008010.2 0.206470246194417 undirected NA NA
Solyc02g069490.2 Solyc03g095840.2 0.20144428171911 undirected NA NA
Solyc02g069490.2 Solyc05g046330.2 0.225173499996922 undirected NA NA
Solyc02g069490.2 Solyc06g007200.2 0.221787022548699 undirected NA NA
Solyc02g069490.2 Solyc07g064800.2 0.212334931041842 undirected NA NA
Solyc02g069490.2 Solyc09g082320.2 0.217065683664138 undirected NA NA
Solyc02g069490.2 Solyc01g096090.2 0.212515930989409 undirected NA NA
Solyc02g069490.2 Solyc10g078740.1 0.229732912892131 undirected NA NA
Solyc02g069490.2 Solyc06g068650.2 0.21031416787206 undirected NA NA
Solyc02g069490.2 Solyc04g079200.2 0.231800862488183 undirected NA NA
Solyc02g069490.2 Solyc10g005230.2 0.225097668361696 undirected NA NA
Solyc02g069490.2 Solyc07g017900.2 0.201626903032107 undirected NA NA
Solyc02g069490.2 Solyc03g113390.2 0.218731444717492 undirected NA NA
Solyc02g069490.2 Solyc12g005570.1 0.226177148019793 undirected NA NA
Solyc02g069490.2 Solyc02g085790.2 0.246220986447329 undirected NA NA
Solyc02g069490.2 Solyc05g015530.2 0.205413867793897 undirected NA NA
Solyc02g069490.2 Solyc08g082020.2 0.206254404072761 undirected NA NA
Solyc02g069490.2 Solyc02g082180.2 0.218429474386556 undirected NA NA
Solyc02g069490.2 Solyc02g069590.2 0.238341548602462 undirected NA NA
Solyc02g069490.2 Solyc09g011710.2 0.216122098771439 undirected NA NA
Solyc02g069490.2 Solyc11g068400.1 0.22568794073014 undirected NA NA
Solyc02g069490.2 Solyc07g042570.2 0.201236703414171 undirected NA NA
Solyc02g069490.2 Solyc07g008140.2 0.230881062803651 undirected NA NA
Solyc02g069490.2 Solyc12g098640.1 0.227853168060842 undirected NA NA
Solyc02g069490.2 Solyc03g097010.2 0.228654032843363 undirected NA NA
Solyc02g069490.2 Solyc11g071490.1 0.212914837434265 undirected NA NA
Solyc02g069490.2 Solyc12g096590.1 0.203579833545115 undirected NA NA
Solyc02g069490.2 Solyc04g047720.2 0.207030983522076 undirected NA NA
Solyc02g069490.2 Solyc11g068670.1 0.234455707498898 undirected NA NA
Solyc02g069490.2 Solyc01g086800.2 0.216750391245084 undirected NA NA
Solyc02g069490.2 Solyc02g064650.2 0.209520404018294 undirected NA NA
Solyc02g069490.2 Solyc10g080970.1 0.238795077423591 undirected NA NA
Solyc02g069490.2 Solyc06g036350.2 0.22605821631801 undirected NA NA
Solyc02g069490.2 Solyc05g008140.2 0.211343671912062 undirected NA NA
Solyc02g069490.2 Solyc04g015100.2 0.216546274938983 undirected NA NA
Solyc02g069490.2 Solyc01g015020.2 0.200147005741675 undirected NA NA
Solyc02g069490.2 Solyc08g077350.2 0.222727095318133 undirected NA NA
Solyc02g069490.2 Solyc04g025040.1 0.204861817134775 undirected NA NA
Solyc02g069490.2 Solyc08g082620.2 0.214658153294832 undirected NA NA
Solyc02g069490.2 Solyc11g006550.1 0.235907961818879 undirected NA NA
Solyc02g069490.2 Solyc06g076660.2 0.202697275276082 undirected NA NA
Solyc02g069490.2 Solyc10g051350.1 0.221448478028199 undirected NA NA
Solyc02g069490.2 Solyc12g018990.1 0.216259463236329 undirected NA NA
Solyc02g069490.2 Solyc01g094560.2 0.203075952260441 undirected NA NA
Solyc02g069490.2 Solyc09g025250.2 0.25067046810074 undirected NA NA
Solyc02g069490.2 Solyc11g008370.1 0.200749711100292 undirected NA NA
Solyc02g069490.2 Solyc04g008820.2 0.203175373706342 undirected NA NA
Solyc02g069490.2 Solyc03g113020.2 0.207628206625524 undirected NA NA
Solyc02g069490.2 Solyc01g096520.2 0.210108005652783 undirected NA NA
Solyc02g069490.2 Solyc04g054310.2 0.250947663764543 undirected NA NA
Solyc02g069490.2 Solyc11g072840.1 0.22122830198321 undirected NA NA
Solyc02g069490.2 Solyc03g121580.2 0.200947570160917 undirected NA NA
Solyc02g069490.2 Solyc05g048760.2 0.222920619637208 undirected NA NA
Solyc02g069490.2 Solyc06g083810.2 0.205986702821579 undirected NA NA
Solyc02g069490.2 Solyc07g056260.2 0.22563799492899 undirected NA NA
Solyc02g069490.2 Solyc08g066800.2 0.208105957857968 undirected NA NA
Solyc02g069490.2 Solyc02g068150.2 0.238269846310932 undirected NA NA
Solyc02g069490.2 Solyc08g016510.2 0.219000405740037 undirected NA NA
Solyc02g069490.2 Solyc10g049890.1 0.225689910693818 undirected NA NA
Solyc02g069490.2 Solyc03g005220.2 0.222826522628617 undirected NA NA
Solyc02g069490.2 Solyc05g056030.2 0.219572691073348 undirected NA NA
Solyc02g069490.2 Solyc04g079130.2 0.222572412028738 undirected NA NA
Solyc02g069490.2 Solyc04g079430.2 0.21283713515993 undirected NA NA
Solyc02g069490.2 Solyc04g011370.2 0.235600010495298 undirected NA NA
Solyc02g069490.2 Solyc02g088220.2 0.208129654712574 undirected NA NA
Solyc02g069490.2 Solyc06g084090.2 0.223413068448784 undirected NA NA
Solyc02g069490.2 Solyc05g013380.2 0.205547000966028 undirected NA NA
Solyc02g069490.2 Solyc02g063060.2 0.212792264457517 undirected NA NA
Solyc02g069490.2 Solyc02g067050.2 0.218081132840437 undirected NA NA
Solyc02g069490.2 Solyc03g007660.2 0.204723733518551 undirected NA NA
Solyc02g069490.2 Solyc02g062780.2 0.207791073591896 undirected NA NA
Solyc02g069490.2 Solyc10g007260.2 0.217449769682677 undirected NA NA
Solyc02g069490.2 Solyc04g014750.1 0.216299653079014 undirected NA NA
Solyc02g069490.2 Solyc01g106580.2 0.204917242619574 undirected NA NA
Solyc02g069490.2 Solyc02g080790.2 0.201765434405056 undirected NA NA
Solyc02g069490.2 Solyc07g017410.2 0.245739903455704 undirected NA NA
Solyc02g069490.2 Solyc04g009350.2 0.201074126175919 undirected NA NA
Solyc02g069490.2 Solyc03g032000.2 0.207346851914277 undirected NA NA
Solyc02g069490.2 Solyc12g099290.1 0.234388906069635 undirected NA NA
Solyc02g069490.2 Solyc05g053140.2 0.210366206183457 undirected NA NA
Solyc02g069490.2 Solyc09g083120.2 0.2043350662763 undirected NA NA
Solyc02g069490.2 Solyc04g054990.2 0.227013951467703 undirected NA NA
Solyc02g069490.2 Solyc06g076940.2 0.22145743825748 undirected NA NA
Solyc02g069490.2 Solyc03g007770.2 0.211740591818357 undirected NA NA
Solyc02g069490.2 Solyc09g065880.2 0.201518826972431 undirected NA NA
Solyc02g069490.2 Solyc07g043150.1 0.205001845623335 undirected NA NA
Solyc02g069490.2 Solyc05g052920.2 0.201155734939733 undirected NA NA
Solyc02g069490.2 Solyc12g088230.1 0.223979404127775 undirected NA NA
Solyc02g069490.2 Solyc10g012080.2 0.201723551270663 undirected NA NA
Solyc02g069490.2 Solyc06g068060.2 0.226645771202541 undirected NA NA
Solyc02g069490.2 Solyc01g008820.2 0.20976237545153 undirected NA NA
Solyc02g069490.2 Solyc06g073870.2 0.203606779639342 undirected NA NA
Solyc02g069490.2 Solyc11g071790.1 0.210395033567037 undirected NA NA
Solyc02g069490.2 Solyc02g030250.2 0.22859436649418 undirected NA NA
Solyc02g069490.2 Solyc02g071740.2 0.200067678992402 undirected NA NA
Solyc02g069490.2 Solyc12g016220.1 0.201151435393264 undirected NA NA
Solyc02g069490.2 Solyc07g049290.2 0.215044378792864 undirected NA NA
Solyc02g069490.2 Solyc11g069410.1 0.200760889999242 undirected NA NA
Solyc02g069490.2 Solyc02g084710.2 0.200010933283984 undirected NA NA
Solyc02g069490.2 Solyc09g011340.2 0.241431016482936 undirected NA NA
Solyc02g069490.2 Solyc08g067480.2 0.208204522677022 undirected NA NA
Solyc02g069490.2 Solyc01g102710.2 0.205265126069427 undirected NA NA
Solyc02g069490.2 Solyc12g099240.1 0.208201963824508 undirected NA NA
Solyc02g069490.2 Solyc03g111180.2 0.210469833469699 undirected NA NA
Solyc02g069490.2 Solyc03g114690.2 0.221213215415276 undirected NA NA
Solyc02g069490.2 Solyc11g073260.1 0.204723877358227 undirected NA NA
Solyc02g069490.2 Solyc11g012440.1 0.231952995454579 undirected NA NA
Solyc02g069490.2 Solyc05g054100.2 0.23159778851879 undirected NA NA
Solyc02g069490.2 Solyc12g038970.1 0.210527736167304 undirected NA NA
Solyc02g069490.2 Solyc04g082750.2 0.206794281059857 undirected NA NA
Solyc02g069490.2 Solyc03g095600.1 0.201293547916732 undirected NA NA
Solyc02g069490.2 Solyc06g067920.2 0.209048287926503 undirected NA NA
Solyc02g069490.2 Solyc01g094460.2 0.203719458685935 undirected NA NA
Solyc02g069490.2 Solyc05g017760.2 0.228766216927393 undirected NA NA
Solyc02g069490.2 Solyc06g060910.1 0.206243680475019 undirected NA NA
Solyc02g069490.2 Solyc08g082760.2 0.209225548357393 undirected NA NA
Solyc02g069490.2 Solyc06g059850.1 0.227695275496813 undirected NA NA
Solyc02g069490.2 Solyc02g084820.2 0.202769387636023 undirected NA NA
Solyc02g069490.2 Solyc11g007930.1 0.217551207832644 undirected NA NA
Solyc02g069490.2 Solyc08g041980.2 0.20641933662676 undirected NA NA
Solyc02g069490.2 Solyc09g092510.2 0.202760755543003 undirected NA NA
Solyc02g069490.2 Solyc11g007020.1 0.216700862473651 undirected NA NA
Solyc02g069490.2 Solyc02g083580.2 0.210478280232471 undirected NA NA
Solyc02g069490.2 Solyc08g075720.1 0.219149596636303 undirected NA NA
Solyc02g069490.2 Solyc09g009040.2 0.208236271207638 undirected NA NA
Solyc02g069490.2 Solyc05g056020.2 0.241668838570049 undirected NA NA
Solyc02g069490.2 Solyc06g051030.2 0.207905288261459 undirected NA NA
Solyc02g069490.2 Solyc01g098200.2 0.208529743971908 undirected NA NA
Solyc02g069490.2 Solyc04g008590.2 0.215166266440034 undirected NA NA
Solyc02g069490.2 Solyc08g075080.2 0.210345095590311 undirected NA NA
Solyc02g069490.2 Solyc12g088520.1 0.225106373799403 undirected NA NA
Solyc02g069490.2 Solyc11g012730.1 0.239780178510682 undirected NA NA
Solyc02g069490.2 Solyc05g007260.2 0.218404545174519 undirected NA NA
Solyc02g069490.2 Solyc07g007350.1 0.221486869198356 undirected NA NA
Solyc02g069490.2 Solyc06g072740.1 0.203289890496355 undirected NA NA
Solyc02g069490.2 Solyc12g008860.1 0.21026679208771 undirected NA NA
Solyc02g069490.2 Solyc05g014260.2 0.238872671565525 undirected NA NA
Solyc02g069490.2 Solyc05g013470.2 0.202086163992041 undirected NA NA
Solyc02g069490.2 Solyc01g103030.2 0.21103468665258 undirected NA NA
Solyc02g069490.2 Solyc01g006630.2 0.221160993864696 undirected NA NA
Solyc02g069490.2 Solyc05g013870.2 0.202186439527165 undirected NA NA
Solyc02g069490.2 Solyc04g074090.2 0.219741448741284 undirected NA NA
Solyc02g069490.2 Solyc05g053360.2 0.204072317811334 undirected NA NA
Solyc02g069490.2 Solyc03g034180.2 0.201869207559153 undirected NA NA
Solyc02g069490.2 Solyc01g107740.2 0.219208491024472 undirected NA NA
Solyc02g069490.2 Solyc12g056540.1 0.201471855952275 undirected NA NA
Solyc02g069490.2 Solyc11g012830.1 0.207932027941267 undirected NA NA
Solyc02g069490.2 Solyc02g070890.2 0.204433579381615 undirected NA NA
Solyc02g069490.2 Solyc10g045350.1 0.229971540003598 undirected NA NA
Solyc02g069490.2 Solyc06g008210.2 0.202953892017641 undirected NA NA
Solyc02g069490.2 Solyc12g094590.1 0.220363260864225 undirected NA NA
Solyc02g069490.2 Solyc04g017680.2 0.219380750917257 undirected NA NA
Solyc02g069490.2 Solyc02g077050.2 0.210858525651721 undirected NA NA
Solyc02g069490.2 Solyc02g082560.1 0.205480400917229 undirected NA NA
Solyc02g069490.2 Solyc01g091020.2 0.206139418068645 undirected NA NA
Solyc02g069490.2 Solyc10g076420.1 0.203952136653706 undirected NA NA
Solyc02g069490.2 Solyc08g006650.2 0.208309456526795 undirected NA NA
Solyc02g069490.2 Solyc08g006740.2 0.200757644770209 undirected NA NA
Solyc02g069490.2 Solyc03g098290.2 0.204217197929801 undirected NA NA
Solyc02g069490.2 Solyc07g008300.1 0.24032312283251 undirected NA NA
Solyc02g069490.2 Solyc11g006510.1 0.207901244950141 undirected NA NA
Solyc02g069490.2 Solyc03g006580.2 0.215217099690453 undirected NA NA
Solyc02g069490.2 Solyc12g042720.1 0.22068183774342 undirected NA NA
Solyc02g069490.2 Solyc04g064520.2 0.223065258498459 undirected NA NA
Solyc02g069490.2 Solyc02g071790.1 0.237605295732118 undirected NA NA
Solyc02g069490.2 Solyc08g016420.2 0.218689169966912 undirected NA NA
Solyc02g069490.2 Solyc08g083200.2 0.226201082378987 undirected NA NA
Solyc02g069490.2 Solyc08g081130.2 0.211286678572616 undirected NA NA
Solyc02g069490.2 Solyc06g076260.2 0.220090582024817 undirected NA NA
Solyc02g069490.2 Solyc01g103380.2 0.201008513594876 undirected NA NA
Solyc02g069490.2 Solyc01g009850.2 0.20043666000985 undirected NA NA
Solyc02g069490.2 Solyc09g090230.1 0.207821767245687 undirected NA NA
Solyc02g069490.2 Solyc10g085560.1 0.220832131413691 undirected NA NA
Solyc02g069490.2 Solyc11g012130.1 0.229034303037739 undirected NA NA
Solyc02g069490.2 Solyc02g093690.2 0.20973941077583 undirected NA NA
Solyc02g069490.2 Solyc09g056170.2 0.215382422061901 undirected NA NA
Solyc02g069490.2 Solyc03g093970.2 0.213658295003084 undirected NA NA
Solyc02g069490.2 Solyc03g093220.2 0.207045211707021 undirected NA NA
Solyc02g069490.2 Solyc02g062240.2 0.215097016252302 undirected NA NA
Solyc02g069490.2 Solyc10g054280.1 0.21844786632251 undirected NA NA
Solyc02g069490.2 Solyc12g009180.1 0.22046450280321 undirected NA NA
Solyc02g069490.2 Solyc10g007850.2 0.238685293009652 undirected NA NA
Solyc02g069490.2 Solyc10g084700.1 0.204473058270545 undirected NA NA
Solyc02g069490.2 Solyc05g023770.2 0.217835440922466 undirected NA NA
Solyc02g069490.2 Solyc04g045530.2 0.219099564489285 undirected NA NA
Solyc02g069490.2 Solyc08g077530.2 0.219652784704513 undirected NA NA
Solyc02g069490.2 Solyc08g005890.2 0.222335073780024 undirected NA NA
Solyc02g069490.2 Solyc05g053380.2 0.20847542329914 undirected NA NA
Solyc02g069490.2 Solyc05g013120.2 0.23472577871358 undirected NA NA
Solyc02g069490.2 Solyc07g066670.2 0.235112672396289 undirected NA NA
Solyc02g069490.2 Solyc03g094160.2 0.210988522315325 undirected NA NA
Solyc02g069490.2 Solyc01g066680.2 0.223157505694641 undirected NA NA
Solyc02g069490.2 Solyc11g065270.1 0.202509378223838 undirected NA NA
Solyc02g069490.2 Solyc06g073150.2 0.213697790764782 undirected NA NA
Solyc02g069490.2 Solyc05g014720.2 0.201219757597995 undirected NA NA
Solyc02g069490.2 Solyc12g044420.1 0.207194716051417 undirected NA NA
Solyc02g069490.2 Solyc10g085350.1 0.227280888499484 undirected NA NA
Solyc01g100750.2 Solyc01g099900.2 0.221758945037321 undirected NA NA
Solyc01g100750.2 Solyc06g073310.2 0.229944049884372 undirected NA NA
Solyc01g100750.2 Solyc11g010960.1 0.211998688386809 undirected NA NA
Solyc01g100750.2 Solyc08g075700.2 0.22419434879436 undirected NA NA
Solyc01g100750.2 Solyc02g094470.2 0.216933560852379 undirected NA NA
Solyc01g100750.2 Solyc02g063490.2 0.239515697902509 undirected NA NA
Solyc01g100750.2 Solyc04g074300.2 0.213511370354267 undirected NA NA
Solyc01g100750.2 Solyc02g067460.2 0.273817065356286 undirected NA NA
Solyc01g100750.2 Solyc11g066710.1 0.224883603753451 undirected NA NA
Solyc01g100750.2 Solyc07g062650.2 0.254138554535324 undirected NA NA
Solyc01g100750.2 Solyc04g011510.2 0.206674980509697 undirected NA NA
Solyc01g100750.2 Solyc12g008720.1 0.206183118972833 undirected NA NA
Solyc01g100750.2 Solyc03g112360.1 0.205611366118327 undirected NA NA
Solyc01g100750.2 Solyc01g099410.2 0.20115788056192 undirected NA NA
Solyc01g100750.2 Solyc03g115100.2 0.230167781035467 undirected NA NA
Solyc01g100750.2 Solyc06g075180.1 0.245825563636229 undirected NA NA
Solyc01g100750.2 Solyc10g083570.1 0.248992453062687 undirected NA NA
Solyc01g100750.2 Solyc10g086020.1 0.200338482566211 undirected NA NA
Solyc01g100750.2 Solyc12g096300.1 0.200618165472024 undirected NA NA
Solyc01g100750.2 Solyc01g067740.2 0.202953402695748 undirected NA NA
Solyc01g100750.2 Solyc06g064620.2 0.217460391740223 undirected NA NA
Solyc01g100750.2 Solyc06g072490.2 0.22503782725768 undirected NA NA
Solyc01g100750.2 Solyc02g078380.2 0.232698613827637 undirected NA NA
Solyc01g100750.2 Solyc11g072450.1 0.220402739557331 undirected NA NA
Solyc01g100750.2 Solyc11g039840.1 0.202523925090405 undirected NA NA
Solyc01g100750.2 Solyc11g068420.1 0.21672385452618 undirected NA NA
Solyc01g100750.2 Solyc06g074300.2 0.239543259116372 undirected NA NA
Solyc01g100750.2 Solyc06g007520.2 0.201011297533866 undirected NA NA
Solyc01g100750.2 Solyc12g011000.1 0.21458722584865 undirected NA NA
Solyc01g100750.2 Solyc01g091730.2 0.215639239743416 undirected NA NA
Solyc01g100750.2 Solyc12g008630.1 0.203935940743408 undirected NA NA
Solyc01g100750.2 Solyc03g121330.2 0.207621833567355 undirected NA NA
Solyc01g100750.2 Solyc02g077480.1 0.204217178666841 undirected NA NA
Solyc01g100750.2 Solyc03g119360.2 0.219801990665805 undirected NA NA
Solyc01g100750.2 Solyc01g006150.2 0.213985876957221 undirected NA NA
Solyc01g100750.2 Solyc05g007250.2 0.229877529219338 undirected NA NA
Solyc01g100750.2 Solyc11g069440.1 0.227519871501364 undirected NA NA
Solyc01g100750.2 Solyc05g007560.2 0.211818439957719 undirected NA NA
Solyc01g100750.2 Solyc06g063310.1 0.208302372085744 undirected NA NA
Solyc01g100750.2 Solyc04g026100.1 0.205270958047995 undirected NA NA
Solyc01g100750.2 Solyc10g007980.2 0.252370607033668 undirected NA NA
Solyc01g100750.2 Solyc06g060290.2 0.24553557452938 undirected NA NA
Solyc01g100750.2 Solyc12g042650.1 0.211899898086109 undirected NA NA
Solyc01g100750.2 Solyc01g100320.2 0.218566825097796 undirected NA NA
Solyc01g100750.2 Solyc05g056310.2 0.202842862129169 undirected NA NA
Solyc01g100750.2 Solyc01g097870.2 0.201026410688749 undirected NA NA
Solyc01g100750.2 Solyc06g083790.2 0.214640423156567 undirected NA NA
Solyc01g100750.2 Solyc07g041310.2 0.200782033037707 undirected NA NA
Solyc01g100750.2 Solyc09g010100.2 0.207237032901227 undirected NA NA
Solyc01g100750.2 Solyc10g081030.1 0.215784017152552 undirected NA NA
Solyc01g100750.2 Solyc07g065170.2 0.219067851870155 undirected NA NA
Solyc01g100750.2 Solyc05g046390.2 0.229897567035773 undirected NA NA
Solyc01g100750.2 Solyc01g009520.2 0.215201642535795 undirected NA NA
Solyc01g100750.2 Solyc01g096580.2 0.200103916260366 undirected NA NA
Solyc01g100750.2 Solyc09g007180.2 0.234166753846205 undirected NA NA
Solyc01g100750.2 Solyc06g060080.2 0.201185094247375 undirected NA NA
Solyc01g100750.2 Solyc08g067020.2 0.215708557815408 undirected NA NA
Solyc01g100750.2 Solyc02g070360.2 0.204010861789571 undirected NA NA
Solyc01g100750.2 Solyc01g059830.2 0.209682964069672 undirected NA NA
Solyc01g100750.2 Solyc11g065670.1 0.203282371876215 undirected NA NA
Solyc01g100750.2 Solyc03g121070.2 0.209010073276969 undirected NA NA
Solyc01g100750.2 Solyc09g075150.2 0.23506639610617 undirected NA NA
Solyc01g100750.2 Solyc01g110380.2 0.22713481525705 undirected NA NA
Solyc01g100750.2 Solyc03g025910.2 0.211502174983878 undirected NA NA
Solyc01g100750.2 Solyc05g005690.1 0.204787668609039 undirected NA NA
Solyc01g100750.2 Solyc08g078860.2 0.207610391998704 undirected NA NA
Solyc01g100750.2 Solyc04g080570.2 0.214080997950139 undirected NA NA
Solyc01g100750.2 Solyc02g077220.2 0.213954044505128 undirected NA NA
Solyc01g100750.2 Solyc03g005050.2 0.249559581655215 undirected NA NA
Solyc01g100750.2 Solyc02g085790.2 0.21689735449801 undirected NA NA
Solyc01g100750.2 Solyc03g097010.2 0.224057502966983 undirected NA NA
Solyc01g100750.2 Solyc09g025250.2 0.223244109122663 undirected NA NA
Solyc01g100750.2 Solyc04g054310.2 0.219291756217011 undirected NA NA
Solyc01g100750.2 Solyc07g017410.2 0.211734536757513 undirected NA NA
Solyc01g100750.2 Solyc08g075720.1 0.211594141328433 undirected NA NA
Solyc01g100750.2 Solyc07g007350.1 0.217265525197892 undirected NA NA
Solyc01g100750.2 Solyc10g045350.1 0.202195052566267 undirected NA NA
Solyc01g100750.2 Solyc11g012130.1 0.206371140358915 undirected NA NA
Solyc11g062190.1 Solyc01g099900.2 0.232632275704257 undirected NA NA
Solyc11g062190.1 Solyc06g073310.2 0.213837915672036 undirected NA NA
Solyc11g062190.1 Solyc08g075700.2 0.208496367467131 undirected NA NA
Solyc11g062190.1 Solyc02g094470.2 0.253483251461675 undirected NA NA
Solyc11g062190.1 Solyc04g074300.2 0.205740790117991 undirected NA NA
Solyc11g062190.1 Solyc06g007670.2 0.212085677978851 undirected NA NA
Solyc11g062190.1 Solyc02g067460.2 0.225307507734365 undirected NA NA
Solyc11g062190.1 Solyc07g062650.2 0.251166796322327 undirected NA NA
Solyc11g062190.1 Solyc03g118040.2 0.203038365644303 undirected NA NA
Solyc11g062190.1 Solyc04g007550.2 0.215795923610208 undirected NA NA
Solyc11g062190.1 Solyc07g041720.1 0.214121589512268 undirected NA NA
Solyc11g062190.1 Solyc06g069010.2 0.221164477293187 undirected NA NA
Solyc11g062190.1 Solyc06g011280.2 0.211709410942403 undirected NA NA
Solyc11g062190.1 Solyc03g112360.1 0.20430442783707 undirected NA NA
Solyc11g062190.1 Solyc06g068660.2 0.21161656882714 undirected NA NA
Solyc11g062190.1 Solyc12g005330.1 0.21584999597753 undirected NA NA
Solyc11g062190.1 Solyc03g115100.2 0.212871873704005 undirected NA NA
Solyc11g062190.1 Solyc06g075180.1 0.24256988877338 undirected NA NA
Solyc11g062190.1 Solyc09g092390.2 0.204287379580585 undirected NA NA
Solyc11g062190.1 Solyc10g083570.1 0.248222645608528 undirected NA NA
Solyc11g062190.1 Solyc06g072490.2 0.206899153087383 undirected NA NA
Solyc11g062190.1 Solyc11g039840.1 0.222089911205161 undirected NA NA
Solyc11g062190.1 Solyc11g068420.1 0.202982269868167 undirected NA NA
Solyc11g062190.1 Solyc06g074300.2 0.203832546653003 undirected NA NA
Solyc11g062190.1 Solyc12g008630.1 0.213116595762974 undirected NA NA
Solyc11g062190.1 Solyc01g111760.2 0.205219919544571 undirected NA NA
Solyc11g062190.1 Solyc04g082010.1 0.208969369498992 undirected NA NA
Solyc11g062190.1 Solyc11g069440.1 0.200304791710968 undirected NA NA
Solyc11g062190.1 Solyc05g052140.2 0.205267142820127 undirected NA NA
Solyc11g062190.1 Solyc10g007980.2 0.238825883944581 undirected NA NA
Solyc11g062190.1 Solyc06g060290.2 0.228454716343899 undirected NA NA
Solyc11g062190.1 Solyc12g042650.1 0.201244113872943 undirected NA NA
Solyc11g062190.1 Solyc01g100320.2 0.202164651711913 undirected NA NA
Solyc11g062190.1 Solyc05g056310.2 0.213322067384098 undirected NA NA
Solyc11g062190.1 Solyc02g093900.2 0.215942457377423 undirected NA NA
Solyc11g062190.1 Solyc01g097870.2 0.208981907882831 undirected NA NA
Solyc11g062190.1 Solyc06g083790.2 0.227902004389956 undirected NA NA
Solyc11g062190.1 Solyc04g071620.2 0.203753355848075 undirected NA NA
Solyc11g062190.1 Solyc09g061860.2 0.211546098161349 undirected NA NA
Solyc11g062190.1 Solyc10g081030.1 0.204789945540287 undirected NA NA
Solyc11g062190.1 Solyc07g065170.2 0.223825907369875 undirected NA NA
Solyc11g062190.1 Solyc05g046390.2 0.218127532019662 undirected NA NA
Solyc11g062190.1 Solyc02g088700.2 0.206405748380353 undirected NA NA
Solyc11g062190.1 Solyc01g007940.2 0.209151541155336 undirected NA NA
Solyc11g062190.1 Solyc09g007180.2 0.2377812468143 undirected NA NA
Solyc11g062190.1 Solyc12g095760.1 0.218975654333437 undirected NA NA
Solyc11g062190.1 Solyc11g069000.1 0.227535487273321 undirected NA NA
Solyc11g062190.1 Solyc06g050170.2 0.203872204322186 undirected NA NA
Solyc11g062190.1 Solyc10g075070.1 0.203291404178565 undirected NA NA
Solyc11g062190.1 Solyc03g119060.2 0.212124893766179 undirected NA NA
Solyc11g062190.1 Solyc03g121070.2 0.231336896967572 undirected NA NA
Solyc11g062190.1 Solyc02g088490.2 0.200094533027293 undirected NA NA
Solyc11g062190.1 Solyc01g110380.2 0.211276106934627 undirected NA NA
Solyc11g062190.1 Solyc01g007910.2 0.218828966568932 undirected NA NA
Solyc11g062190.1 Solyc09g065830.2 0.209733123808396 undirected NA NA
Solyc11g062190.1 Solyc03g025840.2 0.202230020975112 undirected NA NA
Solyc11g062190.1 Solyc03g098020.2 0.200704177306834 undirected NA NA
Solyc11g062190.1 Solyc10g079610.1 0.226316107231241 undirected NA NA
Solyc11g062190.1 Solyc04g080570.2 0.211752954992717 undirected NA NA
Solyc11g062190.1 Solyc02g077220.2 0.21409880531378 undirected NA NA
Solyc11g062190.1 Solyc03g005050.2 0.228382510482457 undirected NA NA
Solyc11g062190.1 Solyc12g099100.1 0.223755170168832 undirected NA NA
Solyc11g062190.1 Solyc11g007960.1 0.20257294383315 undirected NA NA
Solyc11g062190.1 Solyc05g046330.2 0.200107696836157 undirected NA NA
Solyc11g062190.1 Solyc06g007200.2 0.202888221644224 undirected NA NA
Solyc11g062190.1 Solyc02g020940.2 0.204474109873619 undirected NA NA
Solyc11g062190.1 Solyc02g085790.2 0.225229774598859 undirected NA NA
Solyc11g062190.1 Solyc12g006260.1 0.20013965516878 undirected NA NA
Solyc11g062190.1 Solyc07g032740.2 0.202766914934766 undirected NA NA
Solyc11g062190.1 Solyc09g025250.2 0.236486670920213 undirected NA NA
Solyc11g062190.1 Solyc04g054310.2 0.233639519909444 undirected NA NA
Solyc11g062190.1 Solyc10g049890.1 0.204696988557997 undirected NA NA
Solyc11g062190.1 Solyc02g067050.2 0.214817436928722 undirected NA NA
Solyc11g062190.1 Solyc02g062780.2 0.201739598643473 undirected NA NA
Solyc11g062190.1 Solyc11g043170.1 0.207097554687346 undirected NA NA
Solyc11g062190.1 Solyc05g053140.2 0.210853319380994 undirected NA NA
Solyc11g062190.1 Solyc11g031960.1 0.217677291724528 undirected NA NA
Solyc11g062190.1 Solyc02g082870.2 0.207060252762288 undirected NA NA
Solyc11g062190.1 Solyc09g057660.2 0.204558398679709 undirected NA NA
Solyc11g062190.1 Solyc12g016220.1 0.201140806649806 undirected NA NA
Solyc11g062190.1 Solyc07g049290.2 0.206144633647966 undirected NA NA
Solyc11g062190.1 Solyc04g072810.2 0.202294420466637 undirected NA NA
Solyc11g062190.1 Solyc07g066000.2 0.202376720526222 undirected NA NA
Solyc11g062190.1 Solyc07g007350.1 0.215937330602406 undirected NA NA
Solyc11g062190.1 Solyc03g120490.2 0.210219572335085 undirected NA NA
Solyc11g062190.1 Solyc05g006510.1 0.200611863210275 undirected NA NA
Solyc11g062190.1 Solyc11g012130.1 0.223593361422517 undirected NA NA
Solyc11g062190.1 Solyc03g093970.2 0.215919913241009 undirected NA NA
Solyc11g062190.1 Solyc08g007080.2 0.202021446356089 undirected NA NA
Solyc11g062190.1 Solyc08g005890.2 0.210987503055862 undirected NA NA
Solyc11g062190.1 Solyc05g014720.2 0.200985240289568 undirected NA NA
Solyc03g097900.2 Solyc01g099900.2 0.238787263826984 undirected NA NA
Solyc03g097900.2 Solyc06g073310.2 0.235770207057012 undirected NA NA
Solyc03g097900.2 Solyc08g075700.2 0.234452675796624 undirected NA NA
Solyc03g097900.2 Solyc09g007250.2 0.218810390610522 undirected NA NA
Solyc03g097900.2 Solyc04g074300.2 0.22178598116637 undirected NA NA
Solyc03g097900.2 Solyc10g078960.1 0.241049141891868 undirected NA NA
Solyc03g097900.2 Solyc02g070310.2 0.244672653984572 undirected NA NA
Solyc03g097900.2 Solyc12g008720.1 0.207797083098092 undirected NA NA
Solyc03g097900.2 Solyc06g069010.2 0.260387267207209 undirected NA NA
Solyc03g097900.2 Solyc06g011280.2 0.253263996281305 undirected NA NA
Solyc03g097900.2 Solyc03g112360.1 0.238145134961717 undirected NA NA
Solyc03g097900.2 Solyc01g008080.2 0.201127777390429 undirected NA NA
Solyc03g097900.2 Solyc05g053670.2 0.207160744954987 undirected NA NA
Solyc03g097900.2 Solyc08g074240.2 0.262846196094434 undirected NA NA
Solyc03g097900.2 Solyc12g005330.1 0.256901879187764 undirected NA NA
Solyc03g097900.2 Solyc03g111230.2 0.212161966937848 undirected NA NA
Solyc03g097900.2 Solyc06g075180.1 0.258289550025293 undirected NA NA
Solyc03g097900.2 Solyc10g086020.1 0.207668488865633 undirected NA NA
Solyc03g097900.2 Solyc04g005680.2 0.203491359671071 undirected NA NA
Solyc03g097900.2 Solyc04g063290.2 0.209199671739565 undirected NA NA
Solyc03g097900.2 Solyc10g006580.2 0.217854380249392 undirected NA NA
Solyc03g097900.2 Solyc06g082870.2 0.23949589090001 undirected NA NA
Solyc03g097900.2 Solyc06g072490.2 0.200329172518746 undirected NA NA
Solyc03g097900.2 Solyc11g039840.1 0.220078134319684 undirected NA NA
Solyc03g097900.2 Solyc09g072870.2 0.234922400907648 undirected NA NA
Solyc03g097900.2 Solyc05g054810.2 0.228826605685373 undirected NA NA
Solyc03g097900.2 Solyc11g068420.1 0.238341208840103 undirected NA NA
Solyc03g097900.2 Solyc12g096540.1 0.20685102319131 undirected NA NA
Solyc03g097900.2 Solyc03g121330.2 0.200912317891109 undirected NA NA
Solyc03g097900.2 Solyc12g044720.1 0.229337611789681 undirected NA NA
Solyc03g097900.2 Solyc05g052800.2 0.232625842898372 undirected NA NA
Solyc03g097900.2 Solyc04g008460.2 0.202354417263006 undirected NA NA
Solyc03g097900.2 Solyc08g041890.2 0.230801092592407 undirected NA NA
Solyc03g097900.2 Solyc10g007980.2 0.226438868781463 undirected NA NA
Solyc03g097900.2 Solyc06g060290.2 0.212379991742122 undirected NA NA
Solyc03g097900.2 Solyc12g042650.1 0.205420528288599 undirected NA NA
Solyc03g097900.2 Solyc10g084350.1 0.220523501972901 undirected NA NA
Solyc03g097900.2 Solyc06g069090.2 0.220540737976893 undirected NA NA
Solyc03g097900.2 Solyc07g041310.2 0.230032230962404 undirected NA NA
Solyc03g097900.2 Solyc07g065170.2 0.214700547833261 undirected NA NA
Solyc03g097900.2 Solyc07g065330.2 0.204235891439469 undirected NA NA
Solyc03g097900.2 Solyc02g092430.1 0.200186751686892 undirected NA NA
Solyc03g097900.2 Solyc01g009520.2 0.215031258588824 undirected NA NA
Solyc03g097900.2 Solyc07g063890.2 0.209585655254825 undirected NA NA
Solyc03g097900.2 Solyc12g010930.1 0.203446158358936 undirected NA NA
Solyc03g097900.2 Solyc08g068180.2 0.212850174007139 undirected NA NA
Solyc03g097900.2 Solyc09g091740.2 0.242276107822504 undirected NA NA
Solyc03g097900.2 Solyc11g069000.1 0.241987982262668 undirected NA NA
Solyc03g097900.2 Solyc12g013550.1 0.200667561959714 undirected NA NA
Solyc03g097900.2 Solyc06g062500.2 0.20887550658162 undirected NA NA
Solyc03g097900.2 Solyc06g007200.2 0.203903069592973 undirected NA NA
Solyc03g097900.2 Solyc01g094890.2 0.222205443843594 undirected NA NA
Solyc03g097900.2 Solyc04g054310.2 0.243490416554704 undirected NA NA
Solyc03g097900.2 Solyc10g009220.2 0.201490667341589 undirected NA NA
Solyc03g097900.2 Solyc04g005590.2 0.243092020119976 undirected NA NA
Solyc03g097900.2 Solyc07g017410.2 0.21618917177584 undirected NA NA
Solyc03g097900.2 Solyc10g008350.2 0.221672678729124 undirected NA NA
Solyc03g097900.2 Solyc04g076010.2 0.208238613685557 undirected NA NA
Solyc03g097900.2 Solyc08g005890.2 0.206592282399033 undirected NA NA
Solyc03g019890.2 Solyc02g085350.2 0.201275725064261 undirected NA NA
Solyc03g019890.2 Solyc12g008630.1 0.222864999694701 undirected NA NA
Solyc03g019890.2 Solyc03g121070.2 0.21392181704547 undirected NA NA
Solyc01g099900.2 Solyc06g073310.2 0.329373859319887 undirected NA NA
Solyc01g099900.2 Solyc11g010960.1 0.249120840896437 undirected NA NA
Solyc01g099900.2 Solyc01g099830.2 0.301514178341493 undirected NA NA
Solyc01g099900.2 Solyc06g009970.2 0.293797108229183 undirected NA NA
Solyc01g099900.2 Solyc06g069110.2 0.204005565559346 undirected NA NA
Solyc01g099900.2 Solyc08g075700.2 0.324652935106992 undirected NA NA
Solyc01g099900.2 Solyc06g009210.2 0.237411243132635 undirected NA NA
Solyc01g099900.2 Solyc05g054580.2 0.304086579351202 undirected NA NA
Solyc01g099900.2 Solyc02g094470.2 0.264226759179382 undirected NA NA
Solyc01g099900.2 Solyc09g007250.2 0.268681728709013 undirected NA NA
Solyc01g099900.2 Solyc02g063490.2 0.243838308994583 undirected NA NA
Solyc01g099900.2 Solyc12g088720.1 0.207243625813185 undirected NA NA
Solyc01g099900.2 Solyc01g100380.2 0.267673614874118 undirected NA NA
Solyc01g099900.2 Solyc10g078620.1 0.298691134412908 undirected NA NA
Solyc01g099900.2 Solyc04g074300.2 0.32812820258468 undirected NA NA
Solyc01g099900.2 Solyc06g035450.2 0.237517758541473 undirected NA NA
Solyc01g099900.2 Solyc06g007670.2 0.293214953005099 undirected NA NA
Solyc01g099900.2 Solyc02g067460.2 0.256706536588369 undirected NA NA
Solyc01g099900.2 Solyc10g078960.1 0.317507365046726 undirected NA NA
Solyc01g099900.2 Solyc11g066710.1 0.251195417786481 undirected NA NA
Solyc01g099900.2 Solyc02g070310.2 0.32328061693735 undirected NA NA
Solyc01g099900.2 Solyc12g096220.1 0.267943925557708 undirected NA NA
Solyc01g099900.2 Solyc07g062650.2 0.267218104775246 undirected NA NA
Solyc01g099900.2 Solyc03g118040.2 0.255899311024514 undirected NA NA
Solyc01g099900.2 Solyc12g096700.1 0.277260504374495 undirected NA NA
Solyc01g099900.2 Solyc04g007550.2 0.2125635740726 undirected NA NA
Solyc01g099900.2 Solyc11g071640.1 0.232727499507369 undirected NA NA
Solyc01g099900.2 Solyc04g011510.2 0.257771579812071 undirected NA NA
Solyc01g099900.2 Solyc12g008720.1 0.334328572128529 undirected NA NA
Solyc01g099900.2 Solyc11g017010.1 0.271801580597396 undirected NA NA
Solyc01g099900.2 Solyc06g069010.2 0.298726739530551 undirected NA NA
Solyc01g099900.2 Solyc09g005720.2 0.32195794140616 undirected NA NA
Solyc01g099900.2 Solyc06g011280.2 0.317089677642383 undirected NA NA
Solyc01g099900.2 Solyc03g112360.1 0.326207143953961 undirected NA NA
Solyc01g099900.2 Solyc01g008080.2 0.320435609521727 undirected NA NA
Solyc01g099900.2 Solyc06g050980.2 0.25165344990505 undirected NA NA
Solyc01g099900.2 Solyc03g019780.2 0.2767625068411 undirected NA NA
Solyc01g099900.2 Solyc01g089970.2 0.299504277969042 undirected NA NA
Solyc01g099900.2 Solyc05g053670.2 0.290083856261256 undirected NA NA
Solyc01g099900.2 Solyc01g056940.2 0.290121709559 undirected NA NA
Solyc01g099900.2 Solyc02g085350.2 0.218727043824498 undirected NA NA
Solyc01g099900.2 Solyc06g071920.2 0.240072939138417 undirected NA NA
Solyc01g099900.2 Solyc11g066840.1 0.296520698230123 undirected NA NA
Solyc01g099900.2 Solyc01g105720.2 0.224846892333805 undirected NA NA
Solyc01g099900.2 Solyc06g050120.2 0.298653529223636 undirected NA NA
Solyc01g099900.2 Solyc11g005680.1 0.292143501455954 undirected NA NA
Solyc01g099900.2 Solyc01g099410.2 0.288098884501141 undirected NA NA
Solyc01g099900.2 Solyc03g083530.2 0.244632894866468 undirected NA NA
Solyc01g099900.2 Solyc01g087120.2 0.265593841073532 undirected NA NA
Solyc01g099900.2 Solyc08g074240.2 0.31407983453576 undirected NA NA
Solyc01g099900.2 Solyc12g015880.1 0.204495670167278 undirected NA NA
Solyc01g099900.2 Solyc12g005330.1 0.302976470418041 undirected NA NA
Solyc01g099900.2 Solyc01g068530.2 0.31333315338462 undirected NA NA
Solyc01g099900.2 Solyc06g076630.2 0.204234719039708 undirected NA NA
Solyc01g099900.2 Solyc03g115100.2 0.282218249185375 undirected NA NA
Solyc01g099900.2 Solyc03g111230.2 0.329029181246509 undirected NA NA
Solyc01g099900.2 Solyc06g075180.1 0.330755374332454 undirected NA NA
Solyc01g099900.2 Solyc09g092390.2 0.236312120952401 undirected NA NA
[truncated: 11,323,255 more chars]
