# Supplementary material for: Phytochrome A Regulates Carbon Flux in Dark Grown Tomato Seedlings
Source: Front Plant Sci. 2019 Feb 27;10:152. doi: 10.3389/fpls.2019.00152 (PMC6400891; doi:10.3389/fpls.2019.00152)
Supplement: MATERIAL — Edge files for input to Cytoscape for each of the color modules. [file Data_Sheet_1.zip › CytoscapeInput-edge-yellow.txt]

fromNode toNode weight direction fromAltName toAltName
Solyc10g086580.1 Solyc09g065910.1 0.210896384881091 undirected NA NA
Solyc10g086580.1 Solyc12g099650.1 0.201643195073763 undirected NA NA
Solyc10g086580.1 Solyc10g086730.1 0.212462978669887 undirected NA NA
Solyc10g008110.2 Solyc07g044860.2 0.204553023235744 undirected NA NA
Solyc10g008110.2 Solyc07g066310.2 0.221035065710252 undirected NA NA
Solyc10g008110.2 Solyc02g069450.2 0.200186305458653 undirected NA NA
Solyc10g008110.2 Solyc12g087940.1 0.204515569473107 undirected NA NA
Solyc10g008110.2 Solyc06g082930.2 0.20360678627775 undirected NA NA
Solyc10g008110.2 Solyc03g118020.2 0.211795320549537 undirected NA NA
Solyc10g008110.2 Solyc10g086730.1 0.214881121405431 undirected NA NA
Solyc10g008110.2 Solyc04g081320.2 0.201671437207079 undirected NA NA
Solyc10g008110.2 Solyc08g079430.2 0.220040280706572 undirected NA NA
Solyc10g008110.2 Solyc06g084050.2 0.225785999555402 undirected NA NA
Solyc10g008110.2 Solyc06g065130.1 0.205541938355935 undirected NA NA
Solyc10g008110.2 Solyc01g087750.2 0.210144107043658 undirected NA NA
Solyc10g008110.2 Solyc06g007160.2 0.212218215623225 undirected NA NA
Solyc10g008110.2 Solyc03g053040.1 0.20740025988475 undirected NA NA
Solyc10g008110.2 Solyc03g116350.2 0.200062662260966 undirected NA NA
Solyc10g008110.2 Solyc02g022890.1 0.202005483918032 undirected NA NA
Solyc10g008110.2 Solyc12g041980.1 0.211196916048363 undirected NA NA
Solyc07g044860.2 Solyc10g086730.1 0.205644856915567 undirected NA NA
Solyc07g066310.2 Solyc02g079950.2 0.220751315101263 undirected NA NA
Solyc07g066310.2 Solyc07g022900.2 0.211349317574388 undirected NA NA
Solyc07g066310.2 Solyc06g066640.2 0.220350610049507 undirected NA NA
Solyc07g066310.2 Solyc12g011280.1 0.215773135662653 undirected NA NA
Solyc07g066310.2 Solyc02g093080.2 0.219132902391942 undirected NA NA
Solyc02g079950.2 Solyc02g090030.2 0.208810757034001 undirected NA NA
Solyc02g079950.2 Solyc10g086730.1 0.206316927864577 undirected NA NA
Solyc09g014520.2 Solyc03g118020.2 0.201947090553591 undirected NA NA
Solyc09g014520.2 Solyc06g060340.2 0.203083972252462 undirected NA NA
Solyc02g090030.2 Solyc09g065910.1 0.218432024023575 undirected NA NA
Solyc02g090030.2 Solyc07g022900.2 0.200053585433727 undirected NA NA
Solyc02g090030.2 Solyc12g011280.1 0.204852296357294 undirected NA NA
Solyc02g090030.2 Solyc02g093080.2 0.211341424338323 undirected NA NA
Solyc02g091560.2 Solyc12g099650.1 0.206226810267077 undirected NA NA
Solyc06g082930.2 Solyc02g093080.2 0.20086977767662 undirected NA NA
Solyc03g118020.2 Solyc06g060340.2 0.213232615918846 undirected NA NA
Solyc03g118020.2 Solyc12g094640.1 0.206235834494458 undirected NA NA
Solyc03g118020.2 Solyc06g069020.2 0.213920691016798 undirected NA NA
Solyc03g118020.2 Solyc11g066580.1 0.206252112045725 undirected NA NA
Solyc03g118020.2 Solyc04g072050.2 0.209301600532176 undirected NA NA
Solyc03g118020.2 Solyc10g018590.1 0.204661675639532 undirected NA NA
Solyc03g118020.2 Solyc08g008630.2 0.201520127339928 undirected NA NA
Solyc06g060340.2 Solyc12g094640.1 0.203650910778588 undirected NA NA
Solyc06g060340.2 Solyc02g094290.1 0.212439128096502 undirected NA NA
Solyc05g025600.1 Solyc09g065910.1 0.212039512505337 undirected NA NA
Solyc05g025600.1 Solyc10g086730.1 0.205072591920406 undirected NA NA
Solyc09g065910.1 Solyc03g111610.2 0.204140857323789 undirected NA NA
Solyc09g065910.1 Solyc12g036170.1 0.205234033316326 undirected NA NA
Solyc09g065910.1 Solyc12g044280.1 0.222305327042741 undirected NA NA
Solyc09g065910.1 Solyc01g094080.2 0.210672422081667 undirected NA NA
Solyc03g111610.2 Solyc10g086730.1 0.20915749620051 undirected NA NA
Solyc08g006930.2 Solyc08g076290.2 0.201538818614952 undirected NA NA
Solyc10g086730.1 Solyc09g011810.2 0.200227117833975 undirected NA NA
Solyc10g086730.1 Solyc12g036170.1 0.217053553288017 undirected NA NA
Solyc10g086730.1 Solyc02g093080.2 0.20102509465967 undirected NA NA
Solyc10g086730.1 Solyc01g087750.2 0.22121761424926 undirected NA NA
Solyc10g086730.1 Solyc01g094080.2 0.20419217932887 undirected NA NA
Solyc10g086730.1 Solyc12g010910.1 0.207059728295238 undirected NA NA
Solyc10g086730.1 Solyc12g094720.1 0.209329753931205 undirected NA NA
Solyc06g066640.2 Solyc06g084050.2 0.201824463215812 undirected NA NA
Solyc11g008620.1 Solyc08g076290.2 0.20302532102572 undirected NA NA
Solyc04g074640.2 Solyc08g080050.2 0.216752089423853 undirected NA NA
Solyc04g074640.2 Solyc08g076290.2 0.20356362413038 undirected NA NA
Solyc04g074640.2 Solyc06g007160.2 0.20673699127271 undirected NA NA
Solyc08g080050.2 Solyc08g076290.2 0.201191382655992 undirected NA NA
Solyc08g080050.2 Solyc08g066850.2 0.20444310285046 undirected NA NA
Solyc08g080050.2 Solyc06g065490.2 0.201484795734619 undirected NA NA
Solyc08g080050.2 Solyc01g094080.2 0.206589655760911 undirected NA NA
Solyc08g080050.2 Solyc01g098990.2 0.200697152292111 undirected NA NA
Solyc08g080050.2 Solyc06g007160.2 0.208336698814495 undirected NA NA
Solyc08g076290.2 Solyc12g010910.1 0.20523357456815 undirected NA NA
Solyc01g087750.2 Solyc06g007160.2 0.210534582947915 undirected NA NA
Solyc06g007160.2 Solyc12g094720.1 0.202248598430142 undirected NA NA
